# Supplementary material for: Using the COVID-19 Pandemic to Assess the Influence of News Affect on Online Mental Health-Related Search Behavior Across the United States: Integrated Sentiment Analysis and the Circumplex Model of Affect
Source: J Med Internet Res. 2022 Jan 27;24(1):e32731. doi: 10.2196/32731 (PMC8805454; doi:10.2196/32731)
Supplement: Multimedia Appendix 4 [file jmir_v24i1e32731_app4.xls]

## Sheet: CNA_AffectPhaseStats
State	V_Mean_P1	A_Mean_P1	D_Mean_P1	V_Var_P1	A_Var_P1	D_Var_P1	V_RMSSD_P1	A_RMSSD_P1	D_RMSSD_P1	V_Mean_P2	A_Mean_P2	D_Mean_P2	V_Var_P2	A_Var_P2	D_Var_P2	V_RMSSD_P2	A_RMSSD_P2	D_RMSSD_P2	V_Mean_P3	A_Mean_P3	D_Mean_P3	V_Var_P3	A_Var_P3	D_Var_P3	V_RMSSD_P3	A_RMSSD_P3	D_RMSSD_P3	V_Mean_P4	A_Mean_P4	D_Mean_P4	V_Var_P4	A_Var_P4	D_Var_P4	V_RMSSD_P4	A_RMSSD_P4	D_RMSSD_P4	V_Mean_P5	A_Mean_P5	D_Mean_P5	V_Var_P5	A_Var_P5	D_Var_P5	V_RMSSD_P5	A_RMSSD_P5	D_RMSSD_P5
AK	0.1	0.14	-0.06	0.89	0.75	1	0.94	0.62	0.8	0.29	-0.03	0.29	0.97	0.84	1	0.52	0.43	0.46	0.18	-0.04	0.16	0.76	0.88	0.89	0.84	0.81	0.96	0.2	0.09	0.08	0.73	0.72	0.88	0.86	0.69	0.8	-0.1	0.29	-0.1	0.58	0.54	0.69	1.39	0.79	1.2
AL	-0.11	0.11	-0.13	0.9	0.68	0.98	0.8	0.63	1.14	0.21	0.01	0.21	1.15	1.03	1.25	0.37	0.4	0.31	0.18	0.03	0.16	1	0.92	0.98	0.75	0.57	0.83	0.39	-0.03	0.38	0.67	0.65	0.92	0.57	0.71	0.71	0.21	0.09	0.05	0.72	0.45	0.8	0.74	0.83	0.78
AR	0.24	0.1	0.28	0.51	0.82	0.85	1.38	0.81	1.77	0.25	-0.19	0.25	0.84	0.61	0.9	0.94	0.67	0.69	0.2	0.08	0.26	0.73	0.75	0.86	0.61	0.61	0.72	0.26	-0.07	0.25	0.65	0.74	0.89	0.62	0.55	0.66	0.25	0.1	0.14	0.69	0.77	0.84	0.7	0.95	0.7
AZ	0.18	0.14	0.11	1.28	0.91	1.24	0.61	0.57	0.48	0.17	0.13	0.13	1.28	1.07	1.29	0.21	0.2	0.21	0.31	0.1	0.21	1.16	1.07	1.14	0.28	0.35	0.25	0.22	0.12	0.17	1.01	1.01	1.06	0.38	0.34	0.36	0.28	0.19	0.17	1.09	1.09	1.08	0.42	0.33	0.31
CA	0	0.33	-0.07	1.26	1.11	1.38	0.71	0.51	0.61	0.06	0.18	0.04	1.37	1.18	1.35	0.27	0.21	0.22	0.12	0.09	0.09	1.29	1.08	1.21	0.35	0.28	0.28	0.04	0.2	0.11	1.14	0.95	1.28	0.42	0.62	0.4	0.13	0.1	0.09	1.1	1.08	1.11	0.46	0.37	0.47
CO	-0.05	0.06	-0.07	0.79	0.65	1.14	0.81	0.96	0.9	0.23	0.05	0.14	1.11	1.04	1.18	0.37	0.28	0.26	0.25	0.08	0.18	1.14	0.98	1.17	0.56	0.58	0.56	0.3	0.11	0.19	0.77	0.95	0.89	0.78	0.73	0.65	0.3	0.01	0.16	0.89	0.82	0.95	0.57	0.61	0.44
CT	0.12	0.03	0.14	0.77	0.77	1.02	0.67	0.54	0.56	0.13	0.03	0.12	1.33	1.11	1.24	0.32	0.3	0.26	0.16	0.1	0.12	1.25	0.92	1.24	0.55	0.41	0.48	0.33	0	0.23	0.78	0.83	0.83	0.49	0.41	0.57	0.33	-0.07	0.15	0.68	0.79	0.89	0.57	0.51	0.72
DE	0.22	0.14	0.18	0.94	0.69	0.94	1.29	0.95	1.13	0.21	0.1	0.16	1.26	1.07	1.24	0.36	0.29	0.4	0.2	0.07	0.16	0.96	0.81	1.01	0.66	0.54	0.65	0.17	0.17	0.17	0.86	0.78	0.9	0.84	0.64	0.84	0.29	0.1	0.13	0.73	0.86	0.75	0.76	0.71	0.68
FL	0	0.2	-0.07	1.25	0.97	1.25	0.68	0.54	0.59	0.21	0.1	0.14	1.25	1.04	1.26	0.13	0.12	0.14	0.22	0.07	0.17	1.17	1.05	1.18	0.27	0.17	0.25	0.24	0.11	0.2	0.97	1.01	1.1	0.25	0.25	0.26	0.2	0.13	0.15	1.01	0.91	1.01	0.54	0.54	0.55
GA	-0.03	0.15	-0.02	1.02	0.88	1.02	0.91	0.98	0.83	0.11	0.18	0.02	1.26	1.09	1.36	0.31	0.32	0.34	0.19	0.09	0.12	1.08	1.04	1.06	0.46	0.33	0.47	0.2	0.2	0.18	0.9	1.12	1.03	0.58	0.46	0.59	0.23	0.19	0.13	0.97	0.9	0.98	0.5	0.63	0.62
HI	-0.02	0.23	-0.13	1.32	0.95	1.32	0.49	0.46	0.61	0.14	0.09	0.1	1.3	1.15	1.31	0.22	0.26	0.22	0.21	0.05	0.21	1.04	1.05	1.22	0.34	0.25	0.31	0.26	0.07	0.25	0.95	1	1.05	0.39	0.37	0.44	0.2	0.01	0.15	1.12	1.1	1.07	0.42	0.38	0.42
IA	0.05	0.08	-0.18	0.78	0.99	1.1	0.87	0.57	0.81	0.34	-0.06	0.28	1.03	0.93	1.05	0.51	0.22	0.45	0.42	-0.07	0.37	0.84	0.77	0.81	0.5	0.55	0.49	0.3	-0.01	0.29	0.77	0.79	0.99	0.67	0.49	0.62	0.32	-0.05	0.24	0.8	0.71	0.85	0.58	0.48	0.57
ID	0.21	0.1	-0.04	1.45	0.75	1.05	0.75	0.64	0.96	0.5	-0.03	0.5	0.6	0.63	0.8	0.66	0.59	0.7	0.53	-0.04	0.65	0.51	0.52	0.68	0.87	0.8	1.07	0.14	0.07	0.07	0.58	0.85	0.56	1	0.69	0.63	0.42	0.05	0.3	0.59	0.73	0.58	0.55	0.97	0.69
IL	0.04	0.15	0.02	1.29	0.93	1.33	0.78	0.5	0.68	0.22	0.05	0.16	1.2	1.08	1.23	0.14	0.11	0.1	0.22	0.04	0.12	1.11	1.03	1.13	0.27	0.21	0.3	0.28	0.12	0.22	1	1.03	1.02	0.28	0.33	0.34	0.2	0.14	0.11	1.02	1.03	1.05	0.36	0.41	0.37
IN	0.1	0.34	-0.04	1.09	0.84	0.92	1.17	0.61	1.11	0.19	0.19	0.1	1.3	1.08	1.22	0.53	0.53	0.51	0.25	-0.05	0.18	1.04	0.84	1	0.5	0.64	0.57	0.5	-0.17	0.27	0.55	0.47	0.75	0.45	0.59	0.72	0.29	-0.14	0.25	0.66	0.63	0.71	0.62	0.61	0.8
KS	0.16	0.14	-0.02	1.02	0.92	1.1	0.88	1.22	0.95	0.09	0.12	0.08	1.37	1.04	1.38	0.35	0.29	0.33	0.17	0.07	0.12	0.95	0.91	0.98	0.56	0.49	0.44	0.17	0.2	0.15	0.72	1.04	0.86	0.62	0.77	0.9	0.26	0.12	0.18	0.85	0.86	0.91	0.71	0.7	0.66
KY	0.21	-0.03	0.07	1.3	0.79	1.29	0.76	0.65	0.95	0.19	0.05	0.15	1.35	1	1.21	0.25	0.24	0.27	0.3	0.11	0.15	1.16	0.87	1.06	0.46	0.54	0.42	0.26	0.1	0.18	0.7	0.76	0.78	0.85	0.51	0.71	0.23	0.13	0.1	0.91	0.8	1.05	0.99	0.91	0.87
LA	0.09	-0.07	-0.01	0.87	0.85	0.93	0.99	0.44	1.21	0.06	0.14	0.15	1.07	1.09	1.16	0.53	0.43	0.5	0.16	-0.1	0.16	0.93	0.86	0.98	0.53	0.62	0.6	0.15	0.21	0.08	0.81	0.82	0.88	0.73	0.81	0.75	0.12	-0.03	0.1	0.85	0.68	0.81	0.7	0.68	0.71
MA	0.11	0.16	0.01	1.05	1.15	1.25	0.63	0.43	0.67	0.21	0.04	0.16	1.16	1.03	1.23	0.17	0.12	0.18	0.24	0.08	0.18	1.17	1.03	1.15	0.22	0.22	0.26	0.24	0.08	0.16	0.98	1.01	1.11	0.31	0.24	0.38	0.25	0.17	0.1	0.98	1.07	1.18	0.27	0.36	0.3
MD	-0.01	0.23	0	1.16	0.92	1.29	0.74	0.41	0.76	0.27	-0.05	0.24	0.9	0.85	1.14	0.43	0.46	0.34	0.41	0.09	0.32	0.81	0.84	0.86	0.69	0.57	0.58	0.37	-0.03	0.27	0.82	0.68	0.84	0.7	0.76	0.78	0.16	0.09	0.13	0.81	0.62	0.94	0.57	0.51	0.73
ME	0.11	0.13	-0.02	1.13	1.06	1.13	0.81	0.82	0.62	0.19	0.04	0.15	1.27	1.08	1.26	0.21	0.13	0.24	0.24	0.01	0.17	1.15	0.92	1.17	0.37	0.33	0.33	0.32	-0.04	0.13	0.84	0.79	0.89	0.46	0.41	0.47	0.23	0.06	0.11	1.1	0.9	1.03	0.44	0.4	0.48
MI	-0.14	0.32	-0.04	1.01	0.81	1.09	1.03	0.66	0.81	0.13	0.15	0.12	1.27	1.08	1.35	0.19	0.19	0.17	0.18	0.08	0.12	1.23	0.97	1.23	0.28	0.29	0.33	0.28	0.12	0.17	0.93	1	0.99	0.49	0.45	0.61	0.21	0.13	0.1	0.92	0.82	0.96	0.74	0.69	0.84
MN	0.14	0.12	0	0.98	0.9	0.97	1.1	0.89	0.98	0.19	0.11	0.19	1.3	1.14	1.31	0.25	0.21	0.19	0.2	0.06	0.12	1.18	1.06	1.18	0.27	0.22	0.24	0.21	0.06	0.12	1.03	1	1.09	0.42	0.3	0.46	0.21	0.05	0.12	1.08	0.96	1.13	0.25	0.29	0.28
MO	0.22	0.12	0.12	1	0.97	1.02	0.81	0.5	0.76	0.19	0.14	0.13	1.25	1.03	1.25	0.15	0.26	0.21	0.26	0.1	0.14	1.11	1.05	1.11	0.29	0.32	0.34	0.23	0.11	0.14	0.85	0.97	0.95	0.54	0.43	0.57	0.25	0.09	0.14	1	1.03	1.04	0.29	0.39	0.32
MS	-0.05	0.07	-0.06	0.6	0.81	0.8	1.34	1.06	1.29	0.14	0.07	0.06	0.91	0.86	1.05	0.55	0.6	0.61	0.3	0.14	0.16	1.03	0.95	1	0.79	0.81	0.78	0.11	0.02	0.23	0.78	0.71	0.88	0.72	0.84	0.69	0.29	-0.02	0.18	0.74	0.68	0.95	0.69	0.47	0.72
MT	0.03	0.34	0.03	1.08	0.74	1.24	1.02	0.81	1.14	0.13	0.01	0.18	0.75	0.64	0.94	1.21	0.61	0.92	0.12	0.1	0.08	0.72	0.65	0.67	1.23	0.86	1.22	-0.01	-0.07	0.17	0.43	0.34	0.4	0.85	0.76	1.05	0.19	-0.01	0.29	0.37	0.31	0.44	1.53	0.9	1.23
NC	-0.03	0.19	0.05	1.41	1.08	1.06	0.92	0.89	1.02	0.03	0.4	-0.08	0.8	0.67	0.93	1.7	1.25	1.78	0.19	0.01	-0.07	0.56	0.71	0.65	1.04	0.58	1.22	0.61	-0.45	0.59	0.42	0.41	0.44	0.91	0.67	0.81	0.35	-0.41	0.08	0.68	0.59	0.49	0.46	1.29	0.6
ND	0.27	-0.05	0.22	0.97	0.96	1.01	0.56	0.71	0.68	0.15	0.08	0.13	1.16	1.14	1.29	0.23	0.28	0.22	0.27	0.03	0.17	1.08	0.95	1.05	0.61	0.4	0.6	0.26	0.06	0.11	0.95	0.81	1.03	0.64	0.55	0.75	0.27	0.06	0.23	0.85	0.84	0.88	0.44	0.59	0.54
NE	0.16	0.24	-0.07	1.4	1.16	1.33	0.78	0.53	0.86	0.28	-0.2	0.28	1	0.86	1.02	0.55	0.84	0.65	0.27	0.1	0.22	1.05	0.99	1.05	0.7	0.49	0.8	0.21	0.06	0.17	0.84	0.77	0.79	0.86	0.7	0.69	0.27	0.11	0.31	0.47	0.65	0.58	1.28	0.66	1.31
NH	-0.05	0.05	-0.15	0.8	0.75	0.81	1.25	0.74	1.26	0.2	0.06	0.16	1.26	1.06	1.33	0.33	0.26	0.31	0.25	0.02	0.2	1.05	0.95	1.01	0.63	0.52	0.6	0.33	0.1	0.09	0.72	0.82	0.84	0.65	0.81	0.73	0.13	0.12	0.01	0.94	0.8	0.98	0.68	0.51	0.76
NJ	0.25	-0.02	0.15	0.91	0.85	0.9	0.81	0.72	0.91	0.22	0.05	0.17	1.23	1.05	1.21	0.19	0.19	0.19	0.33	0.04	0.28	1.14	1.03	1.06	0.39	0.33	0.38	0.34	-0.13	0.22	0.88	0.85	0.88	0.44	0.8	0.4	0.31	0.14	0.19	0.9	0.84	0.91	0.67	0.63	0.71
NM	0.07	0.08	0.06	0.92	0.85	1.21	0.94	0.69	0.92	0.09	0.13	0.07	1.09	1.12	1.15	0.77	0.42	0.67	0.12	0.01	0.06	1.03	0.75	1.04	0.62	0.47	0.84	0.1	0.1	0	0.9	0.91	0.95	0.75	0.77	0.66	0.22	0.2	0.15	0.85	0.86	0.93	0.74	0.64	0.66
NV	0.32	0.04	0.22	0.82	0.96	0.91	0.7	0.91	0.7	0.03	0.06	0.09	1.18	1.12	1.06	0.28	0.24	0.42	0.26	0.11	0.22	1.01	0.93	1.07	0.57	0.57	0.55	0.11	0.18	0.1	0.99	0.94	0.94	0.92	0.66	0.84	0.23	0.09	0.19	0.88	0.77	0.89	0.65	0.52	0.68
NY	-0.03	0.18	-0.12	0.94	0.74	1.13	0.89	0.9	1.2	0.14	0.16	0.06	1.27	1.1	1.32	0.2	0.28	0.2	0.22	0.19	0.11	1.25	1	1.21	0.63	0.49	0.49	0.2	0.08	0.13	0.93	0.95	0.96	0.78	0.44	0.71	0.38	-0.02	0.26	0.88	0.83	0.85	0.59	0.64	0.59
OH	0.08	0.32	-0.08	1.26	1.04	1.27	0.58	0.57	0.59	0.23	0.02	0.16	1.23	0.98	1.25	0.25	0.15	0.2	0.27	-0.02	0.2	1.04	0.91	1.11	0.46	0.39	0.39	0.3	0.08	0.22	0.87	0.84	0.91	0.42	0.45	0.49	0.27	0.05	0.14	0.84	0.8	0.94	0.68	0.57	0.61
OK	0.08	0.03	-0.07	0.77	0.98	0.94	0.77	0.86	0.76	0.41	0.02	0.26	1.13	1.04	1.19	0.32	0.27	0.29	0.44	0.01	0.31	0.97	0.93	1.04	0.39	0.25	0.35	0.34	0.05	0.22	0.78	0.79	0.75	0.54	0.44	0.51	0.41	0.1	0.18	0.87	0.84	0.81	0.55	0.5	0.5
OR	-0.05	0.31	-0.01	1.13	0.95	1.17	1.08	0.76	1.11	0.09	0.09	0.18	1.18	0.85	1.23	0.62	0.47	0.74	0.19	0	0.11	1	0.77	1.01	0.86	0.57	0.8	0.24	0.06	0.25	0.75	0.7	0.88	0.88	0.9	0.77	0.04	-0.17	0.06	0.74	0.75	0.67	1.22	0.93	1.24
PA	0.13	0.2	0.06	1.16	0.97	1.21	0.7	0.65	0.71	0.21	0.04	0.2	1.16	1.09	1.19	0.11	0.16	0.16	0.22	0.04	0.23	1.12	1.03	1.15	0.23	0.27	0.29	0.19	0.07	0.13	0.96	1	1.12	0.37	0.41	0.37	0.19	0	0.1	0.89	0.89	0.94	0.45	0.46	0.54
RI	0.04	0.06	-0.01	1.08	0.84	1.05	0.6	0.62	0.57	0.23	0.15	0.14	1.27	1.05	1.33	0.24	0.21	0.22	0.22	0.1	0.1	1.08	0.95	1.08	0.6	0.65	0.55	0.23	0.17	0.17	0.9	0.9	0.96	0.84	0.48	0.66	0.25	0.08	0.15	1.01	0.9	1.04	0.43	0.42	0.55
SC	0.09	0.08	0.11	0.84	0.95	1.01	1.35	0.88	1.23	0.33	-0.09	0.31	1.02	0.9	1.05	0.48	0.42	0.46	0.28	-0.02	0.27	0.85	0.89	0.98	0.48	0.45	0.48	0.26	0.02	0.25	0.79	0.7	0.87	0.56	0.81	0.75	0.28	-0.06	0.21	0.56	0.62	0.67	0.66	0.74	0.76
SD	-0.06	0.12	-0.1	1.29	0.87	1.27	1.08	0.84	1.06	0.29	-0.01	0.27	0.99	0.84	1.07	0.34	0.47	0.36	0.32	0.06	0.26	0.98	0.82	0.97	0.54	0.53	0.67	0.12	0.12	0.13	0.88	0.74	1.03	0.78	0.67	0.8	0.28	0.19	0.35	0.85	0.89	0.9	0.53	0.52	0.68
TN	0.08	0.17	0.01	0.94	1.03	1.17	0.97	0.63	0.94	0.27	0	0.25	1.2	1.02	1.23	0.23	0.22	0.23	0.29	0.01	0.25	1.03	0.94	1.06	0.37	0.48	0.39	0.25	-0.05	0.11	0.82	0.79	0.92	0.64	0.43	0.81	0.19	0.13	0.13	1.04	0.94	1.06	0.74	0.65	0.72
TX	-0.01	0.6	-0.04	0.86	0.82	0.99	1.28	1.3	1.09	0.2	0.08	0.16	1.31	1.01	1.31	0.32	0.23	0.32	0.22	0.09	0.13	1.02	1.02	1.12	0.44	0.33	0.4	0.3	0.05	0.25	0.98	0.9	1.03	0.41	0.46	0.37	0.32	0.07	0.23	0.91	0.85	0.93	0.64	0.73	0.54
UT	0.05	0.16	-0.02	1.09	0.87	1.1	0.63	0.66	0.62	0.26	0.08	0.19	1.19	1.07	1.31	0.18	0.17	0.18	0.28	0.12	0.17	1.15	1.02	1.18	0.29	0.32	0.34	0.28	0.05	0.17	0.97	0.95	1.01	0.61	0.48	0.49	0.26	0.13	0.1	1.02	1.09	1.01	0.4	0.46	0.51
VA	0.32	-0.14	0.27	0.88	0.61	0.82	0.87	0.53	0.87	0.31	0.03	0.27	0.81	0.91	0.94	0.62	0.43	0.65	0.32	-0.06	0.28	0.78	0.78	0.85	0.37	0.65	0.43	0.22	0.09	0.26	0.48	0.59	0.57	0.99	0.75	1.09	0.21	0.08	0.02	0.62	0.54	0.66	1.08	1	0.98
VT	0.07	0.06	0.01	1.16	0.83	1.03	0.99	0.65	1.22	0.48	-0.03	0.32	0.94	0.87	0.93	0.66	0.41	0.62	0.33	-0.02	0.14	1.01	0.84	1	0.77	0.69	0.74	0.28	0.27	0.06	0.86	0.61	0.91	1.04	0.78	0.91	0.21	-0.07	0.28	0.48	0.46	0.51	1.39	0.61	1.28
WA	0.1	0.19	-0.01	1.1	1.02	1.2	0.47	0.48	0.58	0.16	0.17	0.13	1.3	1.15	1.26	0.14	0.15	0.16	0.21	0.08	0.14	1.17	1.02	1.17	0.19	0.18	0.19	0.25	0.14	0.13	0.99	1	1.04	0.34	0.31	0.31	0.22	0.14	0.08	1.09	0.95	1.05	0.26	0.21	0.24
WI	-0.01	0.14	0.05	1.1	0.8	1.02	0.76	0.71	0.84	0.32	0.09	0.21	1.08	0.93	1.21	0.54	0.52	0.53	0.34	0.11	0.29	1.04	0.97	1.02	0.52	0.46	0.55	0.27	0.01	0.28	0.71	0.73	0.78	0.61	0.61	0.69	0.31	0.17	0.17	0.89	0.92	0.92	0.54	0.61	0.61
WV	0.64	0.15	0.72	0.16	0.26	0.56	0.79	0.77	0.98	0.41	0.05	0.5	0.38	0.5	0.61	0.92	0.7	0.67	0.35	-0.06	0.29	0.39	0.53	0.59	1.08	0.8	1.22	0.26	0.02	0.18	0.87	0.55	0.87	0.44	0.56	0.69	0.45	0.01	0.36	0.44	0.47	0.41	0.64	0.32	0.64
WY	-0.16	0.11	-0.37	1.02	0.94	0.7	1.19	0.54	1.94	0.35	-0.13	0.59	0.61	0.53	0.87	0.63	0.65	0.73	0.47	-0.16	0.48	0.6	0.38	0.57	0.67	0.72	1.04	0.33	0.23	0.28	0.37	0.53	0.39	1.14	0.99	0.83	0.51	0	0.29	0.38	0.33	0.49	0.71	0.81	0.65
