# Supplementary material for: Using the COVID-19 Pandemic to Assess the Influence of News Affect on Online Mental Health-Related Search Behavior Across the United States: Integrated Sentiment Analysis and the Circumplex Model of Affect
Source: J Med Internet Res. 2022 Jan 27;24(1):e32731. doi: 10.2196/32731 (PMC8805454; doi:10.2196/32731)
Supplement: Multimedia Appendix 5 [file jmir_v24i1e32731_app5.xls]

## Sheet: CNA_MixedModelingData
	State	Date	afraid	angry	anxiety	apathy	avoiding	depression	hopeless	insomnia	irritable	ocd	procrastinate	restless	scattered	suicidal	suicide	tense	tired	worried	worthless	Valence	Arousal	Dominance	FluxValence_VA	FluxArousal_VA	Pulse_VA	Spin_VA	FluxValence_VD	FluxDominance_VD	Pulse_VD	Spin_VD	FluxArousal_AD	FluxDominance_AD	Pulse_AD	Spin_AD
0	US-DE	2020-03-24	8.5328	8.52667	20.5638	0	0	6.77505	0	0	6.17035	0	0	16.0546	0	0	13.0039	0	0	0	0	0.520123	0.212458	0.536839	1.02776	1.01823	1.10468	1.2408	1.02776	1.10373	1.39051	1.48559	1.01823	1.10373	1.05808	1.101
1	US-IL	2020-03-24	130.216	167.3	382.931	38.5501	49.1871	392.504	14.6281	44.1253	0	69.6238	25.321	81.6677	15.8673	74.7587	235.197	135.572	128.579	34.8119	18.2155	0.2475	0.0957757	0.183145	1.10736	1.09676	0.953739	1.16992	1.10736	1.15916	1.50624	1.61353	1.09676	1.15916	0.981006	1.16723
2	US-WI	2020-03-24	31.2659	43.0394	181.647	27.7686	0	146.291	21.0739	19.5445	22.6094	49.3681	0	105.049	0	26.9253	85.0874	70.4883	70.366	18.8069	0	0.383039	-0.145677	0.113305	1.11713	1.14388	1.00693	1.08229	1.11713	1.20249	1.56959	1.68868	1.14388	1.20249	1.01994	1.08844
3	US-NJ	2020-03-24	69.7334	115.815	270.089	37.7642	0	256.585	0	23.0036	0	9.20759	0	46.4016	0	0	85.537	161.047	97.285	61.384	0	0.214904	0.128666	0.0970663	1.28285	1.0989	0.977192	0.982003	1.28285	1.2059	1.68451	1.60504	1.0989	1.2059	0.918243	1.2337
4	US-MS	2020-03-24	18.7722	29.2343	30.8457	0	14.1818	70.0088	0	0	0	0	0	53.5154	0	16.1661	40.7456	17.9546	0	0	0	-0.133425	0.283828	-0.322832	1.00337	1.21096	0.568402	0.956045	1.00337	1.20583	1.47206	1.61907	1.21096	1.20583	0.611763	0.962765
5	US-FL	2020-03-24	133.185	379.659	588.387	55.447	12.5771	594.835	14.0265	142.384	15.0485	112.658	0	187.942	0	64.5158	298.115	127.259	290.518	76.7745	17.4664	0.234791	0.0722607	0.181169	1.13893	1.08386	0.97421	1.17066	1.13893	1.15474	1.54927	1.57686	1.08386	1.15474	0.960836	1.21197
6	US-NM	2020-03-24	16.1654	14.5384	34.4363	0	0	21.6596	0	6.43053	0	7.2928	0	0	0	6.96059	24.636	0	23.5079	6.48249	0	0.201582	0.0662864	0.252485	1.08246	1.02528	0.75249	1.01454	1.08246	1.33195	1.63837	1.58051	1.02528	1.33195	0.982412	1.30548
7	US-NV	2020-03-24	7.81839	13.9084	46.5876	0	4.08916	41.7833	0	4.30632	0	9.76752	0	5.09207	0	4.66129	28.4131	5.33877	10.495	0	0	-0.11139	0.168452	0.0221196	1.24161	1.09079	0.929329	1.04396	1.24161	1.33946	1.73848	1.73338	1.09079	1.33946	1.03824	1.37321
8	US-RI	2020-03-24	10.7603	8.60787	14.9407	0	0	7.25409	0	0	0	0	0	0	0	16.4349	10.8293	8.01004	0	0	0	0.318119	0.510963	-0.0353558	1.18976	1.03356	1.00608	1.11091	1.18976	1.19002	1.60068	1.65491	1.03356	1.19002	0.995913	0.989462
9	US-MN	2020-03-24	0	64.0694	140.66	18.2935	15.5608	105.443	0	32.7744	14.8947	45.9723	0	30.5957	0	0	84.2585	43.8398	69.3651	0	0	0.0347152	0.24709	0.126302	1.11684	1.15635	0.734367	0.940305	1.11684	1.09412	1.46238	1.5665	1.15635	1.09412	0.838727	1.19741
10	US-ME	2020-03-24	0	6.64416	50.0743	0	0	22.0702	0	0	0	0	0	5.10829	0	7.12553	23.2494	0	8.02166	0	0	0.236597	0.144273	0.0787708	1.09133	1.00168	0.859806	1.03735	1.09133	1.08115	1.43886	1.54665	1.00168	1.08115	0.936502	1.1358
11	US-ID	2020-03-24	17.5253	45.0326	37.3331	0	0	43.1367	0	0	0	11.0688	0	21.1034	0	14.1867	23.5034	0	0	0	0
12	US-TN	2020-03-24	21.1146	137.335	219.785	0	0	180.748	38.2478	0	20.0401	25.0046	0	59.5913	0	53.4135	130.725	54.6685	86.9979	33.8687	0	0.152295	0.143791	0.0832076	1.23486	1.10541	0.876906	0.978321	1.23486	1.2275	1.65427	1.66792	1.10541	1.2275	0.819965	1.18996
13	US-AR	2020-03-24	43.5259	0	55.0706	0	21.0448	96.7668	0	14.3133	0	0	0	45.3151	20.3666	23.9893	34.4933	0	11.8152	0	0	-0.732518	0.479057	0.307552	1.24325	0.703858	0.615512	0.717074	1.24325	1.58426	1.9571	1.96984	0.703858	1.58426	0.768991	0.927083
14	US-WA	2020-03-24	7.36445	22.7083	94.1285	2.61628	0	78.9396	1.98553	5.85909	2.13019	2.6579	0	2.77127	2.15373	2.53682	42.6488	14.5276	0	4.72515	0	0.0883144	0.296843	-0.0252462	1.07534	1.05751	0.847209	1.15284	1.07534	1.06385	1.41798	1.55328	1.05751	1.06385	0.898487	1.15959
15	US-NC	2020-03-24	32.484	127.814	216.247	16.2284	0	278.073	0	33.9203	11.7451	31.1413	13.1192	74.4891	0	43.7099	201.116	68.0853	141.716	13.0264	13.6323	0.53038	-0.0391882	0.596614	0.873179	0.779473	0.79361	0.672469	0.873179	0.726836	1.01866	1.26946	0.779473	0.726836	0.6529	0.753404
16	US-AZ	2020-03-24	12.7906	109.555	255.957	0	9.66292	121.305	8.62116	14.6988	22.6094	21.7989	0	13.3698	0	11.0149	112.625	36.4457	22.0447	0	0	0.167672	0.207035	0.0776234	1.16506	1.02162	0.885096	1.18935	1.16506	1.12815	1.52253	1.61514	1.02162	1.12815	0.901265	1.27542
17	US-MT	2020-03-24	0	6.64416	9.21366	0	0	18.888	0	0	0	0	0	0	0	0	0	0	0	0	0	-0.135954	0.344599	-0.204226	1.32863	0.834997	1.08	1.10227	1.32863	1.16639	1.7094	1.73631	0.834997	1.16639	0.911825	1.24028
18	US-MD	2020-03-24	33.66	29.8249	114.637	0	8.76869	135.934	0	28.6265	8.39334	21.9925	0	39.3095	8.48609	0	93.7509	45.7932	40.5094	9.30898	0	0.499004	-1.07162	-0.152169	0.271546	0.839623	0.564911	0.383626	0.271546	0.960969	0.885759	1.00652	0.839623	0.960969	0.579687	0.853406
19	US-OK	2020-03-24	44.2135	48.9699	98.9096	63.6412	0	27.2371	24.1491	18.8009	0	0	0	17.2114	26.1948	0	60.4106	24.0603	42.1249	0	0	0.429662	-0.312273	0.331	1.02102	0.878413	0.839116	1.04581	1.02102	1.05263	1.34924	1.36958	0.878413	1.05263	0.788488	1.15338
20	US-SD	2020-03-24	0	8.32242	11.8843	0	0	12.5198	0	0	0	0	0	0	0	0	6.23488	8.23863	0	0	11.5891	0.279794	0.199555	0.580535	0.907399	1.24439	0.94958	1.31848	0.907399	0.8602	1.12498	1.46797	1.24439	0.8602	0.842195	1.08446
21	US-IA	2020-03-24	0	38.8806	25.7864	24.727	0	62.4734	18.7657	15.8904	0	50.2408	0	33.594	18.1429	0	23.9821	22.0881	24.6443	21.3584	46.2277	0.433974	-0.00928628	0.381357	1.07914	1.02091	0.706748	0.801267	1.07914	1.04568	1.3937	1.44074	1.02091	1.04568	0.868221	1.17979
22	US-WY	2020-03-24	0	0	7.09942	0	0	5.07178	0	0	0	0	0	0	0	5.26168	4.57108	0	0	0	0	-0.14578	0.251476	0.442555	1.28629	0.650561	0.856339	0.75291	1.28629	1.60217	1.99215	1.97115	0.650561	1.60217	1.0152	0.911496
23	US-WV	2020-03-24	6.81858	9.63649	31.0312	0	0	67.6744	0	5.4248	0	0	0	6.41464	0	0	15.5872	6.05287	6.61045	5.46864	0
24	US-HI	2020-03-24	0	0.346973	0.522998	0	0	0.536073	0	0	0	0	0	0	0	0	0	0.266372	0.261818	0	0	0.0974679	0.0562845	0.0803622	1.25886	1.0298	0.807918	0.921034	1.25886	1.25415	1.72818	1.72488	1.0298	1.25415	0.759442	0.990469
25	US-MO	2020-03-24	0	81.7231	203.023	0	0	175.364	23.8186	28.1145	25.554	31.8844	0	41.0014	0	30.432	91.5529	83.652	30.8333	0	0	0.144315	0.0739259	-0.023275	1.07844	0.998013	0.974281	1.19527	1.07844	1.1818	1.50314	1.67806	0.998013	1.1818	1.03092	1.28656
26	US-AK	2020-03-24	3.6353	4.6706	0	0	0	14.1546	0	2.89221	0	0	0	0	0	0	5.54017	0	6.91311	0	0	0.290665	0.31261	0.271172	1.19342	0.779744	1.09731	1.08484	1.19342	1.00651	1.50216	1.48461	0.779744	1.00651	0.923169	1.14582
27	US-MI	2020-03-24	34.3726	127.578	251.469	0	0	219.851	0	41.0197	0	15.5067	13.8819	37.7256	0	42.7565	224.085	32.0194	55.5389	39.8197	12.8221	0.259759	0.206243	0.147357	1.08687	1.02539	0.903513	1.08766	1.08687	1.28627	1.55692	1.64652	1.02539	1.28627	0.952112	1.2991
28	US-NY	2020-03-24	188.917	304.588	602.582	23.0293	16.7907	691.176	42.4448	173.877	21.4293	83.5561	17.9522	156.816	29.7909	31.9	496.782	263.062	272.93	92.0974	18.6544	0.26427	0.391204	0.12361	1.18887	1.07649	0.878828	0.920931	1.18887	1.23069	1.6241	1.52004	1.07649	1.23069	0.957139	1.05794
29	US-ND	2020-03-24	7.22655	0	7.99704	0	5.90512	0	0	0	0	0	0	4.43979	0	0	6.74278	0	0	0	6.68433	0.318982	-0.082088	0.340237	0.871748	1.09818	0.720556	0.935838	0.871748	0.727817	0.986408	1.31042	1.09818	0.727817	0.819446	1.23571
30	US-IN	2020-03-24	108.599	64.7805	215.319	0	0	192.473	0	16.4573	0	0	0	90.0031	0	36.741	104.425	49.7321	22.5609	0	0	0.429035	0.0564692	0.15777	1.04536	0.979443	0.985586	1.06181	1.04536	1.14139	1.44001	1.73361	0.979443	1.14139	0.918537	1.04714
31	US-AL	2020-03-24	21.6739	54.4821	129.57	0	0	115.974	0	28.4894	0	0	0	33.6877	0	0	117.762	13.942	75.827	0	0	-0.0323476	-0.23735	-0.291003	0.870087	1.14321	0.571471	1.09988	0.870087	1.07466	1.2534	1.62629	1.14321	1.07466	0.775061	0.870129
32	US-CA	2020-03-24	52.7846	213.14	846.982	20.0916	5.69675	733.443	15.2478	17.9979	5.4529	47.6261	0	63.8455	5.51316	25.9752	379.233	133.877	138.899	42.3343	18.9872	0.0822278	0.088464	0.108044	1.03282	1.1618	0.935085	1.22619	1.03282	1.09876	1.36135	1.52571	1.1618	1.09876	0.933665	1.05547
33	US-OR	2020-03-24	5.68471	14.6073	59.7627	0	0	58.0327	0	3.2305	4.1108	4.39642	0	9.16789	2.96873	0	34.6538	0	18.1082	5.86189	0	0.247723	-0.0975909	0.372358	1.15247	0.852232	0.79933	1.14386	1.15247	1.23395	1.62757	1.6378	0.852232	1.23395	0.865417	1.10895
34	US-SC	2020-03-24	65.987	78.3568	25.1707	0	18.1277	170.676	11.4562	19.8859	0	0	0	41.3852	0	40.4671	76.1846	38.4595	33.925	40.0931	14.2657	0.345368	0.205928	0.0401186	1.15009	1.15898	1.12381	1.2152	1.15009	1.2201	1.60989	1.54778	1.15898	1.2201	1.11979	1.1357
35	US-UT	2020-03-24	3.7349	25.5923	89.2064	0	2.82161	86.494	0	2.97145	2.70083	14.0412	0	3.51364	2.73067	3.21639	36.0491	7.9817	6.03482	6.49017	0	0.205934	0.044187	0.210005	1.08749	1.14146	0.765478	1.07456	1.08749	1.07053	1.42447	1.48645	1.14146	1.07053	0.807601	1.03403
36	US-KS	2020-03-24	33.4417	41.5334	61.5246	14.8505	0	74.1263	0	39.9089	0	0	0	21.498	0	14.3995	33.9766	0	22.6946	0	0	0.148748	0.255695	0.0553867	1.22326	1.13134	0.931575	0.999386	1.22326	1.20011	1.64361	1.66807	1.13134	1.20011	0.981858	1.14303
37	US-NH	2020-03-24	0	6.06833	19.3101	19.8092	0	38.544	0	0	0	0	0	0	0	22.5972	21.5944	11.129	25.4391	0	0	0.308557	0.0657676	0.138922	1.09909	1.03777	0.952039	1.17325	1.09909	1.17433	1.5049	1.64526	1.03777	1.17433	0.920217	1.12642
38	US-GA	2020-03-24	116.925	176.58	242.326	20.0405	17.0468	293.175	0	45.6964	25.2174	62.9289	0	81.0515	34.4947	30.0312	175.067	141.63	167.051	46.0656	0	0.224909	0.574202	0.118395	1.13639	1.23916	1.04223	1.17831	1.13639	1.1634	1.52311	1.58628	1.23916	1.1634	1.13609	1.085
39	US-VT	2020-03-24	0	0	11.7285	0	0	12.9646	0	0	0	0	0	3.46318	0	0	4.16242	5.73927	3.91427	0	0	0.608429	-0.0943596	0.310927	0.553725	1.04134	0.833624	0.810022	0.553725	0.778863	0.718786	0.866403	1.04134	0.778863	0.880005	1.29356
40	US-LA	2020-03-24	24.9376	93.8303	144.882	0	0	120.217	0	41.806	0	0	0	68.7051	0	54.4559	107.228	64.1275	21.5861	21.4291	0	0.150896	0.0421654	0.191369	1.09015	0.814737	0.839921	1.03869	1.09015	1.13899	1.49961	1.67841	0.814737	1.13899	0.867801	1.18114
41	US-MA	2020-03-24	36.9506	101.729	191.673	0	32.8999	104.781	0	77.6936	0	94.065	0	72.0061	0	18.1833	74.4128	50.7636	111.306	14.8176	0	0.170812	0.0342843	0.0947264	1.07586	0.971605	0.818429	1.10896	1.07586	1.11326	1.4606	1.60859	0.971605	1.11326	0.801955	1.25413
42	US-OH	2020-03-24	89.5609	129.45	329.541	17.8972	15.2237	435.557	27.1648	64.1285	14.572	44.4446	0	96.8935	21.281	42.42	300.278	147.965	128.07	16.1617	16.9134	0.0270268	0.193703	0.0339262	1.12669	1.07374	0.963999	1.14736	1.12669	1.16896	1.52857	1.64265	1.07374	1.16896	0.942195	1.15335
43	US-PA	2020-03-24	119.942	213.853	421.892	54.3498	29.5878	422.722	19.7985	151.901	21.241	97.1774	0	39.1473	0	63.2391	238.747	241.435	166.115	29.4477	0	0.231494	0.03228	0.26144	1.11422	1.07101	0.930245	1.12073	1.11422	1.1571	1.50755	1.59648	1.07101	1.1571	0.958203	1.18072
44	US-NE	2020-03-24	12.262	21.4828	62.604	0	14.8778	44.9921	0	12.7117	0	0	0	13.2833	14.3983	0	18.6871	27.8538	22.6946	21.7547	0	-0.0500821	-1.29474	0.0162296	0	0	0	0	0	0	0	0	0	0	0	0
45	US-CO	2020-03-24	35.6099	45.7512	193.954	0	0	134.744	0	32.7576	0	18.073	0	24.0783	0	8.62487	79.7078	9.87842	12.9461	8.03245	6.53804	0.29945	0.0569154	-0.067117	1.25074	1.14397	0.875646	0.938715	1.25074	1.2116	1.67683	1.56219	1.14397	1.2116	0.815804	1.00534
46	US-CT	2020-03-24	45.0026	34.1657	58.101	0	16.9991	124.521	10.111	33.6338	0	53.5243	0	32.7147	0	17.0287	91.4449	61.8738	33.7133	7.6561	0	0.117427	0.0301195	0.182462	1.1509	1.07668	0.772463	1.05896	1.1509	1.055	1.4753	1.50668	1.07668	1.055	0.761316	1.11792
47	US-KY	2020-03-24	30.0324	31.9707	142.908	0	0	93.6797	0	36.1816	0	0	12.4756	28.2532	11.2924	0	117.692	44.8562	29.1157	11.011	12.9636	0.22753	-0.0901397	0.341766	0.900579	0.910139	0.828181	1.11013	0.900579	1.00839	1.2348	1.56214	0.910139	1.00839	0.908132	1.05329
48	US-TX	2020-03-24	118.092	260.097	762.316	29.9664	21.2416	1116.25	18.9516	107.375	40.6648	65.9601	13.6266	163.999	8.22282	33.8991	479.922	144.211	158.101	45.1009	14.1596	0.276926	0.119963	0.177412	0.996047	1.01847	0.78492	1.02619	0.996047	0.972019	1.29665	1.49608	1.01847	0.972019	0.831557	1.14451
49	US-VA	2020-03-24	18.098	105.691	274.014	0	13.6725	212.281	0	64.1392	13.0872	23.7517	0	95.9637	0	45.3395	175.517	95.7445	81.3475	14.5149	0	0.548921	0.0870771	0.443524	1.11096	0.848296	0.918515	1.14189	1.11096	0.896009	1.34572	1.39123	0.848296	0.896009	0.772792	1.06709
50	US-DE	2020-03-25	0	4.60888	9.0668	3.90576	0	9.28089	0	3.67211	0	0	0	4.54182	0	2.99556	3.83177	2.69302	10.5163	0	0	0.483316	0.0809046	0.304367	0.99281	1.06986	0.993445	1.29835	0.99281	1.09491	1.39025	1.33557	1.06986	1.09491	1.05274	1.33588
51	US-IL	2020-03-25	55.387	107.455	279.157	0	0	216.382	21.7747	68.1804	19.98	62.0189	0	122.892	0	29.7141	125.884	69.5654	96.4945	31.7175	20.2931	0.243042	0.11027	0.132071	1.10109	0.995643	0.908066	1.15816	1.10109	1.17107	1.51446	1.6014	0.995643	1.17107	0.940279	1.16526
52	US-WI	2020-03-25	14.0812	50.5127	89.9257	13.074	29.6863	138.153	0	16.4347	10.8381	13.0237	0	26.1772	0	15.8764	81.7976	21.3104	39.1959	10.7468	0	0.22334	0.227782	0.241573	1.13518	0.940622	0.927727	1.07316	1.13518	1.29766	1.61642	1.59658	0.940622	1.29766	1.03857	1.24299
53	US-NJ	2020-03-25	27.5758	60.862	156.232	0	23.7738	191.93	0	50.7241	12.0791	22.8889	0	58.0744	14.3352	23.1075	57.283	61.8986	65.6716	15.2778	0	0.373846	-0.0888381	0.283425	1.04885	0.911386	0.943543	1.18845	1.04885	1.05389	1.36436	1.58213	0.911386	1.05389	0.837457	1.20633
54	US-MS	2020-03-25	13.3221	27.2692	42.2322	0	0	38.6704	0	7.71144	0	0	0	11.5961	12.2937	0	45.0233	12.876	13.578	0	11.2499	0.2869	-0.314355	0.376475	1.05578	0.880496	0.935551	1.12052	1.05578	0.976309	1.35999	1.3801	0.880496	0.976309	0.80077	1.12957
55	US-FL	2020-03-25	97.471	182.654	308.992	71.2907	57.0356	356.494	15.7322	25.7923	44.3378	60.9896	32.3025	144.233	33.2803	73.641	273.343	68.3464	131.484	66.7604	0	0.274849	0.0892602	0.120734	1.10797	1.0038	0.877587	1.14933	1.10797	1.16264	1.52011	1.51827	1.0038	1.16264	0.907756	1.17794
56	US-NM	2020-03-25	0	12.8244	17.7986	0	9.96876	22.5278	0	0	0	0	0	0	0	0	34.0279	6.0984	9.93007	0	0	-0.20665	0.439342	-0.411375	1.33508	0.887074	1.02672	1.12471	1.33508	1.26075	1.74866	1.6779	0.887074	1.26075	0.785588	1.13367
57	US-NV	2020-03-25	15.7098	36.1391	22.7032	11.4752	0	34.3424	11.4929	11.6469	0	5.39574	0	13.7924	0	6.2707	24.3066	12.0115	42.2213	6.36697	0	0.172344	-0.145488	0.169237	1.04301	0.921154	0.782697	0.954872	1.04301	1.00911	1.35237	1.56866	0.921154	1.00911	0.795512	1.12667
58	US-RI	2020-03-25	0	0	4.08753	0	0	7.72886	0	2.59496	0	2.73224	0	2.89708	0	0	11.6243	7.3888	0	0	0	0.166092	0.135355	-0.138784	1.03117	0.95157	0.915718	1.30407	1.03117	1.17105	1.44465	1.58028	0.95157	1.17105	0.888802	1.17542
59	US-MN	2020-03-25	9.7647	30.0094	103.673	7.52164	6.83377	103.173	0	31.0713	0	19.4522	0	0	0	8.22053	49.2905	7.69823	31.9645	13.5635	7.29842	0.198775	0.362685	0.159801	1.17865	1.2685	0.796412	0.862667	1.17865	1.03172	1.46809	1.52532	1.2685	1.03172	0.911351	1.15048
60	US-ME	2020-03-25	0	11.5222	29.6081	0	0	6.32788	0	0	0	0	0	7.11582	0	0	21.7714	3.55754	8.16861	0	0	0.185576	-0.0784552	0.164988	1.08782	1.01588	0.799165	0.973049	1.08782	1.14935	1.47186	1.57045	1.01588	1.14935	0.7773	0.98837
61	US-ID	2020-03-25	4.89356	8.99274	20.7293	0	0	12.3901	0	7.05936	0	8.80502	0	8.39549	0	10.41	16.5269	0	0	0	0	0.891208	0.129504	0.884868	0.332735	0.383365	0.449211	0.392359	0.332735	0.725634	0.562581	0.518293	0.383365	0.725634	0.413455	0.698843
62	US-TN	2020-03-25	59.4335	70.3888	134.505	8.01168	12.2974	78.9448	8.03665	11.2448	0	32.7565	0	28.9191	0	11.2578	55.5574	58.5698	66.7043	22.438	0	0.150024	-0.0545699	0.0543103	1.12365	0.985818	0.875577	1.18127	1.12365	1.19913	1.56352	1.62841	0.985818	1.19913	0.893393	1.19741
63	US-AR	2020-03-25	0	13.3223	24.8289	0	0	62.3335	0	0	7.00671	8.33075	0	16.5626	6.39644	9.71831	31.7621	0	40.7422	0	0	0.2225	0.22247	0.154785	1.02088	0.573259	0.97081	1.2021	1.02088	0.88914	1.3353	1.45144	0.573259	0.88914	0.781529	1.5666
64	US-WA	2020-03-25	41.7907	44.7503	129.736	0	12.5142	96.1212	0	24.5305	0	22.024	0	12.7606	3.81973	15.3572	85.5713	7.84444	76.5174	27.4059	0	0.263854	0.0553144	0.172237	1.06626	1.04959	0.852866	1.07269	1.06626	1.10294	1.43156	1.567	1.04959	1.10294	0.918002	1.22035
65	US-NC	2020-03-25	39.3176	86.3582	191.603	0	55.6445	215.304	0	29.8813	15.38	10.3218	0	52.7683	14.4792	0	97.4392	47.7569	119.726	11.0725	0
66	US-AZ	2020-03-25	39.6833	62.3698	148.428	0	13.2434	154.577	23.8755	7.1558	13.4575	26.3509	0	16.6582	12.2854	22.9006	40.6851	22.0763	61.8582	18.6929	0	0.278218	0.103132	0.196245	1.08212	1.01737	0.87207	1.12154	1.08212	1.10699	1.4622	1.56265	1.01737	1.10699	0.935186	1.26859
67	US-MT	2020-03-25	3.16749	4.74854	15.3572	0	0	12.937	0	0	0	0	0	0	0	0	8.01188	0	7.40621	0	0	0.320943	0.415468	0.327447	1.09077	0.792499	1.15341	1.13333	1.09077	1.34443	1.62465	1.53181	0.792499	1.34443	1.19181	1.65185
68	US-MD	2020-03-25	17.2504	44.6688	132.907	0	0	105.73	19.4994	7.64244	10.9909	14.5788	0	49.6877	0	11.3686	44.9556	38.6356	61.1133	11.9155	9.76777	0.168681	-0.0242009	0.293341	0.208404	0.974465	0.616699	0.9451	0.208404	0.921407	0.782242	1.46134	0.974465	0.921407	0.630333	1.07278
69	US-OK	2020-03-25	15.4493	30.3663	24.9397	0	0	34.2018	0	10.3338	0	0	0	38.849	0	0	30.809	10.8265	12.3087	8.07024	0	0.198922	0.141395	-0.0256593	1.15881	1.03489	0.937989	1.17699	1.15881	1.10162	1.49297	1.54031	1.03489	1.10162	0.899949	1.22727
70	US-SD	2020-03-25	5.68112	0	4.50448	0	0	5.79404	0	0	0	0	0	4.08305	0	0	4.73649	0	0	0	3.58635	0.118566	0.236779	0.158493	1.19178	1.00645	0.771775	0.942452	1.19178	1.2664	1.67082	1.65216	1.00645	1.2664	0.852696	1.15314
71	US-IA	2020-03-25	25.8954	20.0235	8.37751	6.43027	0	41.9671	6.35499	10.0801	7.02077	0	13.096	30.845	0	5.92817	26.4998	16.3859	20.3953	16.6984	0	0.516653	-0.240503	0.204967	1.29067	0.97352	0.827821	1.11255	1.29067	1.12102	1.65627	1.58479	0.97352	1.12102	0.813634	1.09297
72	US-WY	2020-03-25	0	0	12.5807	0	0	0	0	0	0	0	0	0	0	0	3.27378	0	0	0	0
73	US-WV	2020-03-25	7.3701	12.1998	16.3019	0	0	31.9831	0	0	0	8.97228	0	11.2936	0	4.63192	17.2236	0	7.18031	0	0
74	US-HI	2020-03-25	0	5.47013	6.11684	0	0	6.97629	4.87726	0	0	3.55363	0	4.54182	0	0	12.5065	0	7.20451	0	0	-0.0296548	0.179473	0.107046	1.29146	0.952307	0.891383	1.12544	1.29146	1.22755	1.67011	1.62857	0.952307	1.22755	0.932117	1.11649
75	US-MO	2020-03-25	30.7691	55.6712	146.739	0	0	113.706	0	19.1617	0	27.8293	0	40.2205	10.1826	15.2592	70.4184	19.3433	28.9431	12.0925	0	0.210015	-0.0127995	0.104555	1.05005	0.870674	0.773407	1.08192	1.05005	1.19419	1.49442	1.63733	0.870674	1.19419	0.867714	1.23455
76	US-AK	2020-03-25	0	4.81449	5.27812	0	0	5.893	0	4.9822	1.65499	0	0	0	0	4.15263	5.76862	0	0	0	0	0.275277	-0.018596	0.11308	0.884504	0.657192	0.748077	1.22503	0.884504	0.994542	1.24176	1.58189	0.657192	0.994542	0.845805	1.17869
77	US-MI	2020-03-25	40.4208	54.1504	136.964	12.0071	25.1219	158.371	0	28.1054	13.1098	29.125	0	71.042	35.9038	21.1172	70.7458	46.6135	117.972	49.0089	11.6508	-0.0137817	0.0986958	-0.135163	1.09464	0.960192	0.773125	1.06706	1.09464	1.16112	1.48754	1.61894	0.960192	1.16112	0.835941	1.24484
78	US-NY	2020-03-25	95.0919	182.573	335.602	10.4411	58.8844	428.082	19.4471	51.6499	10.523	49.8504	13.068	147.248	8.80592	43.3042	243.279	143.031	192.438	87.9382	0	0.2527	0.143542	0.0721848	1.12329	0.958837	1.04164	1.30107	1.12329	1.19976	1.5619	1.64669	0.958837	1.19976	1.04636	1.33575
79	US-ND	2020-03-25	0	0	9.46447	0	0	10.8277	0	0	0	0	0	2.17965	0	0	3.10444	0	0	0	0	0.138176	-0.0966704	0.189424	1.27027	1.05293	0.734311	0.69232	1.27027	1.25063	1.73652	1.67325	1.05293	1.25063	0.804167	0.800883
80	US-IN	2020-03-25	18.6323	70.7043	63.4459	0	0	154.681	0	25.5379	14.9969	18.9452	0	48.7565	6.98505	17.9733	72.9342	22.3781	29.044	10.3689	0	0.377627	0.234213	0.255757	1.32704	1.21309	1.07507	1.23907	1.32704	1.11992	1.62807	1.41894	1.21309	1.11992	0.908359	1.09148
81	US-AL	2020-03-25	22.9177	26.0859	64.0316	0	0	80.7156	6.13458	11.3146	0	9.58173	0	42.2615	0	13.3983	50.7806	10.8741	37.0472	30.2311	0	0.311726	-0.0369063	0.0343485	1.03086	1.07284	0.845157	0.907341	1.03086	1.27162	1.56918	1.56654	1.07284	1.27162	0.950852	1.27186
82	US-CA	2020-03-25	193.576	397.116	948.857	68.669	47.5345	779.167	50.6726	210.285	53.5535	78.9284	23.0553	234.419	50.5187	100.066	457.142	214.19	391.741	118.536	15.8646	0.00291111	0.192634	0.035563	1.20404	1.15828	0.920942	1.10787	1.20404	1.1283	1.53653	1.57768	1.15828	1.1283	0.944784	1.18328
83	US-OR	2020-03-25	11.3381	38.3814	64.3786	0	0	76.1845	0	16.3561	19.225	0	0	23.5905	8.95079	0	47.1811	12.615	33.6372	0	0	0.0322808	0.290103	0.0275539	1.40753	1.02257	1.09426	1.19386	1.40753	1.31765	1.82687	1.56504	1.02257	1.31765	0.971895	1.23434
84	US-SC	2020-03-25	9.0056	42.5274	99.3877	10.8389	27.4023	88.3559	14.0671	20.1365	0	0	0	22.9287	0	10.7404	38.7241	17.3057	43.5175	0	0	0.484362	0.0770705	0.461384	0.990601	1.01432	0.946577	0.935424	0.990601	1.00722	1.30842	1.33201	1.01432	1.00722	0.869308	1.07974
85	US-UT	2020-03-25	7.28902	23.1155	44.6471	0	0	38.9308	0	7.47405	0	4.84013	0	0	0	0	28.827	27.6272	14.4211	5.99093	0	0.15839	0.123354	-0.0587873	1.04706	1.13061	0.923384	1.1477	1.04706	1.12682	1.39549	1.58546	1.13061	1.12682	0.887562	1.13007
86	US-KS	2020-03-25	0	14.6762	41.379	0	0	44.7092	10.1829	12.9525	0	8.00082	0	7.95331	0	0	18.3025	0	28.9552	5.7218	0	-0.0616521	0.245061	-0.156699	1.1844	0.893967	0.895538	1.25851	1.1844	1.27841	1.63916	1.62936	0.893967	1.27841	0.970828	1.21684
87	US-NH	2020-03-25	0	3.18897	22.1223	0	6.40069	24.2595	0	6.3012	0	4.0806	0	0	0	0	22.094	3.49378	6.6317	0	0	0.122052	0.325043	-0.138905	1.32803	0.909285	0.917458	1.01249	1.32803	1.32453	1.79883	1.73659	0.909285	1.32453	0.866907	1.17478
88	US-GA	2020-03-25	44.3448	76.1745	152.292	14.6774	14.0555	198.016	43.0772	78.6566	0	12.2693	0	83.6328	0	33.0546	119.177	86.4903	102.247	22.3747	14.2418	0.0755957	-0.043557	-0.0919914	0.996583	1.01415	0.78748	1.17471	0.996583	1.26496	1.50007	1.63832	1.01415	1.26496	0.844384	1.14277
89	US-VT	2020-03-25	1.39052	1.92424	7.91959	0	0	0	0	0	0	0	0	0	0	0	4.19946	2.68792	8.25332	1.82862	0	0.92886	-0.0296549	0.787879	0.490501	1.22766	0.865745	0.91853	0.490501	0.729085	0.775784	0.572456	1.22766	0.729085	0.575235	0.791227
90	US-LA	2020-03-25	22.8634	24.6544	63.8797	6.37255	0	94.4494	6.17198	0	6.95774	0	0	29.5028	0	9.56762	21.7472	23.3216	15.6313	8.57163	6.18343	-0.157897	0.327858	-0.103278	1.35991	1.06654	0.884422	1.08691	1.35991	1.24877	1.76852	1.62662	1.06654	1.24877	0.872874	1.0808
91	US-MA	2020-03-25	11.2924	68.6068	121.221	0	11.9357	100.475	6.09677	51.1128	0	7.89313	0	18.831	0	11.6748	61.1132	36.3133	78.7481	0	0	0.311936	-0.0113437	0.224247	1.02017	0.912544	0.916278	1.26425	1.02017	1.02151	1.3385	1.51871	0.912544	1.02151	0.872421	1.28195
92	US-OH	2020-03-25	51.4277	80.1212	281.741	0	41.7292	136.987	0	57.236	22.7921	0	0	60.4766	0	11.319	137.623	54.6552	138.325	28.0136	20.2556	0.342122	-0.0957541	0.258902	1.11899	0.942178	0.839541	1.04083	1.11899	1.16826	1.54931	1.54821	0.942178	1.16826	0.844096	1.15285
93	US-PA	2020-03-25	65.0422	107.424	264.889	26.006	38.2403	299.52	12.8508	24.6499	14.4868	16.1047	0	39.9188	13.225	57.2314	125.723	57.5786	118.572	15.7054	12.8746	0.325827	0.0292991	0.259971	1.05037	1.09419	0.957043	1.05994	1.05037	1.18063	1.48264	1.49113	1.09419	1.18063	0.977038	1.18429
94	US-NE	2020-03-25	5.5224	5.51927	22.4429	0	0	13.6401	0	0	7.65284	9.33429	8.73904	4.73412	0	5.75268	30.9735	0	13.8255	0	0	0.253327	-0.018499	0.330005	1.01491	1.02312	0.889378	1.11931	1.01491	0.870994	1.23837	1.44468	1.02312	0.870994	0.824923	1.19143
95	US-CO	2020-03-25	25.5599	22.54	88.2169	12.064	0	75.6481	11.4507	22.4125	0	16.9725	0	23.8189	0	10.1964	48.7228	15.8045	46.0925	9.28194	0	0.0312112	0.158915	-0.168511	1.19319	0.981074	1.02466	1.19251	1.19319	1.17293	1.5791	1.58242	0.981074	1.17293	1.05883	1.33605
96	US-CT	2020-03-25	7.3701	5.52444	37.7518	0	0	43.5712	7.15942	4.75372	0	0	0	0	0	0	32.1507	9.38136	19.1475	0	0	0.380092	0.0278064	0.379224	0.945246	1.14937	0.974128	1.15193	0.945246	1.02113	1.28813	1.44234	1.14937	1.02113	0.910864	1.21992
97	US-KY	2020-03-25	32.0751	39.9746	52.9065	0	0	48.9981	0	16.9496	0	0	0	9.6205	0	24.4002	31.067	21.7074	15.0598	6.88189	8.66527	0.367537	-0.0189452	0.347911	1.24281	1.24041	1.06205	0.949671	1.24281	1.25891	1.65238	1.61164	1.24041	1.25891	1.15723	1.29573
98	US-TX	2020-03-25	141.826	178.448	516.552	40.2361	44.6962	581.061	38.9698	161.175	53.2498	154.719	17.1934	154.756	24.3059	119.043	274.623	152.244	335.565	72.1615	0	0.442865	0.120644	0.362097	1.23315	1.08057	1.14714	1.12728	1.23315	1.16761	1.62718	1.5203	1.08057	1.16761	1.09675	1.27495
99	US-VA	2020-03-25	43.7177	77.7586	138.709	0	22.9974	221.452	0	31.8621	10.1267	10.8247	0	15.931	14.2226	27.0314	73.4213	21.9063	49.6665	25.3352	0	0.132048	0.0697727	0.11615	1.03245	1.08603	0.898726	1.10869	1.03245	1.09989	1.40217	1.55846	1.08603	1.09989	0.818803	1.33472
100	US-DE	2020-03-26	0	0	7.36511	0	0	5.60863	0	0	0	0	0	3.33964	0	0	3.14205	0	0	0	0	-0.0535481	0.221692	-0.0492064	1.13394	1.04945	0.815034	1.21248	1.13394	1.11676	1.51849	1.58551	1.04945	1.11676	0.80817	1.30014
101	US-IL	2020-03-26	17.2725	108.589	148.119	0	15.8146	131.507	7.00056	36.3974	5.44245	8.04235	0	44.2043	0	17.7851	134.858	20.5452	50.9274	16.7794	0	0.303326	0.0986775	0.194743	1.0709	1.04034	0.958414	1.12325	1.0709	1.07711	1.416	1.49885	1.04034	1.07711	0.912576	1.20283
102	US-WI	2020-03-26	5.59881	34.6784	83.7187	0	7.32319	84.6358	0	11.9385	0	11.4384	0	17.66	0	7.0997	50.1128	36.5915	50.1761	6.93749	0	0.19936	0.0548826	-0.010771	1.16046	0.741163	0.809851	1.07027	1.16046	1.14346	1.55347	1.63341	0.741163	1.14346	0.779343	1.24456
103	US-NJ	2020-03-26	51.7763	71.3078	109.08	0	7.69266	124.197	4.93765	26.7415	5.75802	18.638	17.7597	22.6195	14.5249	8.65117	41.1006	55.7345	51.9697	34.6594	0	0.255341	0.0538482	0.165199	1.09834	1.15345	0.942378	1.09073	1.09834	1.05089	1.42762	1.49197	1.15345	1.05089	0.865464	1.12298
104	US-MS	2020-03-26	4.27833	18.2552	26.2061	0	0	10.5162	0	0	0	7.04675	0	13.2904	0	0	21.2088	8.0156	7.66842	0	0	0.197177	-0.275668	0.345705	0.869234	1.05771	1.11088	1.3983	0.869234	0.615328	0.922701	1.39598	1.05771	0.615328	0.866756	1.1542
105	US-FL	2020-03-26	74.5296	90.4791	274.447	8.24786	16.9421	238.519	12.0828	71.9823	25.3625	63.4555	0	58.3436	8.20236	19.053	126.438	70.9209	129.044	47.5786	7.98008	0.187051	0.0395884	0.133834	1.12104	1.01808	0.923505	1.0979	1.12104	1.14965	1.51658	1.62963	1.01808	1.14965	0.918095	1.27251
106	US-NM	2020-03-26	4.77634	16.3161	25.5538	8.63164	0	22.0397	0	6.48121	2.82757	4.13981	8.35546	9.44202	0	5.03628	0	4.37026	0	0	0	-0.0932246	-0.0316382	0.0103084	1.2885	1.37666	1.02608	0.930441	1.2885	1.16707	1.66922	1.69805	1.37666	1.16707	1.00736	0.864546
107	US-NV	2020-03-26	6.89253	20.8566	33.6819	0	0	21.1244	0	0	0	0	0	7.566	0	0	12.4571	8.86857	19.9981	6.87514	0	-0.162841	-0.0180806	-0.208257	0.94696	0.75647	0.782211	1.34225	0.94696	0.973511	1.24424	1.33451	0.75647	0.973511	0.781652	1.49497
108	US-RI	2020-03-26	3.7083	0	13.3877	3.84453	0	15.9513	0	6.38424	0	0	0	3.42983	0	0	3.22404	4.72363	6.5685	2.37136	0	0.285533	0.0867059	0.151835	1.08045	0.914112	0.927926	1.08091	1.08045	1.14712	1.48424	1.61391	0.914112	1.14712	0.903393	1.29723
109	US-MN	2020-03-26	13.9771	15.7114	76.3813	8.11585	0	56.1146	0	27.2715	7.34018	6.97284	6.33909	10.9105	0	0	47.1546	6.3944	35.0733	0	0	0.1239	0.37553	0.0190007	1.31767	1.0791	1.07478	1.2059	1.31767	1.16947	1.67307	1.5755	1.0791	1.16947	0.923258	1.15696
110	US-ME	2020-03-26	4.53763	11.5099	8.87551	2.78977	0	8.12614	0	0	0	0	0	0	0	0	8.74776	3.05033	3.48564	3.14864	0	0.383439	0.0105066	0.224063	1.13879	1.05358	0.924229	1.09929	1.13879	1.11178	1.49849	1.5643	1.05358	1.11178	0.875554	1.0842
111	US-ID	2020-03-26	0	9.07111	7.28207	0	0	16.8471	0	0	0	0	0	4.40949	0	0	16.9401	0	15.7499	0	3.88293	0.718638	0.1388	0.634402	0.475943	0.97097	0.971597	1.0453	0.475943	1.00828	1.02652	1.0789	0.97097	1.00828	1.14295	1.38509
112	US-TN	2020-03-26	14.6514	11.612	97.7482	0	0	57.3309	0	28.2183	0	16.6619	0	21.3452	0	25.5073	41.0014	14.7031	27.2775	31.1556	18.8365	0.168297	0.227081	0.163454	1.17747	1.04039	0.968869	1.21715	1.17747	1.23874	1.63046	1.6102	1.04039	1.23874	1.01308	1.32056
113	US-AR	2020-03-26	0	8.11046	52.4226	0	0	25.2123	0	8.39467	0	0	0	5.21497	0	0	12.8221	19.0175	0	0	0	1.00625	-0.33161	0.744536	0.750627	0.533495	0.78969	1.11122	0.750627	1.1127	1.28259	1.42342	0.533495	1.1127	1.06084	1.28261
114	US-WA	2020-03-26	30.0677	29.7324	105.106	0	0	51.7346	6.10851	20.379	0	22.4562	5.22911	50.2943	9.0307	0	54.9145	48.2656	43.0197	0	0	0.193385	0.181626	0.259969	1.13775	1.08873	0.956213	1.17726	1.13775	1.12505	1.48454	1.54171	1.08873	1.12505	0.969951	1.19271
115	US-NC	2020-03-26	39.2644	70.4077	144.88	8.94077	0	187.662	11.7881	28.7291	11.4555	15.4769	0	30.6495	12.448	31.4969	70.0878	35.9262	43.79	23.7136	0
116	US-AZ	2020-03-26	24.9401	43.4005	98.8486	0	10.606	80.1319	8.54636	22.3448	10.5849	16.5893	0	5.61908	0	20.2406	52.0052	24.2169	37.0391	19.7782	0	0.0527767	0.287697	0.0256844	1.14638	1.07846	0.867147	1.15458	1.14638	1.22319	1.58823	1.62549	1.07846	1.22319	0.967555	1.2073
117	US-MT	2020-03-26	3.6301	2.89086	6.53985	0	0	10.5162	0	0	0	0	0	0	0	0	3.71333	3.11812	0	0	0	0.112834	-0.138812	-0.137903	1.04764	0.886586	0.538755	0.639704	1.04764	1.21676	1.54863	1.58869	0.886586	1.21676	0.767388	1.15516
118	US-MD	2020-03-26	23.2787	32.4419	78.6339	0	7.6121	79.3918	0	36.4986	0	6.6361	0	12.9331	7.37068	19.7779	48.0829	14.073	25.0347	6.34584	0
119	US-OK	2020-03-26	6.27928	21.7013	68.8587	0	17.2392	34.5263	0	16.3003	0	0	0	9.31603	0	0	14.737	6.49483	15.4143	16.292	0	0.514692	0.0815239	0.325835	1.22601	1.01669	1.04693	1.13148	1.22601	1.29051	1.67601	1.53629	1.01669	1.29051	0.922561	1.17407
120	US-SD	2020-03-26	0	3.97047	8.62291	0	0	9.92663	0	0	0	0	0	0	0	3.20814	4.00162	3.79848	0	0	0	-0.162578	0.356614	-0.253603	1.16045	0.994751	0.835821	1.11526	1.16045	1.05288	1.48104	1.55723	0.994751	1.05288	0.766913	1.17359
121	US-IA	2020-03-26	8.67054	8.14516	27.8826	0	0	30.2101	0	16.1774	0	4.61388	0	6.96155	0	0	35.9379	6.3467	22.3012	0	11.4758	0.207956	0.141124	0.144127	1.06012	0.929668	0.937492	1.23541	1.06012	1.05295	1.3726	1.50091	0.929668	1.05295	0.961199	1.26233
122	US-WY	2020-03-26	0	2.645	6.4222	0	0	3.38855	0	2.96927	0	0	0	0	0	0	0	0	0	2.73311	0	0.0911115	-0.0787412	0.98612	0	0	0	0	0	0	0	0	0	0	0	0
123	US-WV	2020-03-26	6.34925	5.47042	16.014	0	3.85499	15.7566	0	5.36035	0	0	0	8.21039	0	0	4.94318	4.80396	0	0	0
124	US-HI	2020-03-26	2.51473	0	5.85472	0	0	7.98805	2.74407	0	0	0	0	0	0	0	13.798	0	0	0	0	0.210214	0.0719783	0.0595147	1.00524	1.08725	0.821355	1.11408	1.00524	0.971366	1.30197	1.54923	1.08725	0.971366	0.852182	1.23096
125	US-MO	2020-03-26	21.937	14.6327	71.2895	10.3747	11.4545	87.1037	6.10653	15.9275	0	22.4489	0	35.565	10.3174	0	32.5313	11.194	35.4632	16.3929	10.0378	0.184795	0.243768	0.0583777	1.1442	0.855786	0.941373	1.17573	1.1442	1.08061	1.4762	1.54685	0.855786	1.08061	0.881212	1.36032
126	US-AK	2020-03-26	0	2.31586	0	0	0	8.78827	0	4.08892	0	2.59805	0	0	0	3.4137	0	3.98615	0	0	0	0.147763	0.400346	0.0949814	1.17644	1.02517	0.756319	0.950777	1.17644	1.11997	1.55869	1.68737	1.02517	1.11997	0.640379	0.777646
127	US-MI	2020-03-26	68.3902	61.281	101.771	0	0	164.153	0	23.4187	5.17184	14.1022	0	13.0412	0	18.4548	100.202	46.9318	76.3683	21.8296	4.88182	0.200282	0.184172	0.165993	1.1517	1.07427	0.873664	1.055	1.1517	1.08582	1.48234	1.51561	1.07427	1.08582	0.8583	1.18832
128	US-NY	2020-03-26	80.9255	126.543	324.567	0	8.37703	294.46	6.91319	76.8783	20.9009	22.061	0	37.2806	8.11135	62.1773	140.665	92.2532	118.18	17.4906	7.89154	0.357167	-0.0291794	0.12648	1.11986	1.01784	0.953494	1.16638	1.11986	0.998215	1.432	1.46655	1.01784	0.998215	0.912642	1.19521
129	US-ND	2020-03-26	0	2.36642	0	0	0	7.63397	0	0	0	0	0	4.82393	0	0	0	0	0	0	0	-0.0699609	0.479516	-0.173281	1.17959	1.06249	0.875804	1.0578	1.17959	1.00537	1.46671	1.61615	1.06249	1.00537	0.769978	1.15595
130	US-IN	2020-03-26	16.2058	35.4665	70.0698	9.39413	7.30933	86.0414	0	16.6683	0	25.255	0	12.5469	9.62542	9.53528	63.3766	16.5226	13.3616	15.7432	0	0.679418	0.631184	0.431897	1.03731	1.24711	0.864234	0.875572	1.03731	1.12352	1.46637	1.3448	1.24711	1.12352	0.853487	1.09308
131	US-AL	2020-03-26	21.937	8.29189	39.156	0	0	54.8753	8.7934	18.3722	9.99613	0	0	5.08072	0	0	38.387	18.2192	33.0284	9.83577	0	0.287214	0.44379	0.0953061	1.17704	1.16909	1.06183	1.13767	1.17704	1.16505	1.58674	1.63335	1.16909	1.16505	1.03808	1.13609
132	US-CA	2020-03-26	145.834	370.79	660.713	9.96221	17.0529	620.336	18.764	94.8481	20.4228	53.891	15.7477	176.176	19.8145	95.8886	333.206	247.102	220.245	14.9916	16.0646	0.0606833	0.0117325	-0.0118797	1.1915	1.0575	0.86997	1.04951	1.1915	1.18229	1.5759	1.68175	1.0575	1.18229	0.889752	1.13776
133	US-OR	2020-03-26	16.8691	24.38	45.4813	17.8815	0	42.0364	0	0	0	0	0	19.5573	0	0	49.9025	13.5721	16.0563	10.4945	0	0.20373	0.272273	0.362238	1.04983	0.824909	0.862784	1.26051	1.04983	1.03415	1.36323	1.31417	0.824909	1.03415	0.848515	1.19856
134	US-SC	2020-03-26	6.80335	10.8675	83.0872	11.2274	0	44.3591	10.9882	8.48863	0	12.3852	0	18.3278	0	8.8996	15.1866	19.9853	24.7093	20.3741	0	0.142774	-0.166835	0.220939	1.21219	1.04702	0.712553	0.965757	1.21219	1.02864	1.49563	1.5524	1.04702	1.02864	0.583562	0.879699
135	US-UT	2020-03-26	4.2358	19.9763	35.4242	0	6.19398	44.3043	0	8.6127	0	6.52477	0	9.84476	0	3.48287	26.2168	0	17.6219	0	0	0.462791	0.13339	0.320267	1.02971	0.972651	0.935008	0.97207	1.02971	1.02292	1.3647	1.43266	0.972651	1.02292	0.874314	1.22321
136	US-KS	2020-03-26	14.7715	10.0972	50.3464	0	11.218	13.91	0	17.5265	6.16393	6.24051	0	0	0	14.1751	0	0	9.26665	5.12494	0	0.292496	-0.155239	0.161528	1.14018	1.04469	0.898293	1.0356	1.14018	1.16277	1.55402	1.48187	1.04469	1.16277	0.890812	1.14091
137	US-NH	2020-03-26	4.4169	0	15.4067	0	0	12.6123	0	3.7131	0	0	0	3.20677	0	5.47225	0	0	4.9522	0	0	0.33311	0.076493	0.458656	1.00821	0.995485	0.959573	1.14546	1.00821	1.15932	1.42859	1.48473	0.995485	1.15932	1.01194	1.41757
138	US-GA	2020-03-26	33.7945	58.3971	137.119	0	9.27798	163.064	8.50744	31.6074	18.519	9.77347	0	54.562	8.98372	31.302	69.3989	67.2203	55.3056	15.2934	0	0.373059	-0.117005	0.204291	1.01032	0.98728	0.868598	1.00568	1.01032	1.14237	1.42828	1.64666	0.98728	1.14237	0.926004	1.3695
139	US-VT	2020-03-26	1.82877	0	10.7267	0	0	0	0	0	0	0	0	0	0	0	0	0	0	0	0	0.119546	0.392134	0.00290696	1.3444	1.1103	0.927533	0.988072	1.3444	1.33314	1.828	1.58852	1.1103	1.33314	0.789144	1.11471
140	US-LA	2020-03-26	20.0952	17.5176	28.9622	0	0	82.3236	9.23426	17.3639	20.1012	9.54761	0	11.2044	0	9.73987	17.8327	7.58818	28.4145	0	0	0.313651	0.448895	0.0967578	1.0958	1.29785	0.916278	0.951616	1.0958	1.25469	1.5395	1.4343	1.29785	1.25469	1.07362	1.18358
141	US-MA	2020-03-26	24.104	33.4699	84.6356	9.58897	0	79.2874	6.02034	31.1232	0	6.91626	0	36.9984	0	7.38369	41.0014	25.0818	21.3476	20.0052	12.6514	0.118749	0.148549	0.0010891	1.24678	1.14708	0.91823	1.14054	1.24678	1.26116	1.68433	1.58318	1.14708	1.26116	0.918448	1.12613
142	US-OH	2020-03-26	44.1038	83.4423	169.891	0	5.06347	138.663	9.28589	35.2037	7.07475	34.1369	0	50.7019	4.90288	14.2359	57.1983	51.3599	50.3052	0	0	0.438769	0.146031	0.30821	1.04436	0.908185	1.08199	1.25209	1.04436	1.01753	1.36338	1.48202	0.908185	1.01753	1.02256	1.39475
143	US-PA	2020-03-26	45.5862	106.426	190.154	0	13.839	176.481	6.59863	19.2431	14.3639	43.7342	0	76.5454	0	41.0872	123.373	41.7105	74.7942	10.3413	0	0.184581	-0.000753657	0.105977	1.07712	0.989353	0.864571	1.08533	1.07712	1.09709	1.41968	1.52933	0.989353	1.09709	0.831659	1.19347
144	US-NE	2020-03-26	13.3076	5.76982	13.4257	0	0	20.6075	0	5.02428	0	4.33738	0	3.33896	0	4.63052	11.0316	10.8368	6.67867	0	0	0.893449	-0.273971	0.618414	1.04958	0.79069	0.685083	0.735896	1.04958	1.15851	1.45422	1.2047	0.79069	1.15851	0.902335	1.36075
145	US-CO	2020-03-26	17.1373	38.0154	62.3223	6.12569	8.3047	73.0308	23.0757	16.4466	0	15.6407	0	17.9994	0	16.9808	29.1962	10.5751	26.5021	0	0	0.306467	0.598054	0.311428	1.24984	1.01316	1.007	1.14305	1.24984	1.24811	1.68462	1.62465	1.01316	1.24811	1.05615	1.11732
146	US-CT	2020-03-26	8.79127	20.8229	28.9483	0	5.08859	37.8157	4.66598	16.9387	5.23236	8.12174	0	6.12716	0	4.68215	25.8928	12.7361	19.9155	5.76133	0	0.0259715	0.0573132	0.0222538	1.13092	1.11931	0.770826	1.20391	1.13092	1.07172	1.46619	1.44171	1.11931	1.07172	0.862775	1.26391
147	US-KY	2020-03-26	0	13.7683	77.5093	0	0	79.3139	0	23.7445	8.9085	6.95002	0	13.879	0	19.204	9.47905	10.1226	20.0498	7.46345	9.14015	0.315115	0.0254754	0.233979	1.06209	0.742481	0.841893	1.1905	1.06209	1.01698	1.37386	1.43954	0.742481	1.01698	0.798127	1.27719
148	US-TX	2020-03-26	74.5172	238.676	441.928	0	8.90201	363.853	20.9898	104.331	22.8453	54.9249	0	173.829	0	48.6258	295.078	110.565	181.935	48.9123	11.9801	0.149144	0.117229	0.02519	1.21764	1.00903	0.919371	1.10388	1.21764	1.21942	1.63496	1.59506	1.00903	1.21942	0.869444	1.11734
149	US-VA	2020-03-26	39.4791	40.8765	87.6841	4.70951	4.83694	98.8503	4.43523	10.3473	7.42663	15.6777	0	25.4291	6.48489	7.53178	95.42	10.7829	45.8367	4.49759	6.30915	0.205635	0.639703	0.470266	0.765377	0.966022	0.997208	0.862259	0.765377	0.631861	0.785038	1.26749	0.966022	0.631861	0.360334	0.559551
150	US-DE	2020-03-27	0	32.5911	75.2783	0	0	65.3209	0	60.7083	0	0	0	33.306	0	20.1532	26.0361	23.1626	0	33.2137	0	0.331173	0.0953384	0.226506	1.18615	0.893946	0.873778	1.0212	1.18615	1.22435	1.64508	1.54418	0.893946	1.22435	0.932819	1.35784
151	US-IL	2020-03-27	303.312	738.831	1110.5	100.771	0	1296.7	100.349	463.223	67.6372	151.921	0	795.251	0	165.836	1122.88	245.468	829.494	60.3406	0	0.194709	0.0326711	0.138587	1.09988	1.09756	0.959003	1.24323	1.09988	1.10549	1.47607	1.54086	1.09756	1.10549	0.961419	1.20884
152	US-WI	2020-03-27	43.8916	162.719	762.486	51.8486	51.131	422.196	55.7617	114.401	72.2781	91.0406	0	56.0386	0	104.718	119.992	178.08	247.304	55.8834	0	0.227429	0.224581	0.369965	1.19373	0.903806	0.909314	1.08789	1.19373	1.05577	1.43976	1.43044	0.903806	1.05577	0.983284	1.08933
153	US-NJ	2020-03-27	151.535	292.332	837.277	47.3841	0	857.427	99.0894	343.057	66.0545	138.669	0	304.841	0	148.868	659.993	432.836	617.118	199.702	36.9525	0.278226	0.0596045	0.140186	1.18429	1.01194	0.95408	1.08921	1.18429	1.18451	1.56662	1.55825	1.01194	1.18451	0.915298	1.16723
154	US-MS	2020-03-27	29.8132	189.17	248.418	0	0	152.946	45.4511	61.9225	0	50.5955	0	101.957	39.9889	0	132.445	133.185	134.027	53.6529	0	0.208416	0.148435	-0.290434	0.713716	0.914849	0.636767	0.958726	0.713716	1.15314	1.25706	1.6236	0.914849	1.15314	0.925285	1.12813
155	US-FL	2020-03-27	643.478	979.729	2379.34	0	190.579	2238.06	214.767	626.283	332.26	347.045	0	880.243	232.563	130.104	1316.89	649.63	980.606	336.473	0	0.194784	0.0858737	0.158224	1.07817	0.951179	0.915292	1.20227	1.07817	1.14039	1.45965	1.58462	0.951179	1.14039	0.963491	1.29664
156	US-NM	2020-03-27	83.6626	73.9919	166.859	0	0	115.45	0	41.4043	0	0	0	89.8183	0	36.2152	200.25	42.5102	106.644	33.4496	0	-0.0242725	0.279689	-0.110293	1.21608	1.00915	0.763198	1.03078	1.21608	1.40132	1.78907	1.70858	1.00915	1.40132	0.934452	1.28476
157	US-NV	2020-03-27	97.711	170.785	305.615	0	0	222.339	39.0428	0	110.297	22.2881	0	215.586	0	0	150.797	59.1802	0	50.9358	0	0.0247933	-0.262308	0.458058	0.954534	0.844462	1.07234	1.55357	0.954534	0.808147	1.1043	1.38787	0.844462	0.808147	0.786193	1.13495
158	US-RI	2020-03-27	52.1379	54.619	66.0928	0	30.4927	170.584	0	20.1503	35.482	0	0	32.7498	0	0	26.665	55.8007	47.8344	17.5857	0	0.249075	0.058208	0.204646	1.07302	1.03411	0.809633	1.01665	1.07302	1.08248	1.43881	1.5655	1.03411	1.08248	0.942775	1.21914
159	US-MN	2020-03-27	59.6565	251.139	671.391	73.8272	73.4672	418.993	133.535	180.482	0	0	0	264.251	0	74.5538	304.178	191.28	0	66.774	0	0.436871	-0.0508513	0.402166	0.949759	1.08572	0.863177	1.32765	0.949759	0.987563	1.27971	1.49917	1.08572	0.987563	0.850858	1.18194
160	US-ME	2020-03-27	27.7805	25.1196	49.2731	0	0	69.5211	0	0	0	0	0	48.1979	0	43.1085	35.5038	81.5954	0	49.7708	0	0.422306	-0.0452733	0.462687	1.09911	0.969827	0.798078	1.12317	1.09911	1.10109	1.48153	1.49839	0.969827	1.10109	0.771131	0.943309
161	US-ID	2020-03-27	28.4731	0	38.9622	0	0	94.2397	30.9224	33.6655	0	0	0	0	0	35.0616	43.9424	0	0	35.7575	0
162	US-TN	2020-03-27	58.7882	281.06	817.294	85.7859	0	820.51	74.6869	215.478	122.435	0	0	269.64	0	66.004	386.036	85.0788	547.226	76.2046	0	-0.0520763	0.208856	0.0202038	1.19701	1.08799	0.825424	0.965277	1.19701	1.13175	1.59413	1.66051	1.08799	1.13175	0.815851	1.20256
163	US-AR	2020-03-27	53.2271	0	161.278	0	0	136.532	0	0	0	75.2756	0	49.9281	0	53.2151	62.3632	61.0454	0	39.0977	0	1.75602	0.275461	1.2579	0.500529	0.702223	0.860382	0.421302	0.500529	0.253285	0.373672	0.108702	0.702223	0.253285	0.552031	0.731748
164	US-WA	2020-03-27	142.807	253.157	1169.48	0	102.515	742.524	0	207.488	123.939	133.732	0	95.0363	0	196.447	536.376	444.8	652.407	107.733	0	0.202313	0.264797	0.099175	1.25463	1.14849	0.89762	1.00915	1.25463	1.13483	1.59602	1.58843	1.14849	1.13483	0.852656	1.08398
165	US-NC	2020-03-27	244.729	402.057	1612.02	0	182.212	972.33	0	201.503	0	297.199	0	560.386	0	279.248	581.782	213.558	650.548	144.593	0
166	US-AZ	2020-03-27	70.7586	286.75	1026.86	63.7895	75.4879	740.335	0	91.0011	88.9239	0	0	142.644	0	79.9664	559.965	241.114	328.144	109.422	81.403	0.454181	0.0124987	0.286794	1.05033	0.938479	0.875854	1.05145	1.05033	1.1086	1.42593	1.48969	0.938479	1.1086	0.942276	1.2609
167	US-MT	2020-03-27	0	40.9643	41.0609	0	0	93.8535	0	0	0	31.0472	0	0	0	0	30.8729	0	0	32.2515	0	0.0832674	-0.0675852	0.122811	1.86921	1.12696	0.812417	0.660021	1.86921	1.49003	2.37628	1.7033	1.12696	1.49003	0.602482	0.422561
168	US-MD	2020-03-27	188.576	147.454	433.147	46.7082	55.2741	565.631	0	208.101	0	0	0	212.194	0	0	270.24	70.8915	114.857	91.6004	0	0.0999361	-0.151255	0.229392	1.1405	0.989994	0.797666	0.830088	1.1405	1.31268	1.6722	1.9175	0.989994	1.31268	1.02894	1.21673
169	US-OK	2020-03-27	41.9493	148.113	472.109	0	0	217.768	0	43.9307	49.3425	43.7883	0	57.3843	0	92.1405	268.502	64.6654	64.6577	60.16	0	0.478864	-0.137235	0.538478	0.905018	1.01298	0.818467	1.29173	0.905018	0.938845	1.1894	1.1781	1.01298	0.938845	0.847386	1.11273
170	US-SD	2020-03-27	0	0	104.219	0	12.4889	30.0775	0	22.3762	0	12.9505	0	14.0543	0	14.5651	34.6005	18.5092	32.9336	12.7966	0	0.411387	-0.154939	0.376997	1.03983	1.11283	0.865929	0.918119	1.03983	1.01856	1.3728	1.41062	1.11283	1.01856	0.847757	1.08919
171	US-IA	2020-03-27	0	92.7207	230.671	0	0	284.779	0	52.3195	58.7647	60.5612	0	0	0	69.3728	238.476	84.2015	125.489	0	32.2767	0.367398	-0.128323	0.205313	1.05518	1.0911	0.944194	1.2103	1.05518	1.11417	1.42943	1.42553	1.0911	1.11417	1.0195	1.26539
172	US-WY	2020-03-27	0	0	0	0	0	39.2022	0	29.1645	0	0	0	0	0	0	21.2222	0	0	0	0	0.153864	0.405428	0.340237	0.765914	0.379867	0.45934	0.910205	0.765914	1.07869	1.26217	1.60827	0.379867	1.07869	0.583778	0.905372
173	US-WV	2020-03-27	0	36.9423	219.265	0	0	25.7807	0	79.6812	0	51.8021	0	0	0	29.1302	156.72	45.1163	0	0	0
174	US-HI	2020-03-27	18.3999	68.6173	197.275	0	44.5182	86.2255	0	44.0963	0	0	0	86.1589	0	0	161.225	0	94.1706	0	0	0.265219	0.162753	0.035874	1.17233	1.08879	0.989247	1.1029	1.17233	1.1007	1.51589	1.54627	1.08879	1.1007	0.84166	1.24495
175	US-MO	2020-03-27	148.163	118.835	729.515	0	0	643.311	0	98.0531	81.3283	72.0282	0	325.13	0	63.8246	372.704	211.836	183.17	0	0	0.0483535	0.203658	-0.14312	1.16858	1.09123	0.873409	1.0419	1.16858	1.16758	1.56865	1.61047	1.09123	1.16758	0.904366	1.19755
176	US-AK	2020-03-27	24.1818	31.3458	25.5338	0	0	52.865	0	0	0	0	0	0	0	0	20.8678	0	45.4608	0	0	0.0161569	0.519963	0.114521	1.62784	0.91164	1.37961	1.13542	1.62784	1.49263	2.1317	1.72127	0.91164	1.49263	1.34442	1.33131
177	US-MI	2020-03-27	320.256	392.431	1516.21	0	80.4449	1219.39	0	446.304	189.526	137.998	0	280.653	68.8405	87.5503	490.204	460.047	647.877	110.27	86.7484	0.213215	0.0930339	0.237354	1.11157	0.971483	0.842085	1.14379	1.11157	1.09084	1.46572	1.5624	0.971483	1.09084	0.819314	1.0363
178	US-NY	2020-03-27	660.066	622.837	2382.35	131.866	0	2209.77	110.988	450.664	231.777	439.289	96.432	624.087	120.184	177.551	1415.3	615.887	593.472	206.774	131.694	0.29597	-0.0616181	0.315649	1.1177	1.01188	0.724589	0.901651	1.1177	1.00857	1.4208	1.53231	1.01188	1.00857	0.793055	1.15198
179	US-ND	2020-03-27	0	33.0634	50.3528	11.4132	0	90.4579	0	0	0	0	0	23.79	0	0	22.0112	0	25.0183	0	0	0.168971	0.26916	0.422226	1.10264	1.28561	0.734456	0.917124	1.10264	1.14306	1.50952	1.55619	1.28561	1.14306	0.833801	0.911053
180	US-IN	2020-03-27	138.902	256.027	975.196	44.0224	52.0957	532.271	96.8417	115.898	61.3682	105.407	0	74.1506	0	59.2743	301.01	78.9633	566.567	54.7479	0	0.200493	-0.146297	0.0801784	1.00532	0.838971	0.854474	1.04321	1.00532	1.02538	1.35309	1.54446	0.838971	1.02538	0.790694	1.28361
181	US-AL	2020-03-27	44.4488	109.152	531.237	0	74.218	411.719	67.4497	132.749	99.6272	90.7992	0	195.922	0	62.8427	562.572	89.5307	279.75	72.5547	83.756	0.620027	-0.668414	0.390787	1.09445	1.32831	0.600561	0.482326	1.09445	1.07154	1.32414	1.33227	1.32831	1.07154	0.7865	0.837999
182	US-CA	2020-03-27	1699.36	2310.39	4430.59	256.765	428.157	5258.67	163.176	1279.54	715.871	503.016	321.225	1594.81	244.656	1100.03	2926.12	2174.87	3553.29	769.276	193.619	0.0929791	0.258807	0.0660691	1.17122	1.19179	0.931369	1.11559	1.17122	1.13449	1.53553	1.61488	1.19179	1.13449	0.92922	1.14151
183	US-OR	2020-03-27	38.3054	191.167	548.087	41.4789	0	279.758	0	257.403	57.8225	97.8122	0	0	0	72.7736	189.079	0	202.818	154.754	52.932	-0.27609	0.363314	-0.284863	1.29582	0.732087	0.842702	1.12532	1.29582	1.45067	1.81714	1.85224	0.732087	1.45067	1.03942	1.06155
184	US-SC	2020-03-27	115.278	212.937	571.568	0	0	840.046	113.169	121.637	73.3443	77.8097	0	204.285	0	0	292.469	274.792	471.124	94.299	0	0.23492	-0.0510579	-0.0252187	1.14325	0.931558	0.638609	0.70701	1.14325	1.16519	1.55687	1.68708	0.931558	1.16519	0.703976	1.22353
185	US-UT	2020-03-27	61.9853	69.7767	395.401	0	0	313.81	0	59.7885	0	0	0	129.42	0	0	174.66	124.619	87.9973	44.3329	0	0.332638	-0.0402024	0.110796	1.00164	1.03158	0.994528	1.21627	1.00164	1.25563	1.5055	1.67231	1.03158	1.25563	1.03262	1.27727
186	US-KS	2020-03-27	40.8953	66.6421	141.614	0	0	201.37	0	0	0	0	0	75.922	0	0	49.9111	92.6697	178.594	0	0	0.0281468	0.0536229	0.078162	1.29106	1.04979	0.790408	1.1964	1.29106	1.15252	1.66103	1.76562	1.04979	1.15252	0.80514	1.29583
187	US-NH	2020-03-27	0	29.4136	156.26	0	0	48.5038	0	36.9646	0	33.0631	0	42.3276	0	0	75.1925	44.5184	0	0	0	0.0166883	0.132406	0.0391056	1.28243	1.05844	0.853786	1.1111	1.28243	1.08611	1.57465	1.54306	1.05844	1.08611	0.840717	1.21956
188	US-GA	2020-03-27	290.272	375.57	1237.85	60.324	0	1447.78	126.339	137.918	84.093	91.2251	67.9657	257.364	0	162.447	649.05	542.916	328.65	185.579	0	0.224204	0.210765	0.100272	1.2293	0.960513	0.97872	1.21772	1.2293	1.21505	1.65772	1.66246	0.960513	1.21505	0.972945	1.29956
189	US-VT	2020-03-27	13.0696	23.5165	17.9147	0	0	0	0	0	0	10.562	0	0	0	0	0	0	49.802	0	0	0.813108	-0.205337	0.827175	1.09914	0.827046	0.935634	0.87874	1.09914	1.06734	1.43393	1.15323	0.827046	1.06734	0.941414	1.22406
190	US-LA	2020-03-27	46.6772	123.129	381.866	56.5176	96.2455	374.159	0	153.978	0	72.6138	0	127.704	0	77.9546	223.314	111.816	323.153	77.1447	0	-0.0121167	0.262632	-0.242976	1.0188	0.808986	0.774297	1.15647	1.0188	1.18305	1.49415	1.61058	0.808986	1.18305	0.932537	1.3272
191	US-MA	2020-03-27	197.113	493.089	764.904	0	0	787.246	0	211.253	85.4195	44.0155	0	236.527	0	68.7541	291.497	228.37	429.075	63.5038	0	0.0653829	0.161654	0.0554516	1.16018	0.977195	0.832893	1.13388	1.16018	1.21183	1.57284	1.59407	0.977195	1.21183	0.936859	1.27332
192	US-OH	2020-03-27	269.895	719.48	1351.12	0	0	1185.19	0	358.424	0	265.527	0	256.836	56.5017	167.98	387.637	493.829	548.634	155.152	0	0.159	-0.0966704	-0.0149835	1.03107	1.07925	0.93745	1.14274	1.03107	1.27207	1.53041	1.66424	1.07925	1.27207	1.08272	1.30742
193	US-PA	2020-03-27	493.905	905.465	1418.79	87.1377	0	1048.9	0	462.377	242.944	213.178	0	517.695	0	142.833	1066.76	365.454	865.081	268.563	82.1899	0.295574	-0.144209	0.311151	1.06433	1.02884	0.906314	1.14348	1.06433	1.10178	1.39485	1.60192	1.02884	1.10178	0.818984	1.16088
194	US-NE	2020-03-27	0	38.8746	200.62	0	55.1267	312.201	0	118.964	0	47.5078	0	63.9343	0	0	146.406	0	57.7804	44.3439	0	0.381866	-0.429782	0.188181	0.983764	0.724421	0.802121	1.12205	0.983764	0.931669	1.29959	1.52022	0.724421	0.931669	0.898487	1.33851
195	US-CO	2020-03-27	207.041	141.371	591.992	0	50.9556	355.298	40.7516	99.7579	103.243	88.6663	0	0	100.292	0	664.338	101.95	167.8	64.2596	94.5112	0.0703682	-0.111713	0.130627	1.0564	0.99622	0.813543	1.00309	1.0564	1.10931	1.425	1.64128	0.99622	1.10931	0.890201	1.12401
196	US-CT	2020-03-27	60.7506	112.101	324.837	0	0	252.078	0	165.912	42.6643	36.6405	0	141.765	0	0	358.217	101.801	134.947	0	0	0.280266	-0.136912	0.199702	1.20507	1.06333	0.802661	0.949253	1.20507	1.18618	1.6134	1.52627	1.06333	1.18618	0.765842	1.15071
197	US-KY	2020-03-27	40.4737	237.255	299.775	43.8267	51.8642	367.689	0	266.479	61.0954	50.8794	0	132.263	0	0	276.621	192.163	190.038	0	0	0.26862	0.254698	0.128535	1.24377	1.04	0.943299	1.19251	1.24377	0.971968	1.46747	1.44592	1.04	0.971968	0.75918	1.25444
198	US-TX	2020-03-27	1252.56	1470.82	3571.99	78.3332	92.6988	3449.15	74.8846	882.196	339.728	437.642	0	1249.79	91.2257	492.204	2618.57	1297.52	1934.39	422.145	155.497	0.425466	0.171508	0.326527	1.09534	1.11607	1.00157	1.09343	1.09534	1.11059	1.45718	1.50142	1.11607	1.11059	0.962637	1.15372
199	US-VA	2020-03-27	146.587	362.703	1045.08	43.2902	0	870.896	0	352.924	120.695	149.384	97.3431	200.522	50.4151	116.577	648.261	357.291	248.089	79.1724	110.487	0.308131	0.242923	-0.0654828	0.542466	0.841947	0.824134	1.35208	0.542466	0.909022	0.990563	1.4488	0.841947	0.909022	0.930237	1.27384
200	US-DE	2020-03-28	0	0	6.43873	0	0	4.66629	0	1.79234	0	0	0	1.61293	0	1.84973	2.78499	0	1.33378	0	0	-0.555241	0.267094	-0.646706	1.41974	1.50739	0.415404	0.846604	1.41974	0.967731	1.67768	1.51129	1.50739	0.967731	0.300313	0.720256
201	US-IL	2020-03-28	20.6223	29.3059	87.1089	5.18174	0	61.0874	0	12.0671	1.91721	11.0976	2.79818	12.1789	0	9.26676	50.2924	13.7839	23.0681	4.07518	0	0.386795	0.23281	0.147767	1.10541	1.13271	0.887431	0.976298	1.10541	1.0721	1.44651	1.46358	1.13271	1.0721	0.877356	1.13098
202	US-WI	2020-03-28	2.6858	12.2781	25.009	0	0	27.4793	0	5.58789	5.32677	3.62746	0	5.34282	0	2.97077	13.1204	0	6.91192	2.5161	0	0.135234	0.124855	-0.348812	0.775503	0.840922	0.558007	0.857343	0.775503	0.878436	1.14275	1.5568	0.840922	0.878436	0.441406	0.411713
203	US-NJ	2020-03-28	3.63634	17.7172	30.7199	1.37055	0	25.2362	1.45261	5.67415	3.15525	2.30216	1.48021	4.52108	0	2.51386	12.4903	5.55549	8.13522	3.35336	0	0.139629	0.123926	0.106429	1.04249	0.822047	0.855018	0.957368	1.04249	1.11308	1.39219	1.558	0.822047	1.11308	0.85204	1.30947
204	US-MS	2020-03-28	8.66549	7.73633	11.713	0	0	11.9402	0	3.16295	0	9.08575	0	3.7803	0	0	6.51688	4.49038	6.40212	0	0	0.266296	0.585039	0.228504	1.43079	0.974861	1.00568	1.01124	1.43079	1.31623	1.88455	1.57778	0.974861	1.31623	0.954878	1.11469
205	US-FL	2020-03-28	27.8075	57.8071	93.2155	0	3.57001	87.3606	3.55465	16.1992	6.61811	14.6472	8.45177	13.2761	2.21268	12.3032	61.1291	13.5947	38.6439	10.5505	3.39286	0.289751	0.087614	0.0889557	1.07219	0.907084	0.933727	1.08962	1.07219	0.878586	1.28193	1.45894	0.907084	0.878586	0.73339	1.11836
206	US-NM	2020-03-28	0	2.9235	11.8251	0	0	5.55769	0	2.47179	0	0	0	2.68567	0	0	4.51112	0	2.16045	4.21166	0	-1.41495	0.618507	-0.772472	1.07464	0.853432	0.400384	0.372064	1.07464	1.10845	1.54016	0.910012	0.853432	1.10845	0.360714	0.0183427
207	US-NV	2020-03-28	4.82184	7.30902	16.9458	3.23087	2.92326	9.57658	0	4.18	0	6.67523	0	4.79601	0	0	15.5464	3.92888	4.06114	0	0	-0.497776	-0.0399019	-0.340621	1.10778	1.01196	0.699375	0.932118	1.10778	1.16271	1.52683	1.63076	1.01196	1.16271	0.844743	1.35442
208	US-RI	2020-03-28	1.24795	2.46738	1.32013	0	0	1.6899	0	1.01598	1.34514	1.31908	0	0	0	1.08028	3.2801	1.32631	1.02822	0	1.32404	0.335119	-0.0902956	0.231296	0.840707	0.907915	0.698865	0.980765	0.840707	0.981607	1.16597	1.46809	0.907915	0.981607	0.704012	1.12919
209	US-MN	2020-03-28	8.40188	7.84218	24.2798	0	0	13.7313	0	2.41109	0	5.28252	0	4.32252	0	0	14.0116	8.55742	9.76054	3.35876	0	-0.0975201	-0.00861795	0.278115	1.35841	1.07956	0.564713	0.823043	1.35841	1.12775	1.67524	1.56268	1.07956	1.12775	0.726031	0.788552
210	US-ME	2020-03-28	1.65847	0	3.82961	0	0	5.14665	0	0	0	0	0	0	0	0	3.11413	0	3.63757	0	0	0.108226	0.210807	0.0138073	1.11404	1.02381	0.867927	0.931479	1.11404	1.36219	1.65626	1.78178	1.02381	1.36219	1.01548	1.07623
211	US-ID	2020-03-28	0	3.54977	1.26616	0	0	5.07387	0	0	0	2.18239	0	0	0	3.41919	6.89834	2.28976	8.18534	2.36936	0
212	US-TN	2020-03-28	17.2813	22.5295	36.2301	0	4.52782	36.7738	0	10.6396	4.19685	6.43049	0	10.5237	0	0	25.5848	0	21.5355	0	0	0.455665	-0.103563	0.291742	0.964717	0.997903	1.00349	1.11919	0.964717	0.977205	1.2595	1.40202	0.997903	0.977205	1.009	1.27511
213	US-AR	2020-03-28	0	2.85478	20.9643	0	0	7.35087	0	3.06551	0	0	0	6.4792	0	3.25953	0	5.21296	3.26573	0	0
214	US-WA	2020-03-28	2.75541	24.293	36.7124	0	0	17.0571	0	4.50428	2.34207	0	0	14.0948	0	5.66015	21.2003	2.4055	10.7748	2.48913	0	-0.00952241	0.484091	0.0462544	1.19733	1.12488	0.837189	0.965816	1.19733	1.23706	1.64419	1.72535	1.12488	1.23706	0.801865	0.872562
215	US-NC	2020-03-28	8.68136	27.6111	42.5374	2.72669	3.48294	29.3896	2.88996	14.6753	0	11.5419	0	23.7459	0	7.20188	34.5901	8.84207	31.4178	0	0
216	US-AZ	2020-03-28	2.65867	23.4401	29.7762	0	0	14.4009	0	9.87757	2.63648	6.92515	0	0	0	0	15.0288	2.70788	16.3944	6.00433	0	0.526943	-0.0353708	0.547819	0.91217	0.889556	0.840278	1.08935	0.91217	0.938459	1.19601	1.32532	0.889556	0.938459	0.828501	1.18911
217	US-MT	2020-03-28	0	0	1.49448	0	0	3.81788	0	0	0	0	0	3.84903	1.9795	0	3.1597	0	1.86244	2.03921	0	1.10692	0.122066	1.02342	0.175443	0.732778	0.480672	0.509825	0.175443	0.368477	0.241137	0.167597	0.732778	0.368477	0.767255	0.93779
218	US-MD	2020-03-28	6.51409	11.4191	28.0921	0	0	16.3819	2.97393	7.42176	4.6141	0	2.69372	13.2669	2.7768	0	14.3199	4.73906	12.4098	2.94228	2.20778
219	US-OK	2020-03-28	5.70431	0	17.6238	0	0	8.27623	0	0	0	2.88911	0	7.09219	0	4.05615	11.868	0	3.21723	0	0	0.12641	0.314507	-0.0224061	1.29388	1.06427	1.111	1.29645	1.29388	1.17379	1.6961	1.71	1.06427	1.17379	0.964113	1.12376
220	US-SD	2020-03-28	0	0	2.77102	0	0	1.48057	0	0	0	0	0	0	0	0	1.9028	0	0	0	0	0.116213	-0.331982	0.315723	0.851774	0.615079	0.580166	0.699845	0.851774	0.769846	1.12953	1.37383	0.615079	0.769846	0.556893	1.1336
221	US-IA	2020-03-28	2.91153	3.50266	18.3655	3.41402	0	12.047	0	2.52397	0	3.27695	0	3.70036	0	2.14697	7.28936	0	5.10877	0	0	0.220674	0.143994	0.283418	1.27464	1.13373	0.850461	0.976316	1.27464	1.28522	1.72638	1.52835	1.13373	1.28522	0.843443	1.08292
222	US-WY	2020-03-28	1.45474	0	0	0	0	1.60811	0	0	0	0	0	0	0	0	1.46845	0	0	0	0	0.422132	-0.596378	0.770826	0.496634	0.511309	0.237588	0.461066	0.496634	0.838421	0.890301	1.60224	0.511309	0.838421	0.443311	0.449891
223	US-WV	2020-03-28	2.55117	4.63659	3.20207	0	0	8.01976	0	3.03303	2.8913	0	0	2.99063	0	0	7.11045	2.9696	0	3.16886	0	0.507969	0.0981606	0.10454	0.599421	0.746711	0.733767	0.981075	0.599421	1.19048	1.18583	1.53724	0.746711	1.19048	1.04656	1.49193
224	US-HI	2020-03-28	1.87653	0	4.78027	0	0	6.255	0	1.27636	0	0	0	0	0	0	4.04583	1.91126	2.58348	0	0	-0.0713975	-0.00622738	-0.0261712	1.17719	1.12233	0.75384	1.12228	1.17719	1.26022	1.64644	1.73469	1.12233	1.26022	0.894252	1.10429
225	US-MO	2020-03-28	7.55524	8.86194	29.3603	3.16399	0	21.7407	3.35345	2.29234	3.12175	6.05873	0	2.50492	0	0	14.5326	6.09196	20.8797	0	0	0.00914077	0.283828	-0.0378604	1.08936	1.09305	0.846423	1.05704	1.08936	1.03721	1.38401	1.52797	1.09305	1.03721	0.931137	1.33081
226	US-AK	2020-03-28	0	2.18473	1.41422	0	0	0	0	0	0	0	0	0	0	0.909294	0.862503	0	0	0	0	0.557274	0.0933795	0.28116	0.992498	1.16769	0.847931	0.939444	0.992498	0.760107	1.18373	1.24008	1.16769	0.760107	0.607867	0.944979
227	US-MI	2020-03-28	8.67573	21.5497	68.9814	0	0	33.8625	3.26184	9.02507	0	3.10169	0	11.1673	3.04562	7.90281	35.8999	5.71763	25.2523	10.7571	2.59448	0.262337	0.206214	0.16118	0.776877	1.24473	0.733875	0.901931	0.776877	1.06121	1.22579	1.48933	1.24473	1.06121	0.791735	0.802261
228	US-NY	2020-03-28	14.8494	34.2994	109.725	0	2.11824	67.0277	4.21825	18.5368	3.9268	5.01394	0	12.8006	1.96932	13.14	78.3443	12.0995	40.647	6.26004	0	0.0576888	-0.0811664	0.276195	1.07302	0.873715	0.677503	1.00378	1.07302	1.02238	1.37602	1.66253	0.873715	1.02238	0.690428	1.0844
229	US-ND	2020-03-28	0	1.62164	3.94239	0	0	0	0	1.51705	0	1.31752	0	0	0	0	1.51627	0	0	0	0	0.258452	0.219216	0.179654	1.39239	0.678152	0.928547	1.10133	1.39239	1.24214	1.77051	1.48888	0.678152	1.24214	0.804098	1.25386
230	US-IN	2020-03-28	9.67439	7.48194	11.2086	0	3.69652	30.412	0	7.18853	0	2.79992	0	0	0	5.73263	17.8493	7.03821	5.45636	0	0
231	US-AL	2020-03-28	7.55524	6.27153	23.4883	0	4.58039	19.0977	0	11.5272	0	3.82656	4.64733	3.75739	0	4.73557	6.64347	3.84755	25.1882	0	0	0.323819	-0.46858	0.297486	0.817041	0.89159	0.563756	0.891249	0.817041	0.863515	1.07473	1.3795	0.89159	0.863515	0.612418	0.811771
232	US-CA	2020-03-28	34.2591	96.006	187.954	2.02547	10.7801	141.905	8.587	18.8675	7.99371	16.3308	0	26.0578	0	13.3744	126.258	45.1561	55.1628	16.9912	2.04904	-0.000205532	0.104596	0.0476007	1.09885	0.959909	0.765692	0.932538	1.09885	1.15633	1.49045	1.69078	0.959909	1.15633	0.861462	1.01645
233	US-OR	2020-03-28	9.5495	10.3395	17.6017	3.27203	2.55416	11.7558	0	2.4835	0	3.29769	0	4.74917	3.23807	2.64069	11.9276	0	2.74192	3.43105	0
234	US-SC	2020-03-28	7.48153	9.83626	14.0855	0	0	19.9004	3.13097	4.4473	2.91465	0	0	12.2252	0	4.72878	14.6845	4.62645	4.50089	3.09765	2.98846	0.353104	0.288848	-0.0812923	1.27637	0.93743	1.0917	1.06019	1.27637	1.12638	1.55935	1.55235	0.93743	1.12638	0.845759	0.914274
235	US-UT	2020-03-28	0	9.36628	8.54484	0	0	8.33514	0	0	2.47456	0	0	2.48201	0	0	8.95979	5.08315	9.63282	2.10394	0	0.61061	-0.0147411	0.418808	0.969168	0.960748	0.892461	0.86185	0.969168	1.10022	1.3409	1.39454	0.960748	1.10022	0.907947	1.11552
236	US-KS	2020-03-28	0	6.28982	15.7045	0	2.8685	10.4888	0	0	0	0	0	2.81498	0	0	6.2215	0	2.82275	0	0	0.128371	-0.119739	0.102294	1.18805	1.00647	0.614565	0.926588	1.18805	1.11436	1.58102	1.67187	1.00647	1.11436	0.571603	0.894097
237	US-NH	2020-03-28	0	4.17603	5.1186	1.26868	0	4.08335	0	1.45901	0	0	0	0	0	0	1.07911	0	1.47658	0	0	0.691184	-0.273273	0.405252	0.825439	0.719765	0.751674	1.14863	0.825439	1.13491	1.32248	1.42347	0.719765	1.13491	0.879461	0.932689
238	US-GA	2020-03-28	13.7054	32.6462	57.0581	3.85698	0	51.9655	8.17586	13.1167	3.80549	13.883	4.1656	15.2678	0	4.24469	33.1414	13.9591	22.5093	6.35553	0	-0.107232	0.398416	-0.278848	1.15074	1.03246	0.924703	1.10681	1.15074	0.976534	1.39068	1.58827	1.03246	0.976534	0.674736	1.08295
239	US-VT	2020-03-28	0	1.37446	0	0	0	1.54711	0	0	0	0	0	0	0	0	2.09296	0	1.00235	0	0
240	US-LA	2020-03-28	0	5.92736	22.1993	0	0	17.7273	2.78908	4.45689	0	3.13436	0	7.57587	0	0	18.8367	3.15155	4.51059	0	0	-0.922083	1.1261	-0.948332	1.00513	1.03458	0.601261	0.415888	1.00513	1.17729	1.43671	1.47013	1.03458	1.17729	0.803575	0.545207
241	US-MA	2020-03-28	2.46876	8.01898	25.7425	1.41788	1.50927	25.7894	1.50278	3.66881	0	1.429	3.82833	3.8587	0	5.85153	12.0171	3.23288	10.3964	2.60188	0	0.16471	0.211727	0.0916261	1.27783	1.08905	0.907586	0.934344	1.27783	1.14796	1.61129	1.52965	1.08905	1.14796	0.875733	1.04404
242	US-OH	2020-03-28	16.7546	16.8449	73.6025	0	2.56073	50.2382	0	19.9192	0	12.1226	0	27.378	0	9.92806	49.9858	9.14185	29.6087	2.52257	0	0.377747	0.0546656	0.205412	1.08644	1.08079	0.862376	0.987843	1.08644	1.08624	1.4768	1.55802	1.08079	1.08624	0.856338	1.0201
243	US-PA	2020-03-28	9.8126	26.2067	65.4334	0	0	66.4385	0	18.3739	4.541	11.265	0	9.76004	1.95201	10.1302	31.6375	7.9954	25.4824	2.06834	0	0.141183	-0.0817161	0.0144533	1.09555	0.970851	0.875167	1.07676	1.09555	0.993304	1.3266	1.58861	0.970851	0.993304	0.837613	1.23045
244	US-NE	2020-03-28	3.17771	2.25788	6.44288	0	0	1.61366	0	0	0	0	0	5.23488	0	0	1.74639	2.12397	4.60004	2.19781	0	0.648042	-1.83023	-1.02827	0	0	0	0	0	0	0	0	0	0	0	0
245	US-CO	2020-03-28	4.16357	15.778	32.159	0	0	16.5116	0	4.33122	0	2.41001	0	6.21191	0	0	13.7292	6.36097	5.32271	2.8209	0	0.0756194	-0.0525247	0.13187	1.17793	0.952538	0.776281	1.05876	1.17793	1.16074	1.56066	1.67416	0.952538	1.16074	0.702692	0.973154
246	US-CT	2020-03-28	3.64453	8.08936	16.0103	1.83151	0	13.5719	0	3.41216	0	3.32258	0	1.81251	0	0	6.00883	1.6704	5.37175	1.92052	0	-0.218294	0.467901	-0.0264029	1.04274	0.903764	0.794802	1.07081	1.04274	1.32431	1.56778	1.91497	0.903764	1.32431	0.922059	1.36662
247	US-KY	2020-03-28	4.58638	13.4076	10.5389	0	2.69873	13.9739	0	5.24816	0	3.71664	0	12.3169	0	2.79016	5.54523	0	6.51853	3.62526	0	-0.0686226	0.112263	0.120227	0.937622	1.04315	0.831216	1.18534	0.937622	0.995457	1.25586	1.62622	1.04315	0.995457	0.878278	1.33479
248	US-TX	2020-03-28	40.5772	120.412	188.919	0	4.82354	124.141	12.8074	43.7744	13.4129	12.1786	0	25.4117	4.48442	9.97392	95.8082	32.1443	82.2748	12.6711	6.11224	0.205809	0.0977711	-0.0389558	1.10443	1.0996	0.927219	1.1908	1.10443	1.16207	1.50044	1.60615	1.0996	1.16207	0.826449	1.22594
249	US-VA	2020-03-28	23.7437	7.61717	32.6883	3.09351	0	51.8013	2.81035	14.6369	0	0	0	18.3684	3.0614	6.32259	37.697	7.16541	18.0537	3.24385	0	0.41815	-0.0469896	0.393364	0.765218	0.531662	0.648577	1.00553	0.765218	0.894146	1.07995	1.65617	0.531662	0.894146	0.858884	1.41899
250	US-DE	2020-03-29	0	0	9.33684	0	0	7.43768	0	0	0	3.067	0	2.64936	0	0	8.209	6.14693	6.43863	0	0	0.00613387	0.0709348	-0.118773	1.07218	1.02818	0.916484	1.20988	1.07218	1.04683	1.39578	1.60818	1.02818	1.04683	0.972997	1.55854
251	US-IL	2020-03-29	25.4255	136.058	246.382	18.8791	15.6227	134.714	10.8173	82.1323	58.0374	62.6842	0	55.7666	15.3309	27.8383	199.906	33.0303	131.01	36.367	0	0.0807461	-0.0476639	0.0398298	1.18184	0.986073	0.968122	1.15601	1.18184	1.22304	1.5833	1.55891	0.986073	1.22304	0.926671	1.31396
252	US-WI	2020-03-29	46.5829	57.6904	72.8533	0	21.971	54.4177	12.5228	8.99698	0	13.5459	0	25.2856	0	9.45337	94.6267	12.746	24.6456	22.7656	0	1.96585	1.47752	1.03941	0.0784409	0.0390459	0.0807751	0.00710756	0.0784409	0.362377	0.335199	0.141915	0.0390459	0.362377	0.296489	0.160275
253	US-NJ	2020-03-29	56.1387	90.184	184.247	14.7954	6.93793	131.406	12.5889	46.0946	6.95896	19.65	8.68566	32.7778	0	12.6536	156.664	17.0844	35.6141	0	0	0.0521217	0.191627	0.0350381	1.37969	1.10477	1.00414	0.988807	1.37969	1.26968	1.77473	1.64425	1.10477	1.26968	0.902438	1.1791
254	US-MS	2020-03-29	0	23.2022	58.1219	0	0	43.2738	0	13.9584	0	7.88656	0	27.4071	0	7.29677	16.7673	6.49324	22.2133	8.42015	0	0.302902	-0.603072	-0.132984	0	0	0	0	0	0	0	0	0	0	0	0
255	US-FL	2020-03-29	61.0557	195.223	415.001	18.1027	0	291.877	0	73.1655	20.0342	88.9572	0	102.267	49.9812	72.606	383.369	45.6075	193.144	38.3585	0	0.150923	-0.0286943	0.186168	1.02628	1.07559	0.974873	1.09493	1.02628	1.10052	1.37109	1.53662	1.07559	1.10052	0.880805	1.06658
256	US-NM	2020-03-29	18.5267	6.31876	19.8997	0	0	18.7342	0	7.54845	0	6.53673	0	14.798	0	5.80597	23.8243	0	0	0	0	0.377856	-0.000649395	0.534926	0.934124	1.25928	0.635173	0.736211	0.934124	0.910729	1.21166	1.32168	1.25928	0.910729	0.806434	0.784945
257	US-NV	2020-03-29	9.64971	20.8507	65.1504	0	0	58.6181	0	9.69143	0	0	0	0	0	0	47.0875	0	23.1444	0	0	-0.0273342	0.0740956	0.0279536	1.13124	1.15667	0.5585	0.850388	1.13124	1.0014	1.48446	1.62114	1.15667	1.0014	0.559489	0.731699
258	US-RI	2020-03-29	3.44369	4.96856	13.7459	0	0	0	0	4.68438	0	0	0	0	0	0	13.8387	2.78094	8.50246	0	0	-0.00632034	0.191938	-0.0221958	1.27474	1.3106	0.951736	1.02052	1.27474	1.30821	1.74718	1.61905	1.3106	1.30821	0.901576	1.0962
259	US-MN	2020-03-29	21.3699	42.7431	73.398	0	0	41.2339	0	7.94057	0	31.3117	0	16.7137	0	11.9588	94.8631	14.8492	20.2459	13.0189	13.3433	0.197987	-0.0726984	0.383047	1.16645	1.01634	0.838271	1.15707	1.16645	1.41752	1.75009	1.6781	1.01634	1.41752	0.960502	1.12542
260	US-ME	2020-03-29	0	15.9955	20.3713	0	6.14238	18.4405	0	0	0	3.73417	0	4.23565	0	0	12.1468	3.06953	7.60929	0	0	0.259759	0.165657	0.525254	1.12274	0.976109	0.798953	0.937773	1.12274	1.11516	1.50078	1.44113	0.976109	1.11516	0.834159	1.11227
261	US-ID	2020-03-29	7.39138	7.14816	6.47213	0	0	0	0	0	0	0	0	9.11911	0	8.99197	11.9457	0	9.71973	0	0
262	US-TN	2020-03-29	35.0884	36.7811	115.341	0	0	112.938	14.7996	34.3149	0	0	0	6.35809	0	26.0684	85.0892	22.2939	25.3925	17.3223	0	0.500655	-0.00241086	0.249587	1.10499	1.10217	0.887968	1.11194	1.10499	1.19571	1.53485	1.55739	1.10217	1.19571	0.791328	0.796365
263	US-AR	2020-03-29	9.31167	13.8081	59.296	0	0	8.27774	0	10.6272	0	0	0	11.1843	0	14.5906	31.5393	0	14.7796	0	0	-0.936464	0.557149	-0.660562	1.55313	0.91479	0.678342	0.547993	1.55313	1.22036	1.96564	1.7698	0.91479	1.22036	0.387123	0.00972275
264	US-WA	2020-03-29	19.5813	75.0947	108.788	5.76569	16.6109	159.315	0	19.4193	0	22.5472	0	19.1601	0	28.3395	135.67	13.45	21.6724	7.40434	17.1748	0.154162	0.372864	0.152762	1.21478	1.0064	0.963588	1.05106	1.21478	1.13402	1.57021	1.52006	1.0064	1.13402	0.87604	1.15146
265	US-NC	2020-03-29	54.9129	44.1649	249.926	0	0	154.445	22.7686	55.0228	14.6592	29.3201	0	17.607	12.4296	13.0212	82.2841	10.1968	81.5776	27.2167	21.9203
266	US-AZ	2020-03-29	22.1513	79.2209	124.213	0	0	106.422	0	23.4219	11.2876	11.904	0	19.1721	0	12.3961	130.907	37.6354	44.2358	39.691	0	0.0530894	0.261206	0.0209666	1.22836	0.87428	0.856824	1.13362	1.22836	1.28021	1.67662	1.61426	0.87428	1.28021	0.945463	1.28379
267	US-MT	2020-03-29	0	7.59345	7.63924	0	0	7.13033	0	0	0	0	0	0	0	0	5.71613	0	11.7066	0	0	-2.48959	1.47194	-1.88092	0	0	0	0	0	0	0	0	0	0	0	0
268	US-MD	2020-03-29	10.1098	66.2787	67.1545	0	0	74.4997	0	10.6272	0	30.8426	0	37.4675	0	23.8214	52.3873	9.53916	45.9809	0	0	-0.0540041	-0.625384	0.87421	0.333374	0.16734	0.0982089	0.670378	0.333374	0.495603	0.0549336	0.671914	0.16734	0.495603	0.427644	0.434206
269	US-OK	2020-03-29	23.7634	0	54.4272	0	0	14.4974	0	13.6799	0	11.4492	0	24.2401	0	0	23.8737	12.878	27.1788	10.8578	0	0.859587	0.0540846	0.498843	1.06518	1.1948	1.18614	1.03175	1.06518	0.963885	1.32584	1.119	1.1948	0.963885	1.10987	1.26058
270	US-SD	2020-03-29	4.68876	0	13.43	0	0	5.26807	0	6.24303	0	0	0	5.83117	0	0	6.43771	4.66989	0	0	0	0.305843	-0.356246	0.101495	1.36241	1.00304	0.804316	0.861963	1.36241	1.27225	1.72751	1.5529	1.00304	1.27225	1.04466	1.49496
271	US-IA	2020-03-29	8.60133	13.989	51.4092	0	0	18.7046	0	7.53653	9.6142	0	8.15983	10.2062	0	7.76356	50.7324	14.0936	0	6.59234	0	0.0205147	-0.261347	0.199662	0.941627	0.960357	0.671953	0.862045	0.941627	1.13909	1.41522	1.56345	0.960357	1.13909	0.685139	1.11234
272	US-WY	2020-03-29	0	0	0	0	0	6.33808	0	4.06849	0	0	0	0	0	0	10.2326	0	2.32614	0	0
273	US-WV	2020-03-29	7.18943	5.33052	15.1087	0	0	40.5236	0	0	0	0	0	0	0	0	24.4947	0	5.9812	0	0
274	US-HI	2020-03-29	5.57119	0	8.31121	5.87316	0	6.09903	0	0	0	4.21214	0	0	0	0	24.627	0	11.157	0	0	0.114208	0.117728	0.0675466	1.08522	0.951851	0.854791	1.06503	1.08522	1.17163	1.46588	1.66873	0.951851	1.17163	0.851462	1.08554
275	US-MO	2020-03-29	14.0399	36.8345	75.4021	0	0	46.2037	0	43.14	0	8.5056	0	20.9983	0	0	81.3755	24.7399	45.9972	24.0152	0	0.296627	-0.0513294	0.314962	1.16823	0.920858	0.853584	0.901234	1.16823	1.01246	1.42625	1.57459	0.920858	1.01246	0.825093	1.10763
276	US-AK	2020-03-29	3.14077	3.1366	8.26169	0	0	9.80535	0	2.86758	0	0	0	0	0	0	0	0	3.87727	0	0	-0.0768827	0.400036	-0.198709	1.4687	1.4232	0.848974	0.910948	1.4687	1.27626	1.87071	1.61882	1.4232	1.27626	0.805032	1.18782
277	US-MI	2020-03-29	58.6525	93.4651	159.849	12.0433	0	131.647	29.125	46.1577	19.7627	0	0	29.441	8.99295	22.535	145.993	45.3381	64.8415	13.8662	0	-0.0774358	0.358344	0.067334	1.33114	1.07482	0.968159	1.05902	1.33114	1.31663	1.77408	1.58792	1.07482	1.31663	0.958675	1.192
278	US-NY	2020-03-29	163.021	251.813	455.996	0	15.9991	167.312	16.6168	82.7545	44.5768	24.6079	0	73.1725	12.2113	34.2108	296.847	62.5782	159.322	51.7266	0	0.0736131	0.213889	-0.0403405	1.18684	0.898136	0.975604	1.17108	1.18684	1.07063	1.56447	1.60934	0.898136	1.07063	0.930966	1.38857
279	US-ND	2020-03-29	0	0	5.26494	3.20733	0	7.88844	0	5.18522	2.3427	0	0	2.558	0	0	11.5469	0	0	4.11887	0	0.0438726	0.0754591	0.140575	1.17696	1.13648	0.860706	1.01588	1.17696	1.2656	1.63316	1.7352	1.13648	1.2656	1.03376	1.00326
280	US-IN	2020-03-29	24.2999	50.0957	103.448	0	0	82.9823	7.24945	31.7237	0	10.0822	26.4091	33.0132	10.046	18.9053	88.1237	27.1536	35.8515	18.0535	0	0.0652721	0.647053	-0.0019519	1.34258	1.10806	0.902428	1.09548	1.34258	1.03379	1.54025	1.58094	1.10806	1.03379	1.0009	1.17544
281	US-AL	2020-03-29	10.368	31.3894	81.2022	0	0	40.3233	10.1454	0	0	12.7924	0	5.90223	0	0	36.4562	13.338	35.1978	21.0544	6.71506	-0.16539	0.162228	-0.199065	1.00132	1.44957	1.10317	1.46701	1.00132	1.28233	1.46988	1.625	1.44957	1.28233	1.29744	1.13183
282	US-CA	2020-03-29	190.127	481.854	751.892	39.3577	25.3315	582.595	28.7525	237.503	74.41	152.459	12.3227	236.149	14.2047	114.136	604.285	127.389	315.794	98.9808	11.3982	-0.443651	0.459898	-0.291466	1.31801	1.06214	0.8086	0.920908	1.31801	1.33056	1.78427	1.69204	1.06214	1.33056	0.951692	1.11188
283	US-OR	2020-03-29	11.541	35.884	71.9786	0	0	66.6044	0	9.22004	0	0	0	26.2149	13.3857	15.0004	36.6538	15.5733	28.9543	9.07222	0	-0.215679	-0.02668	-0.432596	1.4456	1.0236	0.811388	1.09205	1.4456	1.32833	1.93356	1.79462	1.0236	1.32833	0.820682	1.08521
284	US-SC	2020-03-29	18.7919	53.6932	47.9999	20.8735	13.1947	53.4775	13.2307	12.4496	0	0	0	26.9753	0	24.3668	63.5443	15.0643	33.3833	10.0522	0	0.604245	-0.117787	0.50828	0.810902	0.956149	0.703966	0.764544	0.810902	0.652339	0.984143	0.974954	0.956149	0.652339	0.749703	1.21493
285	US-UT	2020-03-29	17.6926	16.9264	50.5746	0	0	50.313	0	8.89106	0	0	0	13.7959	0	5.26989	37.2695	26.4321	8.10248	0	0	0.625015	0.268533	0.456307	1.20135	1.13655	1.13359	1.07689	1.20135	1.09014	1.5293	1.37234	1.13655	1.09014	1.10757	1.23315
286	US-KS	2020-03-29	7.15431	35.2369	34.3058	0	0	22.5248	0	20.0043	0	0	0	4.83362	0	0	28.75	20.1041	0	0	0	0.3916	-0.266676	0.381066	1.33846	1.05931	1.16095	0.961855	1.33846	1.26729	1.76516	1.41049	1.05931	1.26729	0.930473	1.03066
287	US-NH	2020-03-29	3.96964	6.6	16.1509	0	0	8.73307	0	0	3.09456	0	0	2.90774	0	3.1639	10.3931	0	4.45501	3.66419	0	0.321728	0.0350497	0.0503357	1.10499	0.790954	0.615693	0.668345	1.10499	0.981021	1.42585	1.41021	0.790954	0.981021	0.568808	1.00256
288	US-GA	2020-03-29	62.0655	97.6134	202.015	18.2905	14.2743	143.857	11.5025	18.7817	28.1415	35.5493	0	39.5327	0	15.2613	185.171	46.83	81.2633	26.3533	0	0.351087	0.868985	0.153263	1.42479	1.38849	1.38683	1.08059	1.42479	1.23215	1.82084	1.57318	1.38849	1.23215	1.12186	1.0705
289	US-VT	2020-03-29	0	4.11703	0	0	0	3.38759	0	0	0	0	0	0	0	0	2.84395	0	0	1.62508	0	0.364783	-0.263435	0.510057	1.0769	0.839925	0.959252	1.0642	1.0769	0.846053	1.2026	1.31118	0.839925	0.846053	0.915629	1.2778
290	US-LA	2020-03-29	0	35.7213	83.3243	0	12.1814	58.2242	13.3841	18.5923	0	0	18.1929	13.7313	0	0	73.013	11.7928	19.1533	0	0	0.0160324	0.0232563	0.180669	1.25947	1.19735	0.945307	1.21078	1.25947	0.98158	1.54474	1.57308	1.19735	0.98158	0.633212	0.9475
291	US-MA	2020-03-29	60.4973	64.5912	160.827	13.4887	31.6656	89.4092	0	48.3309	0	0	0	34.9695	27.9665	10.8336	121.556	16.2685	47.0508	0	0	0.463622	-0.124552	0.421466	0.866302	0.883907	0.811408	1.116	0.866302	0.87006	1.13772	1.33139	0.883907	0.87006	0.837311	1.19463
292	US-OH	2020-03-29	27.7137	100.457	223.257	0	9.13337	183.633	0	82.0011	26.9443	51.7362	0	36.6776	26.361	52.8453	150.555	56.2267	97.5691	11.8811	0	0.177396	-0.0285393	0.319167	1.19659	1.00615	0.83308	1.14908	1.19659	1.01293	1.4525	1.53418	1.00615	1.01293	0.821222	1.06743
293	US-PA	2020-03-29	78.5499	149.76	253.113	0	0	197.846	15.9217	53.7883	0	16.261	0	30.6628	34.5827	0	225.47	11.1762	81.7316	18.4579	23.257	0.108107	0.149491	0.285348	1.13685	0.930248	1.11721	1.15152	1.13685	1.18367	1.54704	1.66041	0.930248	1.18367	1.07232	1.42567
294	US-NE	2020-03-29	0	13.8927	11.8927	0	0	20.3164	0	0	5.36581	0	7.59018	5.19167	0	0	21.5625	6.61655	11.776	5.81136	0	0.135561	0.27763	0.122811	1.2932	0.975433	0.889032	1.13677	1.2932	1.23912	1.67125	1.54138	0.975433	1.23912	0.945696	1.27574
295	US-CO	2020-03-29	45.4028	46.1453	101.371	0	0	62.1673	13.9774	29.7512	15.2663	10.2853	0	34.3134	0	20.8403	92.252	11.178	20.1527	13.6747	0	0.024135	0.272243	0.214225	1.10101	1.14164	0.784362	1.14035	1.10101	1.31968	1.62235	1.72621	1.14164	1.31968	0.926149	1.05661
296	US-CT	2020-03-29	13.1285	40.7901	83.9373	0	0	42.1446	0	8.98996	9.02599	0	0	0	7.86725	14.169	35.1719	9.02845	11.1906	0	0	0.578316	0.0885984	0.341895	1.18912	0.843324	0.840354	1.05006	1.18912	0.722732	1.33116	1.49574	0.843324	0.722732	0.607553	1.10994
297	US-KY	2020-03-29	29.5023	35.5819	89.7846	0	0	40.7968	0	18.8554	0	0	0	7.44146	0	0	29.244	8.61918	37.8773	9.3461	0	0.0405607	-0.263435	0.196234	1.05525	0.986154	0.932643	1.25984	1.05525	0.912618	1.31179	1.64271	0.986154	0.912618	0.977661	1.26586
298	US-TX	2020-03-29	159.832	355.517	519.185	13.4525	35.083	454.52	26.4872	80.3204	14.8878	76.3385	12.6357	75.8615	55.6138	60.5912	517.98	87.2971	165.488	40.8336	13.3573	-0.141596	0.120827	-0.146248	1.23027	0.93446	0.880319	1.05777	1.23027	1.2432	1.6489	1.70305	0.93446	1.2432	0.880795	1.20236
299	US-VA	2020-03-29	34.6951	106.252	202.534	0	23.2923	109.514	12.5468	34.9483	13.0674	10.4546	0	24.5732	0	12.6625	107.599	27.7946	55.8665	34.9216	0	1.26511	-0.0898972	0.844012	0.35604	0.820147	0.805777	0.676927	0.35604	0.230625	0.348391	0.0998454	0.820147	0.230625	0.781896	1.24991
300	US-DE	2020-03-30	0	6.28917	17.1574	0	0	0	0	3.59711	0	0	0	0	0	3.12609	0	0	9.19315	6.17956	0	0.296296	-0.119255	0.134591	1.05689	1.15618	0.720633	0.926274	1.05689	1.09862	1.43182	1.46526	1.15618	1.09862	0.799738	1.19946
301	US-IL	2020-03-30	63.5043	163.862	240.014	0	12.2949	287.297	0	101.82	5.96465	20.5946	0	28.5268	0	29.4957	170.006	68.6657	114.994	17.8606	0	0.334765	-0.0136762	0.198212	1.0912	1.02789	0.940424	1.18199	1.0912	1.04919	1.39014	1.48444	1.02789	1.04919	0.83977	1.10057
302	US-WI	2020-03-30	73.5167	53.296	136.402	0	0	100.234	11.2977	34.1661	12.7053	22.6496	0	25.6426	0	14.8461	120.022	50.2832	43.4874	49.6238	12.013	0.347553	0.15768	0.00844099	1.27599	0.993706	1.14818	1.15829	1.27599	1.19352	1.6875	1.65771	0.993706	1.19352	0.997379	1.34552
303	US-NJ	2020-03-30	75.0248	68.7951	210.326	0	0	163.775	0	38.5099	15.9866	29.9595	10.5181	44.9755	0	24.422	106.149	52.9366	41.9058	8.3983	6.3644	0.0724312	-0.108529	0.193352	1.11997	1.24686	0.986319	1.05436	1.11997	0.990469	1.4028	1.48392	1.24686	0.990469	0.873512	1.0928
304	US-MS	2020-03-30	0	19.3277	36.0306	0	0	46.4203	0	15.3167	0	0	0	0	0	15.1262	22.3534	7.91081	10.3988	0	0	0.377421	-0.187512	0.229392	0.318363	0.483864	0.53661	1.36384	0.318363	0.42049	0.458003	0.579489	0.483864	0.42049	0.63337	1.22486
305	US-FL	2020-03-30	178.111	151.512	564.896	11.6703	13.5041	441.525	0	106.971	39.1204	73.3131	0	144.813	9.00447	53.1222	254.943	137.808	181.937	55.4884	13.6274	0.269863	0.168242	0.206806	1.11993	1.06068	0.908858	1.06284	1.11993	1.14243	1.49597	1.57022	1.06068	1.14243	0.969412	1.23153
306	US-NM	2020-03-30	7.7161	6.53863	21.3313	0	0	53.4256	0	10.387	0	19.8462	0	0	0	9.67163	46.7079	26.7626	12.2058	0	0	-0.553672	0.619623	-0.549362	1.3531	1.07986	0.849372	0.87732	1.3531	1.17384	1.67207	1.47347	1.07986	1.17384	0.677402	1.08538
307	US-NV	2020-03-30	0	33.5701	71.6511	24.7334	13.9382	68.7083	0	20.6099	0	10.2728	0	10.8813	0	0	36.8395	19.5151	31.5481	9.20598	0	0.166483	0.139043	0.0903732	1.23481	1.2432	1.08332	1.20511	1.23481	1.10772	1.4977	1.46923	1.2432	1.10772	0.942401	1.11325
308	US-RI	2020-03-30	0	0	10.41	0	7.15199	30.8156	0	4.96962	0	10.1869	0	7.91176	0	0	4.69293	3.36118	7.26135	0	0	0.297672	0.136048	0.168428	1.25853	0.911246	0.983186	1.19066	1.25853	1.34131	1.71574	1.57698	0.911246	1.34131	1.05855	1.40497
309	US-MN	2020-03-30	7.1373	60.5118	158.582	0	0	123.85	0	38.477	6.97187	10.9946	0	25.6492	0	5.76529	70.1637	32.3053	79.269	14.9883	10.1415	0.0506141	0.236999	0.0784434	1.30958	1.03884	0.872225	0.848441	1.30958	1.16549	1.6868	1.65675	1.03884	1.16549	0.807587	0.970023
310	US-ME	2020-03-30	13.4486	16.5248	10.9184	0	0	22.7882	0	0	0	0	0	9.71642	0	0	28.39	0	0	6.89455	11.006	0.0959331	-0.0102701	0.100028	1.10606	0.963038	0.728876	0.879107	1.10606	1.11274	1.47503	1.59356	0.963038	1.11274	0.81587	1.17889
311	US-ID	2020-03-30	0	13.0432	11.1003	0	13.8095	6.29253	0	0	0	0	0	11.4638	0	8.01538	6.88665	11.3735	25.3508	0	0
312	US-TN	2020-03-30	44.3105	38.4323	157.222	20.3519	28.1374	146.457	20.0277	32.3025	0	0	0	50.5081	0	0	68.634	67.2908	84.9578	0	0	0.426278	0.103261	0.41256	1.2787	1.01988	0.913258	0.828615	1.2787	1.15958	1.64205	1.56568	1.01988	1.15958	0.815753	1.03915
313	US-AR	2020-03-30	0	8.92012	79.6435	0	0	47.3581	0	15.6262	23.5421	13.0107	0	8.07703	0	13.58	34.8782	15.3726	8.76386	9.17004	0	-0.457975	-0.201457	-0.783131	1.44094	1.18918	0.368949	0.254352	1.44094	0.937956	1.62532	1.36834	1.18918	0.937956	0.286783	0.779056
314	US-WA	2020-03-30	49.4554	38.1286	222.123	10.325	24.5774	163.462	14.9021	31.5465	32.789	34.5929	0	65.5972	11.4717	47.7816	98.733	42.9165	51.5084	10.9093	0	0.145033	0.232924	0.166315	1.29346	1.09216	1.01153	1.07393	1.29346	1.24643	1.69516	1.60099	1.09216	1.24643	1.00911	1.19698
315	US-NC	2020-03-30	60.15	114.968	195.953	37.9522	0	228.632	0	73.3019	70.3062	21.6742	26.0076	55.0997	87.8485	21.5944	147.827	134.447	83.909	40.1	0
316	US-AZ	2020-03-30	17.7777	33.3408	156.456	13.2833	13.1747	141.487	13.0717	35.657	14.0612	15.172	0	24.7242	0	37.0344	91.9814	46.1153	67.7726	34.3858	0	0.136553	0.21593	0.0377909	1.1873	1.07725	0.786964	1.0695	1.1873	1.15022	1.55983	1.57501	1.07725	1.15022	0.856475	1.17616
317	US-MT	2020-03-30	11.4399	4.6855	19.3411	0	0	14.5169	0	0	0	0	0	6.04578	0	0	7.17221	5.8903	5.42546	0	0	0.36304	0.655694	0.0375459	0.734036	0.859889	0.561221	0.68796	0.734036	0.767978	0.89717	1.18617	0.859889	0.767978	0.747171	1.35722
318	US-MD	2020-03-30	49.671	42.2532	173.29	7.59402	0	104.188	0	44.0374	8.03878	33.456	0	46.0391	0	13.58	67.0734	19.2158	20.2953	14.9013	7.60073	0.444095	-0.289908	0.454736	0.881943	0.845318	0.682135	0.714704	0.881943	1.203	1.34091	1.42322	0.845318	1.203	0.60365	0.725432
319	US-OK	2020-03-30	30.6147	41.3173	56.3307	0	0	24.8825	0	0	0	0	0	0	10.8849	34.4593	66.9583	16.1539	51.4993	31.9949	0	0.455286	0.00247428	0.366101	1.0396	0.939038	0.916293	1.11435	1.0396	1.0988	1.38817	1.4237	0.939038	1.0988	1.01677	1.38981
320	US-SD	2020-03-30	5.61148	0	5.14146	0	0	6.12061	0	0	7.58966	0	0	0	0	0	7.68356	11.2885	7.18067	0	0	-0.0251236	0.211314	0.061123	1.0389	0.863924	0.718131	1.08573	1.0389	1.23941	1.54122	1.56896	0.863924	1.23941	0.87965	1.15565
321	US-IA	2020-03-30	29.4874	26.9292	64.8055	0	25.5291	57.2924	0	28.8894	0	0	0	28.6401	0	0	18.1873	10.0201	21.166	11.3566	0	0.391204	-0.0599354	0.373429	1.06751	0.998162	0.902015	1.02836	1.06751	1.05564	1.43104	1.31355	0.998162	1.05564	0.938649	1.19235
322	US-WY	2020-03-30	3.73006	3.05549	7.20382	0	0	3.6261	0	0	0	0	0	3.47872	0	0	4.23692	7.35654	2.91367	0	0	1.11084	-0.937751	1.23836	0.564047	0.324228	0.571423	0.474783	0.564047	0.488443	0.649912	0.22704	0.324228	0.488443	0.498692	0.405934
323	US-WV	2020-03-30	13.692	5.516	16.4527	0	0	35.0544	0	0	0	0	0	7.35463	0	0	15.3671	9.93386	0	0	0	0.386572	0.430715	0.176102	0.554285	0.865904	0.488367	0.915674	0.554285	1.1964	1.18429	1.66227	0.865904	1.1964	0.461678	0.328588
324	US-HI	2020-03-30	11.9127	13.5452	24.4364	6.31045	11.1408	18.0711	0	10.2463	0	0	0	0	0	0	0	5.72288	19.3179	6.66757	0	0.350558	0.178478	0.389264	1.32055	1.12368	1.05793	1.16853	1.32055	1.33673	1.78101	1.63961	1.12368	1.33673	1.15404	1.26328
325	US-MO	2020-03-30	13.1838	87.6672	149.218	11.0097	0	119.192	0	25.9499	0	7.54508	0	52.4607	0	21.9254	84.4063	77.2246	55.2365	11.6328	0	0.11861	0.160172	0.0668857	1.2111	1.00531	0.884374	1.16283	1.2111	1.15462	1.58805	1.54539	1.00531	1.15462	0.838983	1.23871
326	US-AK	2020-03-30	4.41857	3.28016	13.9166	0	0	13.2353	0	7.44388	0	0	0	0	0	0	14.5436	0	4.77849	0	0	1.39584	-0.0787412	0.844012	0.269174	0.381702	0.467054	0.353477	0.269174	0.831532	0.777937	0.40186	0.381702	0.831532	0.790024	1.49671
327	US-MI	2020-03-30	41.4884	109.68	184.307	0	0	155.829	9.66019	53.7539	10.3915	18.3474	15.1832	59.798	0	23.3576	158.904	63.2282	54.6383	21.6871	0	-0.130862	0.289014	0.0538136	1.34447	1.04751	0.980816	0.955165	1.34447	1.31688	1.79264	1.72299	1.04751	1.31688	1.07273	1.16334
328	US-NY	2020-03-30	102.429	167.81	491.593	5.19337	12.0188	519.92	6.81419	95.2057	7.33003	51.4088	14.7263	64.443	8.0141	35.4596	231.184	103.027	111.877	38.4109	0	0.169552	0.258563	-0.13173	1.20296	1.11454	1.10958	1.02526	1.20296	1.04496	1.50847	1.52056	1.11454	1.04496	1.15876	1.39868
329	US-ND	2020-03-30	2.91292	4.05643	11.5654	0	0	12.5163	0	0	0	0	0	0	6.38145	0	4.26127	0	6.21249	0	0	-0.162969	0.191427	0.0278146	1.20016	1.09529	0.622861	0.79961	1.20016	1.27108	1.67253	1.66735	1.09529	1.27108	0.801774	0.994747
330	US-IN	2020-03-30	56.1778	79.4862	124.781	0	0	88.6206	0	30.855	42.2121	30.3644	14.2771	31.4884	0	48.129	140.456	23.9722	12.3306	14.0445	19.956	0.288452	0.165516	0.134591	1.12204	0.765833	0.901334	1.06551	1.12204	1.07848	1.45799	1.59006	0.765833	1.07848	0.916549	1.24311
331	US-AL	2020-03-30	30.4003	33.5422	108.005	0	0	67.6705	0	20.1832	0	13.5811	0	31.4764	0	16.538	55.5448	26.8336	20.2222	0	0	0.417376	0.182378	0.440557	0.928429	1.07279	0.986964	1.15296	0.928429	1.05998	1.27348	1.29987	1.07279	1.05998	1.00861	1.22748
332	US-CA	2020-03-30	273.052	506.312	943.865	14.096	20.9712	923.014	20.8073	115.362	22.3824	76.4763	13.3236	120.69	13.0513	64.1638	793.076	254.672	443.503	48.4047	10.5814	0.292399	0.23495	0.216025	1.29343	1.10002	1.14748	1.18233	1.29343	1.13482	1.64975	1.51228	1.10002	1.13482	1.01509	1.22735
333	US-OR	2020-03-30	18.1787	33.5051	99.2012	7.59044	0	66.2701	6.34911	18.3876	13.2577	4.76833	0	14.1281	0	37.1423	54.4379	9.1424	27.7545	10.025	0	0.372785	-0.0219472	0.452244	1.15246	1.20306	0.98801	1.16312	1.15246	1.06169	1.44333	1.16736	1.20306	1.06169	0.938722	1.06818
334	US-SC	2020-03-30	65.8245	62.2781	107.052	15.419	0	73.4285	0	29.3676	48.9661	17.6113	21.6403	50.0936	0	0	83.1976	48.3324	78.6692	13.8232	0	0.406939	-0.0206127	0.615329	0.917071	0.907793	0.919756	1.39358	0.917071	1.0995	1.37179	1.51068	0.907793	1.0995	1.04076	1.20471
335	US-UT	2020-03-30	23.77	34.7462	40.3662	22.3999	0	58.9241	0	0	25.8674	0	0	16.8938	0	0	26.6191	13.191	6.92645	15.3685	11.9377	0.203503	0.0505984	0.282017	1.12347	0.836479	0.879024	1.13776	1.12347	1.02781	1.4235	1.39411	0.836479	1.02781	0.79674	1.20872
336	US-KS	2020-03-30	10.2747	38.7762	63.0406	0	0	39.115	0	11.5966	0	0	10.0942	17.4536	0	0	30.9202	12.1801	26.1363	18.1642	0	-0.117351	0.427334	-0.074203	1.3326	1.22078	0.766931	0.806271	1.3326	1.40896	1.88116	1.62066	1.22078	1.40896	0.968242	0.945078
337	US-NH	2020-03-30	17.2758	4.45773	15.8288	0	0	29.9778	0	5.29897	0	5.74265	0	0	0	13.1176	12.434	5.73429	0	0	0	0.464333	0.00760602	0.289931	1.23851	0.951022	0.844032	0.990252	1.23851	1.19577	1.62751	1.47192	0.951022	1.19577	0.760154	1.23179
338	US-GA	2020-03-30	28.3613	102.886	266.044	32.5941	23.7704	170.742	0	94.1473	14.2072	39.4185	9.96731	55.6715	0	40.3642	116.17	73.3548	83.1493	28.3613	0	0.277057	0.184568	0.272025	1.13959	1.05619	0.907298	1.14425	1.13959	1.09829	1.46542	1.44034	1.05619	1.09829	0.959841	1.28788
339	US-VT	2020-03-30	6.25459	0	12.3568	0	0	7.75235	0	0	0	0	0	4.29709	4.88139	3.03136	0	0	0	2.63866	0	0.661899	-0.121878	0.335263	1.01858	0.95898	0.919388	0.774923	1.01858	0.992153	1.30402	1.24623	0.95898	0.992153	0.926134	1.36508
340	US-LA	2020-03-30	52.7731	19.4532	112.823	0	0	72.6783	0	32.156	0	20.4423	0	30.9886	0	20.367	62.79	44.2343	0	0	0	-0.102049	0.165296	-0.0983453	1.08851	0.879218	0.999501	1.298	1.08851	0.855199	1.26037	1.36648	0.879218	0.855199	0.930857	1.40121
341	US-MA	2020-03-30	41.704	23.4864	181.104	4.93379	0	111.996	0	12.921	5.22274	8.45295	0	7.34663	4.56812	5.61454	70.1592	34.9562	37.759	0	4.93815	0.127288	0.0462223	0.126311	1.17973	1.09893	0.892571	0.959338	1.17973	1.16335	1.57321	1.60782	1.09893	1.16335	0.940456	1.21179
342	US-OH	2020-03-30	69.2835	123.168	192.467	0	0	219.254	0	105.502	0	29.8787	0	32.72	12.5947	21.4334	219.959	148.272	131.688	45.3291	16.7567	0.251533	-0.129895	0.210286	1.00192	0.96184	0.882949	1.17398	1.00192	0.971049	1.29242	1.47672	0.96184	0.971049	0.852627	1.21888
343	US-PA	2020-03-30	124.091	59.4055	310.082	11.4394	5.67294	367.536	0	20.9709	32.6952	35.2779	7.56876	35.7708	0	10.4142	93.3582	118.331	112.839	8.46072	11.4495	-0.0234122	-0.0499836	0.0919024	1.19944	1.0382	1.03737	1.14805	1.19944	0.953187	1.38837	1.5269	1.0382	0.953187	0.893026	1.27403
344	US-NE	2020-03-30	0	0	25.7766	0	0	23.0445	0	10.0049	0	8.72694	0	12.67	0	9.48523	24.049	12.0571	12.1083	9.17382	0	-0.119966	0.069329	-0.074849	1.4134	0.934988	0.596729	0.625183	1.4134	1.22556	1.80097	1.53581	0.934988	1.22556	0.606678	1.13411
345	US-CO	2020-03-30	16.8508	40.5101	80.5534	10.4011	25.7901	116.235	0	68.0978	11.0102	21.3839	0	30.9753	0	14.7952	72.0231	47.163	33.6093	0	10.4102	-0.0440958	0.223057	-0.165239	1.41414	1.07205	0.985529	1.07153	1.41414	1.30448	1.85888	1.65887	1.07205	1.30448	0.988945	1.28384
346	US-CT	2020-03-30	23.3438	28.6832	19.5375	8.92235	0	41.175	0	6.25891	9.10759	13.1027	0	0	5.90077	0	59.1043	10.8369	13.0065	4.71364	0	0.384195	0.126461	0.24974	0.969075	0.854239	0.874925	0.969171	0.969075	0.940417	1.24856	1.50353	0.854239	0.940417	0.861359	1.23878
347	US-KY	2020-03-30	33.3309	35.4016	65.9955	0	0	79.8242	0	37.2815	0	39.3898	0	14.3307	0	15.5154	99.1713	0	30.0075	9.32136	0	0.577445	-0.0608398	0.499564	0.951756	0.933922	0.907472	1.12076	0.951756	0.918275	1.23415	1.37955	0.933922	0.918275	0.972393	1.29959
348	US-TX	2020-03-30	329.506	291.146	771.727	65.7003	36.4915	715.867	33.62	237.445	86.2397	165.092	72.036	195.661	34.0653	155.512	422.452	253.227	397.782	27.7674	49.9763	0.287018	-0.00845858	0.174503	1.13233	0.892466	0.938744	1.04486	1.13233	1.16184	1.53689	1.64345	0.892466	1.16184	0.895001	1.19533
349	US-VA	2020-03-30	66.0755	107.808	151.352	0	0	158.426	0	40.2727	12.2088	24.59	0	64.1151	9.96666	17.4996	87.4699	79.5356	49.6908	14.6233	6.92613	0.186809	-0.451351	0.364218	1.08666	1.01415	0.680844	1.02121	1.08666	1.21186	1.55402	1.68918	1.01415	1.21186	0.713526	0.91433
350	US-DE	2020-03-31	0	5.15062	12.3317	0	2.72295	2.2938	0	5.85227	0	0	0	8.1338	0	0	3.29385	0	5.27798	0	0	0.509201	0.120951	0.326381	1.19343	0.736158	1.11474	1.12	1.19343	1.01174	1.5109	1.51243	0.736158	1.01174	0.9329	1.26382
351	US-IL	2020-03-31	64.5389	100.771	194.274	9.08495	7.93564	167.068	8.81652	56.7042	0	18.5817	7.15224	92.0606	0	23.8958	120.429	79.9503	95.5621	37.9676	0	0.246152	-0.0640929	0.200662	0.979299	0.995868	0.846431	1.07873	0.979299	1.04035	1.3329	1.49246	0.995868	1.04035	0.838532	1.20521
352	US-WI	2020-03-31	4.98096	30.3314	53.11	0	0	77.3636	8.16526	15.1803	0	22.716	0	17.7226	0	9.68218	45.26	40.8687	52.1536	8.97016	5.58237	-0.109214	0.00449951	0.0564026	0.86777	1.16148	0.704666	1.18092	0.86777	1.25006	1.42553	1.61558	1.16148	1.25006	0.927753	1.06363
353	US-NJ	2020-03-31	31.6116	49.7533	135.375	0	16.7915	149.634	0	33.7456	0	14.1545	5.54909	60.5549	5.8392	0	72.6312	54.926	62.5876	30.605	8.00265	0.331283	0.0668949	0.362974	1.04778	0.975189	0.863882	1.17826	1.04778	0.937439	1.29769	1.50775	0.975189	0.937439	0.823427	1.17448
354	US-MS	2020-03-31	6.13222	8.61738	50.2469	0	0	17.5163	0	0	0	0	0	0	0	4.93243	8.64637	6.85833	14.2237	0	0	0.336893	-0.346485	0.470977	0.215898	0.214202	0.160865	0.262457	0.215898	0.461169	0.31743	0.767392	0.214202	0.461169	0.460906	0.75932
355	US-FL	2020-03-31	94.3741	108.705	327.232	0	9.96124	320.395	21.5575	61.1687	20.6944	42.3343	24.6891	112.476	0	46.399	198.821	179.21	127.63	73.5554	11.0155	0.402516	0.0286245	0.270663	1.10673	1.03897	0.961709	1.08023	1.10673	1.09022	1.46032	1.47745	1.03897	1.09022	0.873179	1.18267
356	US-NM	2020-03-31	0	21.1107	14.9066	0	0	21.333	0	13.5124	0	12.4566	5.394	5.89413	0	5.63173	11.7004	0	12.5837	6.1034	0	0.773547	0.121323	0.598874	1.19784	1.09188	1.23351	0.916079	1.19784	0.956209	1.41379	1.30988	1.09188	0.956209	0.84899	0.989996
357	US-NV	2020-03-31	7.60102	7.53984	18.0968	0	8.09666	25.7942	0	0	5.60692	10.5663	0	11.3512	0	11.1745	26.5532	15.5376	22.6987	11.9816	0	0.0432625	-0.173939	0.28517	0.902346	1.27895	1.00825	1.09933	0.902346	1.06706	1.33019	1.68232	1.27895	1.06706	0.981498	1.12664
358	US-RI	2020-03-31	0	4.34821	12.2182	0	0	4.6887	0	4.99793	0	0	0	3.57066	0	4.21238	4.11455	2.88485	2.58613	2.80522	2.56729	0.410336	0.119383	0.219948	1.18702	1.0684	1.01606	1.08415	1.18702	1.03923	1.47791	1.46247	1.0684	1.03923	0.903572	1.05015
359	US-MN	2020-03-31	24.5816	36.2424	69.4499	0	0	87.0295	0	34.2551	8.75918	17.0414	8.03846	22.7861	0	17.1212	61.9871	46.6788	23.5264	8.36026	0	0.561757	-0.0179146	0.532642	0.974976	0.995636	0.735359	1.03842	0.974976	0.958491	1.2736	1.31676	0.995636	0.958491	0.858332	1.21965
360	US-ME	2020-03-31	0	5.40275	20.0787	0	0	8.81501	0	5.22524	0	0	0	3.32746	0	0	3.93017	0	0	0	0	-0.01145	0.190954	0.0314175	1.2999	1.07323	0.831067	0.836406	1.2999	1.13122	1.68445	1.6297	1.07323	1.13122	0.762903	0.917584
361	US-ID	2020-03-31	0	7.50682	13.9491	0	0	13.8765	6.30077	0	6.64438	2.91698	0	6.91619	0	0	7.10341	14.1867	5.12617	0	0
362	US-TN	2020-03-31	38.2628	68.9351	117.847	0	7.8961	101.589	8.04154	28.6076	0	12.2028	0	24.9075	0	6.12995	43.9375	22.1609	24.2809	16.5377	0	0.185361	-0.167131	0.117728	0.997055	0.829218	0.820554	1.00703	0.997055	0.976423	1.31631	1.55179	0.829218	0.976423	0.781852	1.31978
363	US-AR	2020-03-31	6.04038	14.5514	42.2489	0	13.7162	27.4434	0	12.7939	0	0	0	24.8944	0	7.54812	0	12.2445	26.8318	0	0	-0.0893025	0.0740956	-0.0583773	1.02574	0.611527	0.584161	0.998285	1.02574	1.11914	1.45505	1.62997	0.611527	1.11914	0.682948	0.75121
364	US-WA	2020-03-31	21.3528	47.7023	114.374	13.4104	21.151	79.3688	0	40.588	23.3437	31.7792	0	34.7494	0	39.6819	95.946	61.5179	38.2181	0	12.561	0.0408747	-0.0572495	-0.0748347	1.14744	1.02973	0.843292	1.08407	1.14744	1.08623	1.49058	1.57335	1.02973	1.08623	0.857298	1.23832
365	US-NC	2020-03-31	18.1126	68.9351	149.772	0	9.11089	174.152	3.71148	27.6005	4.41649	6.88363	9.03261	45.2864	4.43559	11.3168	83.7604	29.7227	52.6804	4.56663	6.56749
366	US-AZ	2020-03-31	16.9051	20.7866	88.2867	0	0	115.655	24.2483	28.1973	7.94969	10.5132	0	35.3582	0	7.04159	31.8877	15.2985	42.2401	19.1798	0	0.309841	0.0322464	0.244423	1.15694	0.911921	0.883659	1.08717	1.15694	1.10104	1.52958	1.5536	0.911921	1.10104	0.833304	1.23591
367	US-MT	2020-03-31	0	2.70137	8.63383	0	0	14.104	0	5.85227	0	0	0	5.7676	0	0	2.54525	4.18625	5.46503	0	0	0.130332	0.0700051	0.915066	0.591314	0.0449327	0.4019	0.789344	0.591314	0.288667	0.627185	0.811443	0.0449327	0.288667	0.191981	0.0354577
368	US-MD	2020-03-31	10.3549	17.5829	89.0043	2.91527	11.8063	80.4157	0	21.3232	0	14.3104	0	2.98732	0	12.2208	44.5253	49.4779	31.76	2.9837	0	0.542931	0.162228	0.139864	0.510351	0.41632	0.466954	0.725833	0.510351	1.18938	1.06058	1.69177	0.41632	1.18938	0.969833	1.4036
369	US-OK	2020-03-31	13.0348	6.76944	73.9936	0	0	37.7245	0	14.2844	7.34376	7.28389	0	11.1178	0	0	39.1741	10.1753	12.2276	0	0	0.858168	0.121052	0.526851	1.06002	0.964793	0.955834	0.928612	1.06002	1.08761	1.43399	1.33183	0.964793	1.08761	0.866719	1.1765
370	US-SD	2020-03-31	0	5.25367	6.94945	0	4.28384	15.372	0	0	0	0	0	0	0	0	6.04566	6.01877	2.81474	0	0	0.507408	-0.276361	0.0238426	0.899174	0.657803	0.830129	0.826178	0.899174	1.03713	1.28312	1.25386	0.657803	1.03713	0.912891	1.1583
371	US-IA	2020-03-31	7.64944	7.90402	52.2864	0	0	46.5921	0	4.22523	0	8.76806	0	11.1638	0	0	10.0756	24.7579	22.2722	7.39031	0	-0.0841868	0.00929397	-0.0266346	1.31082	1.06792	0.954175	1.15465	1.31082	1.29206	1.78258	1.69685	1.06792	1.29206	0.957245	1.20184
372	US-WY	2020-03-31	3.22096	3.71389	0	0	0	2.44335	0	0	0	0	0	0	0	0	8.04055	0	0	0	0	0.520575	-0.331145	0.443887	0.888304	0.738655	0.875783	1.20927	0.888304	0.903563	1.13883	1.2264	0.738655	0.903563	0.905772	1.45371
373	US-WV	2020-03-31	6.20983	3.56181	8.27316	0	0	5.99884	0	5.63693	0	2.94237	4.95487	0	0	5.06766	24.6762	0	0	5.14884	0	0.839661	0.193783	0.518685	0.623026	0.73822	0.673251	0.57107	0.623026	0.713639	0.848832	1.36497	0.73822	0.713639	0.640214	0.891639
374	US-HI	2020-03-31	0	0	7.60201	0	0	29.6993	0	0	0	0	0	5.56056	0	0	0	10.8145	0	3.73147	0	0.0208052	-0.11944	0.0987315	1.26974	1.02305	0.730926	0.903257	1.26974	1.11881	1.60027	1.61314	1.02305	1.11881	0.785326	1.12076
375	US-MO	2020-03-31	11.8223	41.226	75.4624	0	0	56.9974	7.89565	8.22316	0	7.9876	0	27.7905	0	21.1568	30.6927	20.288	55.5719	7.57002	6.92797	0.110636	0.100361	0.0172723	1.06822	0.97803	0.798243	1.09273	1.06822	1.18206	1.50591	1.69512	0.97803	1.18206	0.821518	1.14599
376	US-AK	2020-03-31	0	0	0	0	0	9.07198	0	0	0	0	0	5.15798	0	0	3.036	0	0	3.729	0	0.657006	0.201752	-0.0751258	0.737254	0.771329	0.989763	1.11734	0.737254	0.554687	0.889293	1.29401	0.771329	0.554687	0.837394	1.21431
377	US-MI	2020-03-31	43.3	63.8405	155.699	18.5854	9.71198	147.001	0	63.1462	10.0883	27.6638	0	47.5096	20.8598	10.0529	80.1643	41.9343	31.5314	28.2257	0	0.327193	-0.00172901	0.428115	1.00507	0.894362	0.812716	1.17508	1.00507	1.03402	1.33898	1.40762	0.894362	1.03402	0.853867	1.21801
378	US-NY	2020-03-31	85.3712	160.604	337.984	8.14086	19.9477	407.365	15.8006	78.9395	24.1741	83.3486	7.69079	54.0249	16.1857	36.7074	160.867	157.905	174.758	28.5667	7.62527	-0.102085	-0.00767353	0.0671518	1.09303	1.15947	0.829094	0.964349	1.09303	1.39965	1.64194	1.82397	1.15947	1.39965	1.12398	1.14825
379	US-ND	2020-03-31	0	3.31269	6.1556	0	0	2.75719	0	0	0	0	0	0	0	0	0	4.95324	0	0	0	0.299826	-0.0212114	0.339944	0.959902	0.835153	0.856524	1.20094	0.959902	1.04653	1.30345	1.4163	0.835153	1.04653	0.892314	1.17434
380	US-IN	2020-03-31	22.1068	14.8576	125.492	8.11801	8.50923	99.5243	0	10.4505	0	7.96989	0	24.4014	17.3508	17.6158	29.9441	29.5042	20.1279	8.30856	0	-0.236379	0.324733	-0.249336	1.05407	1.28478	0.906669	1.34225	1.05407	1.05891	1.41745	1.55785	1.28478	1.05891	0.632188	0.854498
381	US-AL	2020-03-31	18.5654	41.8413	51.2229	6.21298	0	24.8716	0	10.0409	0	0	0	16.9775	0	5.54454	19.0977	7.70943	25.7854	0	0	0.306312	0.355372	0.278049	1.20282	1.13182	1.09237	1.1063	1.20282	1.29574	1.68642	1.61212	1.13182	1.29574	1.13194	0.949281
382	US-CA	2020-03-31	196.213	299.364	731.942	14.2047	15.7916	638.533	36.76	177.319	28.1203	141.78	15.656	197.312	23.5349	51.373	387.509	240.271	213.45	106.613	33.2627	0.0554565	0.217805	-0.0998472	1.20393	1.08307	0.8158	1.01501	1.20393	1.08224	1.52202	1.57491	1.08307	1.08224	0.784021	1.11561
383	US-OR	2020-03-31	19.3201	23.3319	45.7199	0	0	58.0506	0	0	0	16.5207	0	11.8441	0	8.04753	21.7483	7.69294	38.313	4.6971	7.88099	0.551298	-0.279549	0.703679	0.762783	0.227447	0.5047	1.35123	0.762783	0.580836	0.549497	0.472538	0.227447	0.580836	0.249958	0.43426
384	US-SC	2020-03-31	18.2108	21.4129	81.5194	0	0	100.055	0	13.9593	4.97123	0	0	13.2951	5.92887	5.88262	31.1169	13.776	26.886	0	5.58631	0.223621	0.114098	0.28687	1.24806	1.05423	0.894178	1.05768	1.24806	1.16703	1.57698	1.53775	1.05423	1.16703	0.7396	0.93823
385	US-UT	2020-03-31	13.1893	19.5099	43.5038	0	0	39.7044	0	11.8931	8.12468	9.40152	0	26.7019	8.15981	8.09616	12.1648	5.36065	29.0736	0	0	0.370999	-0.0288458	0.252583	1.06747	0.930163	0.911872	1.17088	1.06747	1.03078	1.36927	1.46114	0.930163	1.03078	0.839114	1.30185
386	US-KS	2020-03-31	8.90891	11.3548	27.5914	0	0	35.5507	0	6.14362	0	3.9513	0	4.06443	0	11.3916	7.26145	0	26.295	0	0	0.0512187	-0.02838	-0.201196	1.19156	0.897687	0.818992	1.01788	1.19156	1.13827	1.58824	1.5703	0.897687	1.13827	0.807591	1.11572
387	US-NH	2020-03-31	2.82867	4.79744	10.4428	0	0	10.3884	0	6.07395	0	0	0	0	0	0	18.4226	7.00513	0	0	0	0.504115	0.158239	0.462741	1.04133	0.956477	0.917487	1.10134	1.04133	0.981999	1.32696	1.33037	0.956477	0.981999	0.820966	1.11673
388	US-GA	2020-03-31	35.076	63.2212	141.371	8.37237	3.68217	166.935	5.625	18.0888	0	5.6905	3.65054	36.957	4.48162	3.81142	75.7212	40.6304	34.8395	16.4786	4.82592	0.407276	0.191507	0.240159	1.19621	1.08041	0.962813	1.06806	1.19621	1.05539	1.5017	1.46508	1.08041	1.05539	0.837928	1.07388
389	US-VT	2020-03-31	0	2.72939	10.2587	0	0	9.14149	0	0	0	0	0	0	0	0	3.78183	0	2.52107	0	0	0.99475	-0.328635	0.808129	1.10702	0.661413	0.772431	0.687834	1.10702	1.01622	1.4474	1.10813	0.661413	1.01622	0.702321	1.21963
390	US-LA	2020-03-31	33.1067	8.8395	77.8049	4.75355	0	47.0134	0	7.8537	0	8.78459	0	9.55105	0	7.72249	38.6778	37.9657	24.3703	0	0	-0.0362242	0.0610803	-0.0832463	1.19765	1.11421	0.796962	0.934035	1.19765	1.21826	1.61783	1.57123	1.11421	1.21826	0.800332	0.899368
391	US-MA	2020-03-31	16.6787	31.0208	101.195	20.3016	9.47533	81.2708	10.0519	29.5773	9.84247	11.796	0	27.1718	0	0	60.1752	44.3218	47.9392	0	0	0.209958	-0.0633436	0.149179	1.16894	1.00976	0.869757	1.08765	1.16894	1.20378	1.58681	1.59035	1.00976	1.20378	0.926343	1.22684
392	US-OH	2020-03-31	49.1055	105.264	132.573	11.9503	6.69851	160.05	11.5972	22.212	0	8.97174	0	69.1521	10.4822	20.8009	82.65	49.1687	72.886	23.7422	0	0.59176	-0.247475	0.43616	0.879316	0.896555	0.845041	0.893987	0.879316	0.934135	1.15416	1.39751	0.896555	0.934135	0.861495	1.2779
393	US-PA	2020-03-31	19.1079	79.2763	237.598	11.5276	10.9846	142.67	20.1365	34.1762	11.4103	28.6704	10.8903	40.95	22.9192	45.4809	113.388	79.0489	78.5272	15.7309	10.7975	0.0237014	0.0216625	-0.0143292	1.23442	0.986391	0.913058	1.01432	1.23442	1.22019	1.64514	1.65831	0.986391	1.22019	0.953602	1.15805
394	US-NE	2020-03-31	4.00556	0	20.1977	0	0	26.5609	0	6.28014	5.3117	3.43591	0	7.96948	0	0	11.8335	7.35975	5.6096	0	0	0.051891	-0.33161	0.073073	1.15703	1.04221	0.672361	0.754166	1.15703	0.916799	1.43776	1.31923	1.04221	0.916799	0.564753	0.912221
395	US-CO	2020-03-31	12.8233	24.9957	90.7333	0	9.9876	108.916	0	20.4435	10.3746	6.86001	0	14.3204	0	9.99357	20.136	40.7285	25.1998	0	0	0.732019	-0.0570855	0.283937	0.722908	0.825608	0.842492	0.935775	0.722908	0.789387	0.963026	1.16496	0.825608	0.789387	0.950769	1.27981
396	US-CT	2020-03-31	25.3462	20.3023	43.0204	0	0	59.9884	0	8.51802	3.60224	0	0	10.8221	0	4.22305	20.728	12.6247	25.0914	0	0	0.368058	0.081401	0.267555	1.24847	1.06277	0.850246	0.887217	1.24847	1.18043	1.62595	1.47926	1.06277	1.18043	0.838719	1.18237
397	US-KY	2020-03-31	20.7326	19.2738	44.9762	0	7.18786	94.3638	0	21.1233	10.1329	8.9924	0	14.3549	0	20.1947	42.2323	18.1041	8.09634	0	0	0.346829	0.0754901	0.182497	1.07299	0.827822	0.888449	1.05074	1.07299	1.27399	1.57137	1.562	0.827822	1.27399	0.943532	1.34904
398	US-TX	2020-03-31	66.8913	240.875	502.175	15.8897	30.2825	587.499	25.7003	123.97	20.9706	50.2658	10.0075	84.4272	10.5306	41.794	309.334	167.074	212.24	50.5948	9.9222	0.0140549	-0.140558	0.109143	1.1937	0.970576	0.840438	1.03923	1.1937	1.14427	1.56819	1.66883	0.970576	1.14427	0.852908	1.05143
399	US-VA	2020-03-31	15.9012	66.1767	119.775	0	6.39882	135.701	0	26.5984	0	17.7492	0	28.9358	0	6.62343	114.32	39.6721	56.6626	32.7776	0	0.22603	-0.58076	-0.54652	0.328981	0.441134	0.360863	0.920882	0.328981	0.748787	0.66172	1.26359	0.441134	0.748787	0.514493	0.71365
400	US-DE	2020-04-01	0	0	33.3569	0	0	33.7454	0	0	0	13.7505	0	30.3908	0	0	14.3387	0	11.0975	0	0	0.163949	-0.0574917	0.445093	1.04843	0.97034	0.636728	0.927165	1.04843	1.18694	1.48708	1.37636	0.97034	1.18694	0.761479	0.994647
401	US-IL	2020-04-01	106.143	245.076	985.99	39.136	12.7009	847.289	12.85	83.7423	29.5573	32.6025	0	88.8471	0	48.1441	357.098	252.284	291.667	32.653	17.4695	0.153226	0.0943098	0.147544	1.1731	1.09357	0.932924	1.1325	1.1731	1.21436	1.60624	1.59724	1.09357	1.21436	0.968791	1.23941
402	US-WI	2020-04-01	28.3564	217.515	387.561	0	0	438.21	26.7768	24.677	27.3739	24.7043	0	0	0	24.0088	214.616	143.944	91.493	74.2279	0	0.112683	0.185416	0.312374	1.16695	1.06743	1.29796	1.36297	1.16695	1.1758	1.59317	1.58279	1.06743	1.1758	1.20786	1.10274
403	US-NJ	2020-04-01	77.7443	172.857	436.672	14.8634	0	613.134	15.861	64.4349	39.3784	58.5333	46.9267	62.6658	15.198	49.6296	407.278	206.539	102.86	12.5623	0	0.220953	0.266459	0.0992418	1.24248	1.13374	1.01984	1.06271	1.24248	1.14651	1.57723	1.56478	1.13374	1.14651	0.928093	1.25327
404	US-MS	2020-04-01	60.6721	37.338	113.594	0	0	184.302	0	41.3058	0	29.3655	0	33.5346	0	87.3636	55.5626	45.6984	93.2193	0	0	-0.301093	0.15436	-0.163837	1.2707	1.14899	0.716086	1.08543	1.2707	1.20409	1.66985	1.58091	1.14899	1.20409	0.638491	0.914399
405	US-FL	2020-04-01	246.615	643.304	1404.97	31.1759	32.882	1614.34	0	177.386	85.0251	122.773	0	214.687	0	242.894	708.137	653.153	332.9	61.4817	72.3644	0.183566	0.0257364	0.129457	1.19285	0.974995	0.916684	1.07129	1.19285	1.15514	1.57722	1.63416	0.974995	1.15514	0.907964	1.14455
406	US-NM	2020-04-01	0	50.4856	107.602	0	26.0751	97.7403	0	28.7073	0	10.9279	0	48.3931	0	0	29.287	18.8755	52.0351	0	0	0.20703	0.184044	0.0257035	1.16617	1.04002	1.15141	1.18997	1.16617	1.10222	1.54151	1.53849	1.04002	1.10222	0.918366	0.789652
407	US-NV	2020-04-01	29.527	54.756	203.019	0	0	30.1882	0	0	0	0	0	27.6985	38.3861	0	104.221	55.0556	69.2232	0	0	0.392481	-0.0695933	0.456837	1.0966	1.02749	0.824242	0.874356	1.0966	0.996206	1.39681	1.43397	1.02749	0.996206	0.792354	0.948495
408	US-RI	2020-04-01	14.436	24.9326	79.1531	12.9266	0	55.5869	0	0	0	12.976	0	15.7088	0	0	0	24.6544	17.4272	0	0	0.0970798	0.181484	-0.00728778	1.23548	0.995101	0.93729	1.12414	1.23548	1.0917	1.5431	1.56109	0.995101	1.0917	0.878672	1.1661
409	US-MN	2020-04-01	113.789	22.9535	268.02	0	0	380.91	30.3287	53.0487	0	0	34.8956	51.9251	0	0	140.044	168.101	103.629	28.0247	0	0.280938	-0.150139	0.459608	1.29573	1.05962	1.00368	1.0903	1.29573	1.17909	1.69007	1.58988	1.05962	1.17909	0.89595	1.26618
410	US-ME	2020-04-01	12.257	0	76.2208	0	0	61.3554	0	0	0	0	0	11.9086	0	0	52.1408	22.7043	0	0	0	0.196208	0.118141	0.0376446	1.13532	1.178	0.836481	1.06516	1.13532	1.07488	1.47681	1.54893	1.178	1.07488	0.872501	1.10301
411	US-ID	2020-04-01	22.549	20.0377	63.3261	0	0	41.5853	0	14.3854	0	0	0	38.7427	0	17.2256	45.2792	30.1221	20.5136	34.518	0	0.883364	-0.543573	0.48874	0.290196	0.368241	0.420285	0.465968	0.290196	0.166561	0.309192	0.0709385	0.368241	0.166561	0.311246	0.570324
412	US-TN	2020-04-01	24.5756	184.415	382.734	0	0	343.249	0	83.3251	23.3646	43.794	0	104.538	0	0	220.373	108.479	169.916	21.1187	34.4172	0.177558	0.251338	0.206977	1.21812	1.10978	0.956813	1.13117	1.21812	1.11917	1.57033	1.54296	1.10978	1.11917	0.844089	1.1903
413	US-AR	2020-04-01	0	24.5757	71.7405	18.113	19.1042	129.764	0	0	0	36.3785	0	26.7282	0	44.5643	124.341	55.2953	0	17.8603	0	-0.620086	0.274531	-0.477597	1.12797	0.937559	0.538803	1.20279	1.12797	1.36397	1.71143	1.39721	0.937559	1.36397	0.536504	0.358266
414	US-WA	2020-04-01	87.2743	174.642	546.222	0	38.7886	483.921	39.2441	137.175	80.2384	50.6893	0	108.536	0	110.84	357.34	118.323	287.34	30.8234	42.6816	0.232876	0.0777129	0.0943893	1.0472	1.18807	0.946212	1.03481	1.0472	1.05567	1.37055	1.5437	1.18807	1.05567	0.955954	1.17013
415	US-NC	2020-04-01	116.863	176.248	646.739	0	0	629.985	27.0473	166.65	27.6504	89.8339	0	194.49	0	37.4163	441.386	178.27	122.783	29.9911	0	-0.852794	0.698458	-0.150748	0.748698	1.37607	0.170077	0.627027	0.748698	1.24885	1.31658	0.981561	1.37607	1.24885	0.288948	1.12651
416	US-AZ	2020-04-01	113.082	132.401	547.315	0	0	512.326	0	139.089	48.3883	131.008	0	120.434	39.9118	37.1045	295.537	265.509	227.346	66.4802	51.4787	0.299263	0.0752572	0.264993	1.03576	0.974097	0.878074	1.00377	1.03576	1.09908	1.39631	1.50178	0.974097	1.09908	0.893651	1.27301
417	US-MT	2020-04-01	0	31.9727	18.6864	0	0	23.5982	0	0	0	0	0	16.3862	0	0	27.3739	0	0	0	21.2797	0.640851	-0.324173	0.570453	0.646693	1.00804	1.05165	1.04458	0.646693	1.10004	0.914275	1.08291	1.00804	1.10004	1.25745	1.65182
418	US-MD	2020-04-01	143.446	132.709	469.072	52.1654	0	397.237	38.6573	91.6092	0	91.3029	0	64.1477	0	89.1285	274.282	125.77	120.01	42.8646	0	-0.224613	0.506947	-0.0530483	1.27863	1.1806	0.563165	0.603583	1.27863	0.972449	1.56621	1.34854	1.1806	0.972449	0.591511	1.21925
419	US-OK	2020-04-01	25.811	82.3164	333.441	0	0	114.792	0	25.2696	0	0	0	95.4947	24.3275	0	240.186	0	50.5629	23.46	0	0.520397	0.075076	0.392171	1.01891	1.16976	1.15909	1.13934	1.01891	0.929152	1.26311	1.50305	1.16976	0.929152	1.07329	1.24767
420	US-SD	2020-04-01	0	0	42.1446	0	15.7121	15.5573	15.8967	0	16.4833	0	0	0	0	0	20.9468	0	0	0	0	0.352106	0.0405939	0.450952	0.948395	1.04357	1.01236	1.16342	0.948395	1.05251	1.27919	1.41483	1.04357	1.05251	0.99737	1.1934
421	US-IA	2020-04-01	35.863	85.8609	235.966	0	41.4417	102.189	0	37.2605	0	30.5002	0	0	0	32.5334	66.7451	76.8903	114.533	35.0179	0	0.242426	0.031379	0.0308416	1.02759	1.01295	0.71684	0.870222	1.02759	0.952876	1.29833	1.56101	1.01295	0.952876	0.719272	1.09387
422	US-WY	2020-04-01	0	0	34.3312	0	0	20.277	0	0	0	0	0	0	0	0	8.40046	0	9.9691	0	0	0.332709	0.365266	0.521425	0.831494	0.970593	0.716762	0.636784	0.831494	0.693634	0.941191	1.07073	0.970593	0.693634	0.866486	1.50825
423	US-WV	2020-04-01	57.7181	72.1861	87.531	0	0	56.0064	0	23.6793	0	0	0	28.2631	0	0	62.3034	0	19.288	0	45.9396
424	US-HI	2020-04-01	0	27.4469	30.8162	16.1833	0	85.0322	0	0	0	0	0	0	29.6478	20.3231	24.6764	23.2088	12.6445	15.9575	0	0.224332	-0.0308254	0.109532	1.14314	1.08711	0.82556	1.03488	1.14314	1.11676	1.51007	1.54714	1.08711	1.11676	0.78634	1.1415
425	US-MO	2020-04-01	65.8083	72.328	313.625	0	51.1843	392.386	0	33.4691	0	75.2854	0	138.881	0	61.5075	81.6511	220.065	153.964	72.502	0	0.0765155	0.317931	0.103518	1.17372	1.11435	0.91832	0.983553	1.17372	1.2385	1.60003	1.63156	1.11435	1.2385	0.979153	1.23673
426	US-AK	2020-04-01	0	0	15.2897	0	0	0	0	0	0	0	0	0	0	0	12.3352	11.4935	11.729	0	0	0.193085	0.260048	0.231075	1.12866	1.23131	1.03659	1.11308	1.12866	1.04501	1.39239	1.50531	1.23131	1.04501	0.821854	1.3551
427	US-MI	2020-04-01	106.684	291.113	626.459	19.0718	32.6878	331.127	20.3518	90.4301	20.8056	18.7766	0	42.2147	0	23.4617	457.27	107.027	361.358	23.5072	0	0.0798301	0.223097	0.0892798	1.0751	1.09514	0.840926	1.03481	1.0751	0.99314	1.37976	1.50541	1.09514	0.99314	0.847669	1.18364
428	US-NY	2020-04-01	313.558	407.843	1497.01	36.9959	0	1217.04	19.7394	280.669	25.2245	68.2936	73.8133	218.37	61.4715	108.09	840.336	546.713	520.306	127.679	21.4684	0.116028	0.250688	-0.150957	1.33129	0.970202	1.09391	1.13167	1.33129	1.33128	1.78187	1.66627	0.970202	1.33128	1.00229	1.196
429	US-ND	2020-04-01	0	0	62.4064	0	0	0	0	0	0	0	0	26.0825	0	0	19.5166	21.2157	0	0	0	0.104348	0.131479	0.0561976	1.10354	0.974772	0.88233	1.08695	1.10354	1.08759	1.45602	1.62015	0.974772	1.08759	0.969356	1.26714
430	US-IN	2020-04-01	153.212	166.981	307.342	0	0	383.471	32.7247	0	0	0	0	92.8872	0	0	252.557	67.6297	138.719	22.2811	0	0.0994785	0.226932	0.104337	1.18438	0.720861	0.705611	0.936199	1.18438	0.972308	1.43846	1.30002	0.720861	0.972308	0.717778	1.2231
431	US-AL	2020-04-01	74.9816	69.8339	282.263	0	0	227.906	0	148.752	68.0201	33.5889	0	90.2726	0	41.9698	106.889	58.0971	36.7676	0	54.6146	0.159467	0.0782393	0.109108	1.01483	1.05958	0.93928	1.38075	1.01483	1.05854	1.39182	1.51403	1.05958	1.05854	0.828704	1.13945
432	US-CA	2020-04-01	689.368	1277.29	3441.79	75.3118	29.7875	2924.82	130.595	511.836	82.1583	176.097	57.7923	597.339	77.0069	312.682	1639.38	1084.76	1176.86	352.739	32.7771	0.446375	0.0871681	0.354557	1.00162	0.999448	0.946222	1.22988	1.00162	1.03764	1.36588	1.4735	0.999448	1.03764	0.904035	1.14387
433	US-OR	2020-04-01	65.9932	98.0108	386.113	28.3878	29.9413	240.877	0	24.3566	27.6504	0	0	106.221	0	71.091	199.583	151.72	25.3487	24.9926	0	0.17981	-0.332754	0.35729	1.18028	1.01794	0.695992	1.18788	1.18028	0.95602	1.44925	1.47318	1.01794	0.95602	0.531561	0.995802
434	US-SC	2020-04-01	71.0905	21.1692	347.01	0	0	218.991	87.9089	0	0	38.0947	0	33.1536	48.4985	0	173.26	97.1291	72.1676	0	0	0.561757	-0.072149	0.582564	0.885915	1.11212	1.17182	1.17138	0.885915	0.842626	1.13194	1.25677	1.11212	0.842626	1.11302	1.26229
435	US-UT	2020-04-01	0	22.4061	192.373	38.0791	38.5237	127.824	0	51.0956	64.4307	76.5095	0	0	0	39.196	103.95	23.2589	61.9332	76.6281	0	0.28022	0.0927651	0.134368	1.11014	1.01272	0.864981	1.17906	1.11014	1.09989	1.48223	1.60214	1.01272	1.09989	0.850239	1.16735
436	US-KS	2020-04-01	28.3078	0	95.399	0	30.0901	96.6478	0	25.5145	30.3633	28.0872	0	21.5625	0	0	96.5872	41.6513	25.0087	50.7726	0	-0.323841	0.0109528	-0.37599	1.22489	0.961611	0.717354	0.859851	1.22489	1.1613	1.61359	1.59563	0.961611	1.1613	0.745999	1.00047
437	US-NH	2020-04-01	0	21.668	23.704	0	0	35.9217	0	0	0	16.7709	0	48.3401	0	0	45.4723	0	20.4763	0	0	-0.00907265	0.053369	0.0592361	1.22804	1.01285	0.841365	1.11794	1.22804	1.2357	1.66797	1.65711	1.01285	1.2357	0.855125	1.03853
438	US-GA	2020-04-01	128.494	295.346	799.745	30.7311	62.1247	739.489	32.7936	74.4756	64.256	0	0	102.033	39.2785	72.4588	349.018	249.103	352.162	58.0794	23.7774	-0.0630419	-0.0309645	-0.050152	1.13023	1.04534	0.935057	1.19295	1.13023	1.14288	1.53828	1.59741	1.04534	1.14288	0.924937	1.12806
439	US-VT	2020-04-01	0	5.28013	56.4599	0	0	17.8822	0	0	0	0	0	0	0	0	22.8237	11.5364	10.8883	0	0	0.453247	0.409023	0.328868	1.09511	0.804003	0.981727	1.16001	1.09511	1.04074	1.34014	1.44744	0.804003	1.04074	0.837015	1.06193
440	US-LA	2020-04-01	66.3434	145.203	254.069	0	57.4641	117.86	0	40.7706	0	0	0	82.0371	55.7087	0	196.433	66.5562	67.7622	62.4932	0	0.472995	0.271791	0.581672	0.783471	1.29204	0.657282	0.963541	0.783471	1.10216	1.2018	1.39271	1.29204	1.10216	0.900014	1.34588
441	US-MA	2020-04-01	75.9609	145.297	363.911	0	17.3767	331.205	0	66.6601	17.9728	38.928	0	143.436	0	48.6412	158.004	157.788	113.277	42.2374	0	0.188712	0.0562278	0.161192	1.15483	1.13398	0.932758	1.04101	1.15483	1.14035	1.52654	1.58983	1.13398	1.14035	0.965336	1.16399
442	US-OH	2020-04-01	253.969	237.038	713.243	0	26.5341	664.115	23.8629	190.856	24.395	74.3037	0	144.368	0	134.108	437.391	305.361	371.282	63.3939	0	0.342931	0.00855141	0.210274	1.05646	0.885613	0.820337	1.08294	1.05646	1.10743	1.42749	1.60994	0.885613	1.10743	0.914615	1.35126
443	US-PA	2020-04-01	273.506	404.258	977.593	24.4472	22.5619	659.019	0	227.971	0	78.2233	26.2642	81.1691	0	67.6671	462.75	219.507	353.373	54.2386	31.9196	0.337295	0.0705772	0.21734	1.05344	1.11157	0.97295	1.14893	1.05344	1.0627	1.37533	1.48576	1.11157	1.0627	1.01002	1.20832
444	US-NE	2020-04-01	0	40.1241	123.665	0	0	47.4761	0	0	21.2543	0	0	28.75	0	0	37.4641	29.1559	15.2227	15.552	0	-0.191276	0.317296	-0.394109	1.42444	0.681907	0.730025	0.914705	1.42444	1.35837	1.89708	1.58914	0.681907	1.35837	0.793366	1.49336
445	US-CO	2020-04-01	26.3752	124.878	243.378	31.953	65.938	233.587	0	159.851	0	71.1232	0	0	32.6722	39.3077	213.88	95.6334	128.085	46.5758	25.7977	0.319131	0.0689793	0.0507767	1.0214	1.1802	1.23245	1.16641	1.0214	1.10399	1.39365	1.69075	1.1802	1.10399	1.20966	1.36493
446	US-CT	2020-04-01	30.0134	129.935	200.997	0	0	258.252	0	49.5113	0	81.2931	0	123.102	0	35.6043	85.9358	70.0629	33.2552	81.4192	0	-0.0688118	0.0198412	-0.0979647	1.1273	1.16302	0.80482	1.1884	1.1273	1.2115	1.52896	1.72438	1.16302	1.2115	0.809346	1.15559
447	US-KY	2020-04-01	100.235	45.4204	407.968	0	37.2854	207.524	0	31.1532	0	0	0	153.334	0	0	178.437	118.628	160.701	0	0	0.131777	0.274727	0.137115	1.25557	0.973959	0.854777	1.04698	1.25557	1.20474	1.66043	1.62376	0.973959	1.20474	0.841351	1.09538
448	US-TX	2020-04-01	266.567	785.839	2299.34	49.143	96.2602	1950.23	14.9832	213.041	84.2451	55.294	0	455.823	43.0707	120.909	1151.68	556.811	493.672	186.907	24.4434	0.319544	0.373829	0.163283	1.18449	1.09249	1.01153	1.13236	1.18449	1.23914	1.63753	1.6513	1.09249	1.23914	1.00176	1.24811
449	US-VA	2020-04-01	100.274	268.236	539.747	0	142.983	457.971	0	80.5103	69.4626	125.377	0	272.787	44.1049	53.0624	388.793	156.761	224.678	125.571	0
450	US-DE	2020-04-02	0	216.425	129.049	0	0	0	0	98.0899	0	0	52.4828	132.49	0	0	293.189	0	83.6426	0	0	0.345484	0.316499	-0.0680204	1.05054	1.05881	1.16258	1.3624	1.05054	1.14465	1.43613	1.54042	1.05881	1.14465	1.08255	1.16981
451	US-IL	2020-04-02	2485.69	2034.32	7293.92	276.684	822.965	10722.1	328.226	1421.49	846.333	694.062	229.219	3446.38	352.489	1375.58	6953.22	2319.68	1666.46	656.453	297.685	0.279906	0.146198	0.165331	1.178	1.08731	1.05925	1.10102	1.178	1.13292	1.52362	1.60055	1.08731	1.13292	0.988904	1.25738
452	US-WI	2020-04-02	264.428	1182.15	3926.42	0	0	3132.69	506.635	335.838	0	232.735	0	390.109	0	335.707	2053.2	886.611	952.286	253.317	269.43	-0.0609015	0.143994	-0.249489	1.36027	1.24641	0.986077	1.04968	1.36027	1.28377	1.78546	1.6568	1.24641	1.28377	0.929753	1.14739
453	US-NJ	2020-04-02	805.53	1716.19	4437.18	476.169	0	5581.85	0	1329.99	0	692.104	156.918	1620.54	565.041	812.89	2416.59	2597.01	2000.66	784.545	0	0.147281	0.257532	-0.107195	1.19863	0.969293	0.951572	1.15892	1.19863	1.16447	1.59088	1.60516	0.969293	1.16447	0.949793	1.22874
454	US-MS	2020-04-02	261.493	301.113	279.605	0	0	1053.9	0	321.644	281.475	485.545	144.725	397.469	0	0	1045.97	0	836.426	0	0	0.277559	-0.647696	-0.228908	1.12069	1.01374	0.529885	0.449909	1.12069	1.12289	1.53775	1.28308	1.01374	1.12289	0.557876	0.63743
455	US-FL	2020-04-02	1913.21	4130.8	13375.9	0	1652.32	15862.3	925.3	2253.16	407.094	1611.01	395.626	4824.78	387.155	994.601	9566.07	4702.76	3121.05	1195.97	1167.72	0.324756	0.0871666	0.209672	1.1164	1.05672	0.982802	1.14525	1.1164	1.07369	1.42378	1.46422	1.05672	1.07369	0.895113	1.20584
456	US-NM	2020-04-02	0	260.718	488.965	0	0	620.374	0	0	0	88.2429	0	211.783	0	0	641.767	197.467	219.864	0	0	-1.15218	0.802581	-0.903035	0.850903	1.79334	1.08312	1.02424	0.850903	0.718471	1.01696	0.866155	1.79334	0.718471	0.670081	1.18574
457	US-NV	2020-04-02	0	397.936	1569	242.902	0	2387.61	240.126	354.525	0	250.7	0	238.761	0	0	1507.97	863.215	132.645	150.079	0	0.223702	0.0551305	0.0231058	1.20952	1.22603	1.00324	1.02972	1.20952	1.18774	1.57861	1.69732	1.22603	1.18774	0.956873	1.14093
458	US-RI	2020-04-02	0	90.6761	376.138	0	0	526.593	0	68.3887	0	0	0	132.186	67.4485	0	0	99.2012	80.601	0	0	0.423212	0.24768	0.235621	1.11581	1.17144	1.09578	1.13279	1.11581	1.02957	1.41334	1.39592	1.17144	1.02957	1.08314	1.21725
459	US-MN	2020-04-02	604.041	161.392	2377.33	258.725	392.626	5394.08	427.92	678.173	505.227	355.063	260.652	447.594	0	208.922	3307.12	662.122	892.638	254.129	0	0.109937	0.0534142	0.186432	1.27889	1.10009	0.883792	1.06855	1.27889	1.15573	1.66379	1.60485	1.10009	1.15573	0.883214	1.10974
460	US-ME	2020-04-02	0	115.484	596.361	96.1252	0	684.348	0	0	0	0	0	410.609	0	157.467	453.831	367.179	155.879	0	0	0.39563	0.0917858	0.268789	1.09775	1.00473	0.849644	1.01729	1.09775	0.951974	1.31958	1.47856	1.00473	0.951974	0.746468	1.12322
461	US-ID	2020-04-02	195.299	324.685	649.37	0	244.124	1168.87	0	0	0	0	0	233.773	0	91.8665	703.078	262.246	324.685	0	0
462	US-TN	2020-04-02	477.95	1659.04	3592.5	205.929	0	3981.69	0	460.403	0	667.981	0	2095.63	0	0	2150.77	644.808	1377.68	349.271	0	0.44085	0.034742	0.340751	1.0918	0.903765	0.890044	0.893269	1.0918	1.09619	1.43897	1.60838	0.903765	1.09619	0.91527	1.15704
463	US-AR	2020-04-02	202.103	470.394	197.483	229.065	0	307.196	0	307.196	0	236.157	0	0	0	223.687	1358.13	0	571.726	0	0	0.895915	0.592848	0.937093	0.4728	0.97484	0.678148	0.78219	0.4728	0.649486	0.684704	0.431756	0.97484	0.649486	0.532066	0.745157
464	US-WA	2020-04-02	1559.3	1559.3	3174.29	317.719	0	5535.52	0	761.931	0	0	0	982.359	234.874	0	3754.63	1102.01	1429.36	545.755	0	0.339658	0.0659903	0.304282	1.07038	1.11414	0.955612	1.18148	1.07038	0.99681	1.36547	1.48787	1.11414	0.99681	0.86935	1.11112
465	US-NC	2020-04-02	311.092	1410.52	5910.74	0	0	7307.82	0	2002.81	1168.13	1269.47	0	1483.06	337.243	1111.2	3563.41	1798.02	2000.1	629.456	239.24
466	US-AZ	2020-04-02	930.447	1034.38	4943.53	0	0	5265.93	0	1453.26	0	564.207	202.638	1873.17	151.085	0	3800.97	629.308	1149.31	601.821	195.379	-0.0658511	0.137708	-0.0323363	1.13424	1.11429	0.925455	1.09447	1.13424	1.07778	1.44995	1.57503	1.11429	1.07778	0.880005	1.27348
467	US-MT	2020-04-02	112.377	174.509	0	0	0	186.143	91.0379	191.617	0	0	0	0	0	132.352	146.955	0	0	126.702	0	-0.136367	0.308929	0.213405	0.836876	0.559713	0.79301	1.10554	0.836876	1.90176	1.84104	1.83066	0.559713	1.90176	1.59868	1.78644
468	US-MD	2020-04-02	1616.82	998.388	3949.67	356.916	0	2519.01	0	642.32	307.196	898.549	0	792.566	0	178.949	2619.25	1169.71	904.522	877.704	0
469	US-OK	2020-04-02	0	895.292	2046.38	0	488.462	1815.8	0	311.805	0	0	0	0	0	182.168	2675.92	488.87	257.799	276.694	104.799	0.525922	0.138859	0.270903	1.14527	1.10475	1.08982	1.14237	1.14527	1.16702	1.53784	1.43712	1.10475	1.16702	0.999874	1.20293
470	US-SD	2020-04-02	189.963	0	257.807	0	0	433.116	0	0	0	0	0	0	0	42.0501	277.821	0	82.7132	0	0	-0.0500821	0.448378	-0.170288	1.41805	1.43288	0.942147	0.764049	1.41805	1.26793	1.82673	1.62247	1.43288	1.26793	0.899927	1.05929
471	US-IA	2020-04-02	564.874	370.435	2288.4	0	0	1345.58	0	0	0	0	0	134.558	0	317.266	859.958	0	453.866	0	0	0.377701	-0.183129	0.294864	1.00741	0.955585	0.843516	1.13834	1.00741	0.896953	1.27093	1.39302	0.955585	0.896953	0.776726	1.27798
472	US-WY	2020-04-02	0	0	176.41	0	0	176.41	0	0	0	0	0	0	0	0	297.111	0	73.5041	0	0
473	US-WV	2020-04-02	0	287.616	992.558	0	0	848.186	0	0	0	0	0	0	0	0	498.654	0	295.762	0	0	-0.254028	-0.826191	0.975462	0.125505	0.468551	0.43184	0.0549541	0.125505	0.106581	0.0348126	0.120279	0.468551	0.106581	0.324535	0.333076
474	US-HI	2020-04-02	195.62	424.391	336.96	0	0	285.905	110.278	0	0	0	0	0	0	0	801.288	0	131.04	0	0	0.198127	-0.114865	0.170773	1.134	1.03552	0.919757	1.00065	1.134	1.15794	1.51675	1.50542	1.03552	1.15794	1.01875	1.20678
475	US-MO	2020-04-02	541.476	1227.55	2627.68	0	0	3928.16	0	878.592	0	409.183	0	710.81	191.751	544.821	4134.9	305.763	1143.11	596.795	0	0.33722	0.274624	0.288412	1.18288	1.20836	0.945376	1.01918	1.18288	1.15939	1.54541	1.52727	1.20836	1.15939	0.992372	1.23455
476	US-AK	2020-04-02	0	0	121.589	0	0	207.231	0	0	0	0	0	0	0	0	198.661	108.882	84.2903	0	0	0.832378	-0.630962	0.365284	0.380357	0.629176	0.560712	0.592606	0.380357	0.261219	0.338514	0.232346	0.629176	0.261219	0.634172	1.24689
477	US-MI	2020-04-02	931.007	2432.26	5415.04	0	0	5963.77	563.164	643.241	1021.79	890.774	0	3032.42	342.575	691.863	2074.82	2041.05	2414.71	1097.45	0	0.295438	-0.0736506	0.199074	1.02914	1.03157	0.806773	0.995414	1.02914	1.05055	1.37649	1.5466	1.03157	1.05055	0.884976	1.14132
478	US-NY	2020-04-02	4179.57	4901.96	11764.7	816.049	0	14509.8	0	2317.29	852.515	1433.82	621.375	3352.94	369.185	1970.3	10681.1	4411.76	5446.62	1400.56	311.785	0.313042	0.488309	0.0791386	1.28995	1.36276	1.0445	1.10875	1.28995	1.1509	1.63596	1.60809	1.36276	1.1509	1.01552	1.31457
479	US-ND	2020-04-02	92.447	121.979	267.656	0	0	593.305	0	79.8406	0	0	0	0	0	0	357.462	0	93.246	0	0	0.13182	0.152649	0.190619	1.38859	1.08521	0.983522	1.04392	1.38859	1.2787	1.80044	1.62262	1.08521	1.2787	0.930851	1.31603
480	US-IN	2020-04-02	648.33	1347.31	4888.2	0	819.417	4858.87	263.963	699.902	676.91	449.104	0	698.035	0	0	4700.39	1381.86	1064.54	0	0	0.236227	-0.0330017	0.106824	0.69709	0.900688	0.674758	1.29727	0.69709	0.881979	0.959203	1.47794	0.900688	0.881979	0.845645	1.25258
481	US-AL	2020-04-02	315.04	826.16	3562.96	0	577.574	2194.78	0	0	0	271.23	234.478	359.146	0	319.628	1890.24	618.721	346.398	349.17	235.306	0.419871	-0.184723	0.382681	0.71026	0.846974	0.779056	1.10478	0.71026	0.773626	0.839137	1.14108	0.846974	0.773626	0.710279	1.24907
482	US-CA	2020-04-02	7037.69	7858.31	27085.3	1730.43	945.361	33129.7	0	8527.35	2689.94	4415.62	1665.48	5987.29	1753.6	3197.09	31512	11514	8759.18	2451.94	528.912	-0.0214305	0.29927	0.0593109	1.22978	1.15778	0.970512	1.00271	1.22978	1.19407	1.59537	1.62845	1.15778	1.19407	1.02324	1.24356
483	US-OR	2020-04-02	814.494	335.838	1381.73	178.906	0	4298.72	0	390.793	0	274.043	0	0	0	194.068	2375.61	285.204	895.567	0	0	-0.569176	0.440996	-0.489718	1.19758	1.03915	0.870528	1.20645	1.19758	1.13262	1.49366	1.3768	1.03915	1.13262	0.865375	1.02883
484	US-SC	2020-04-02	208.906	413.46	2797.35	0	0	4445.53	0	589.369	0	307.615	0	381.045	0	0	1796.59	488.519	661.537	241.933	0	0.472242	-0.525636	0.480799	0.479996	0.60727	0.47775	1.05951	0.479996	0.750196	0.707142	1.018	0.60727	0.750196	0.610999	1.02528
485	US-UT	2020-04-02	511.594	617.814	1977.01	285.694	0	2965.51	0	0	0	413.936	0	257.011	0	0	1482.75	190.097	466.793	155.336	0	0.210734	0.12701	0.171499	1.11653	0.992316	1.0169	1.19478	1.11653	1.21666	1.55603	1.55085	0.992316	1.21666	0.983677	1.27841
486	US-KS	2020-04-02	0	267.371	526.839	0	333.85	2183.22	0	0	0	271.059	0	274.378	183.314	171.862	838.507	0	573.67	185.447	0	0.249954	0.334588	0.220599	1.02219	1.23815	1.08123	1.28921	1.02219	1.02647	1.33019	1.31068	1.23815	1.02647	1.07201	1.26677
487	US-NH	2020-04-02	215.656	108.514	664.723	97.5493	0	1000.06	0	154.681	0	210.95	0	408.358	0	93.0477	592.141	0	115.748	160.724	0	0.176885	0.055858	0.149688	1.0616	1.19775	0.894929	1.06726	1.0616	1.20665	1.53511	1.52471	1.19775	1.20665	0.967802	1.22628
488	US-GA	2020-04-02	885.811	1323.36	6127.2	451.907	700.076	6840.74	0	1357.29	507.509	0	0	1596.17	633.781	1185.98	4200.46	1315.53	1689.07	899.69	0	0.278716	0.0211977	0.298522	0.911794	1.08338	0.939342	1.20566	0.911794	0.974815	1.21691	1.32216	1.08338	0.974815	0.993374	1.24067
489	US-VT	2020-04-02	129.026	37.3223	0	0	0	396.009	0	0	0	0	0	0	0	0	0	90.6615	0	0	0	0.348099	0.0737238	0.352215	1.16882	1.13191	0.892805	1.00702	1.16882	0.792592	1.30682	1.45196	1.13191	0.792592	0.759664	1.15385
490	US-LA	2020-04-02	359.783	839.752	1380.65	0	0	1602.9	0	771.447	0	866.271	0	876.878	0	302.088	1972.6	271.985	1178.6	195.311	242.383	0.0613865	0.217186	0.107665	1.13658	0.681388	0.727113	0.922403	1.13658	1.12757	1.51489	1.57309	0.681388	1.12757	0.839725	1.08593
491	US-MA	2020-04-02	698.542	611.224	2045.73	242.269	0	5448.63	239.5	762.046	364.457	759.665	0	1320.24	0	366.226	1930.18	1067.96	698.542	588.771	170.316	0.185909	0.0775925	0.223322	1.18582	0.95223	0.913581	1.07099	1.18582	1.15433	1.5684	1.57363	0.95223	1.15433	0.882087	1.13537
492	US-OH	2020-04-02	2713.46	2222.23	5671.98	493.258	1029.24	9363	0	969.701	553.947	1155.56	600.941	2133.34	0	327.941	3555.57	3418.82	2567.91	728.045	314.096	0.0704691	0.233479	-0.0937175	1.20516	0.966977	0.985806	1.08974	1.20516	1.13245	1.57376	1.67483	0.966977	1.13245	0.900542	1.1309
493	US-PA	2020-04-02	1602.58	2388.95	7496.55	381.969	733.093	11531.7	333.18	2768.08	0	923.186	0	1865.81	723.748	566.082	7467.32	1532.41	2807.35	1499.31	439.53	0.250175	0.148589	0.267719	1.05903	1.05599	0.885427	1.05992	1.05903	1.08024	1.37323	1.49965	1.05599	1.08024	0.918437	1.1956
494	US-NE	2020-04-02	263.974	381.081	927.237	0	0	1337.47	0	0	0	232.336	0	188.819	0	137.49	434.781	516.303	0	0	0	1.11633	-0.21596	0.966935	1.29625	1.05108	1.02307	0.748615	1.29625	1.32691	1.74011	1.18851	1.05108	1.32691	1.05503	1.17741
495	US-CO	2020-04-02	666.552	423.377	3408.05	245.152	0	4300.04	0	1084.38	307.329	629.543	0	1767.14	155.272	231.615	2325.18	186.909	1636.24	403.918	149.863	-0.0760111	0.237655	0.0502764	1.16243	1.15675	0.905981	1.07752	1.16243	1.17656	1.54435	1.70148	1.15675	1.17656	0.886766	1.15577
496	US-CT	2020-04-02	949.817	800.814	1392.16	0	0	1407.63	0	328.118	0	0	0	205.73	0	173.457	1111.29	510.161	501.292	515.615	151.132	0.159644	-0.128503	0.0904159	1.07303	0.862312	0.788223	1.02849	1.07303	1.09139	1.45075	1.52935	0.862312	1.09139	0.789718	1.14973
497	US-KY	2020-04-02	525.921	652.919	1654.6	196.909	0	3906.16	0	929.055	0	0	0	694.933	0	575.473	1470.19	982.654	504.672	0	0	0.353587	0.210027	0.451164	1.11783	0.894547	0.620352	0.926781	1.11783	1.04349	1.44673	1.48958	0.894547	1.04349	0.851175	1.27676
498	US-TX	2020-04-02	4308.33	8371.86	18923.1	1574.36	822.498	25301.6	2551.42	4600.29	1455.98	3292.93	518.819	3214.79	1195.65	2384.22	15510	6783.35	7193.6	2764.04	1135.97	0.608821	-0.215588	0.561038	0.93902	0.896031	0.725727	0.978016	0.93902	1.01711	1.28383	1.31444	0.896031	1.01711	0.820279	1.10856
499	US-VA	2020-04-02	0	1932.3	6220.69	249.187	1145.92	7489.71	0	613.586	265.055	783.807	0	1254.09	256.896	799.026	4125.3	1205.86	1451.49	883.338	0	-0.128523	-0.118717	-0.255553	1.26067	1.29934	0.921281	1.37312	1.26067	1.31156	1.70428	1.68107	1.29934	1.31156	0.781884	1.25661
500	US-DE	2020-04-03	0	15.5748	6.86476	0	0	10.3341	0	0	0	0	0	5.24892	0	0	25.2082	0	0	0	0	0.314948	-0.087905	0.408297	0.90589	1.085	0.861239	1.01996	0.90589	1.06523	1.26675	1.52966	1.085	1.06523	0.858433	1.09749
501	US-IL	2020-04-03	56.21	220.834	289.678	20.4776	17.1641	308.157	29.1144	96.5517	16.5453	59.6857	0	120.153	15.7513	0	225.461	130.612	143.343	58.8832	0	0.276433	0.0168013	0.222128	1.09884	0.961736	0.940909	1.18544	1.09884	1.07883	1.44632	1.54138	0.961736	1.07883	0.87746	1.21086
502	US-WI	2020-04-03	30.096	48.4948	79.014	0	21.4599	178.371	0	58.2824	0	11.6372	0	77.2758	0	14.9569	40.7825	53.1508	27.3938	16.7119	0	0.428093	0.0810123	0.434029	1.1835	0.838696	1.06138	1.03449	1.1835	1.05357	1.4826	1.54982	0.838696	1.05357	0.803152	1.0766
503	US-NJ	2020-04-03	53.2745	109.192	201.517	0	0	220.546	12.9695	85.125	0	38.7741	30.0902	50.22	0	31.6412	74.5417	79.5612	133.199	26.7946	0	0.0684913	0.0500281	0.0265573	1.13082	1.04898	0.788429	1.06224	1.13082	1.14624	1.50007	1.5234	1.04898	1.14624	0.915263	1.20559
504	US-MS	2020-04-03	20.7188	44.0391	48.6774	0	0	51.314	0	18.3027	0	0	0	22.5704	0	0	19.9449	0	10.7349	0	0	0.229255	-0.265914	0.110376	1.10852	0.919336	0.853538	1.12591	1.10852	1.15258	1.50199	1.56143	0.919336	1.15258	0.912616	1.2408
505	US-FL	2020-04-03	145.525	322.212	472.581	0	50.3621	782.164	31.7373	154.742	66.6322	86.7502	0	122.892	51.3518	30.9713	364.818	269.836	373.073	45.8978	0	0.249562	0.0949095	0.182862	1.10909	1.00668	0.915048	1.01682	1.10909	1.18785	1.54927	1.56021	1.00668	1.18785	0.883471	1.21192
506	US-NM	2020-04-03	12.3643	28.6162	41.8977	0	0	62.2779	0	9.53548	13.5563	0	0	37.2903	0	26.7653	35.4241	0	0	0	0	0.242659	-0.163973	0.52782	0.871384	0.754242	0.832792	1.25769	0.871384	0.888533	1.14771	1.48673	0.754242	0.888533	0.790838	1.20915
507	US-NV	2020-04-03	19.7143	17.6019	82.1438	14.5359	0	22.6046	0	20.6403	14.6719	0	13.6192	34.961	0	0	20.208	12.3391	18.7264	16.5807	0	0.269172	-0.0330017	0.421239	0.96518	0.978565	0.647171	1.08713	0.96518	0.997539	1.29723	1.36615	0.978565	0.997539	0.642502	1.24912
508	US-RI	2020-04-03	0	0	24.7232	0	0	12.9725	10.192	0	0	8.9924	0	5.05805	0	0	17.2028	0	0	6.87667	0	-0.00726644	0.0816259	0.118222	1.28232	1.29755	1.09316	0.962219	1.28232	1.16908	1.63463	1.47416	1.29755	1.16908	1.02161	1.19915
509	US-MN	2020-04-03	30.0081	53.2217	149.852	16.9956	0	175.208	0	50.3821	14.8763	16.2407	0	56.0168	0	32.2683	95.0239	40.9249	53.19	12.8089	10.764	0.13636	0.16762	0.119653	1.08108	0.987099	0.738518	1.02333	1.08108	1.12157	1.46337	1.6298	0.987099	1.12157	0.82008	1.2147
510	US-ME	2020-04-03	16.01	6.59123	18.7221	0	7.54593	18.4653	0	7.21015	15.7699	0	0	23.8587	0	0	0	0	6.58731	20.3675	0	0.275774	-0.128711	0.083065	1.08272	1.04946	0.670576	1.04543	1.08272	1.12716	1.4976	1.60275	1.04946	1.12716	0.765116	1.05469
511	US-ID	2020-04-03	6.89371	8.93477	20.1877	10.3032	0	55.9897	0	0	0	0	0	9.70255	0	0	51.2054	0	9.5909	8.28279	0
512	US-TN	2020-04-03	30.7615	28.656	167.216	0	27.2403	126.482	24.319	38.6856	0	0	0	80.3668	17.2401	0	59.7649	36.8224	85.9169	0	0	0.235639	0.032958	0.1364	1.20826	1.12837	0.965462	1.04258	1.20826	1.18746	1.57666	1.55453	1.12837	1.18746	0.936876	1.12843
513	US-AR	2020-04-03	8.0322	26.2998	22.9203	10.6148	0	71.9821	0	0	0	0	0	30.5233	0	0	33.9131	40.4832	38.3311	0	0
514	US-WA	2020-04-03	46.1353	65.3571	186.631	29.8262	0	179.919	0	29.487	0	21.1062	26.0578	85.6211	13.8969	14.2485	98.9804	77.3606	52.8105	29.0048	0	0.19936	0.0865211	0.113476	1.10233	0.965345	0.828351	1.07371	1.10233	1.07716	1.44911	1.55997	0.965345	1.07716	0.846589	1.26267
515	US-NC	2020-04-03	23.6627	109.257	183.754	15.9146	15.8962	259.449	30.9632	69.6776	0	23.8034	15.8041	187.335	16.2086	67.9859	189.824	71.6453	61.3008	51.1752	0
516	US-AZ	2020-04-03	30.022	63.0624	159.03	0	10.1158	251.055	11.7402	20.3226	0	37.0275	0	26.2269	14.4404	14.8058	151.563	32.6569	80.4573	15.6724	12.2296	0.0558394	0.141533	0.0431253	1.18291	1.1383	0.996734	1.12897	1.18291	1.27205	1.64927	1.65211	1.1383	1.27205	1.07086	1.20916
517	US-MT	2020-04-03	4.97251	12.8895	17.7009	0	0	24.4908	0	0	0	0	0	0	0	0	6.95051	8.31828	0	0	0
518	US-MD	2020-04-03	37.2018	60.2704	175.723	0	0	174.502	0	19.0874	10.6184	13.6084	9.85657	92.1053	0	0	89.8698	38.1019	25.189	15.5427	0	-0.311738	0.378654	-0.273063	1.26112	1.16233	0.78939	1.07749	1.26112	1.3757	1.79018	1.54143	1.16233	1.3757	0.839499	0.906048
519	US-OK	2020-04-03	7.21879	14.394	84.0476	0	0	81.6575	0	10.9008	13.3665	11.4202	0	37.9831	0	13.047	42.3186	42.5408	0	13.8107	11.6058	0.451114	0.0874241	0.495565	1.11137	0.96046	1.01105	1.10541	1.11137	1.07436	1.43931	1.45734	0.96046	1.07436	0.964393	1.12851
520	US-SD	2020-04-03	3.7252	13.036	9.25702	0	0	6.40705	0	0	0	0	0	15.7291	0	0	10.7084	0	6.4337	0	0	0.509201	-0.326125	0.396725	0.838063	0.740919	0.743171	0.837017	0.838063	1.09668	1.31474	1.54312	0.740919	1.09668	0.940867	1.28492
521	US-IA	2020-04-03	16.3127	21.1426	79.6791	0	12.9242	113.743	0	12.9824	13.3811	0	0	20.6634	0	13.0613	35.3681	14.9012	20.5589	0	0	0.565472	-0.331806	0.703399	0.692099	0.675573	0.561505	0.831359	0.692099	0.778204	0.902965	1.08418	0.675573	0.778204	0.687349	1.29937
522	US-WY	2020-04-03	0	0	8.04355	0	0	0	0	0	0	6.36754	0	8.40535	0	3.88531	6.65391	0	0	0	0	0.455301	-0.171176	0.800364	0.507626	0.924316	0.5648	0.502151	0.507626	1.17455	1.134	1.49834	0.924316	1.17455	0.530884	0.806439
523	US-WV	2020-04-03	0	0	47.1267	0	0	24.9875	15.1651	0	0	11.5474	0	20.1332	0	0	25.4013	26.3003	0	0	0	0.0911115	-0.0787412	0.98612	0	0	0	0	0	0	0	0	0	0	0	0
524	US-HI	2020-04-03	6.88534	6.11926	21.7762	0	0	34.5117	0	6.37205	0	5.9808	0	0	0	0	14.2032	19.7253	4.84154	9.36	0	-0.0519647	0.137685	-0.00871041	1.22689	1.0301	0.813147	0.934666	1.22689	1.17992	1.63012	1.67526	1.0301	1.17992	0.781174	1.05363
525	US-MO	2020-04-03	34.3221	70.0623	112.427	14.6197	21.7993	166.025	0	45.4794	23.3482	19.1812	0	92.3863	0	21.9137	58.5085	62.8351	111.144	47.3205	0	0.122401	0.0802934	0.127548	1.07221	0.9821	0.872222	1.07049	1.07221	1.1186	1.45233	1.5329	0.9821	1.1186	0.832717	1.19303
526	US-AK	2020-04-03	8.45355	0	15.4158	0	0	7.35731	0	0	0	0	0	0	0	0	20.4262	5.62254	0	0	0	0.0764038	0.243387	0.378606	0.796082	1.00916	0.467244	0.892885	0.796082	0.899698	1.14567	1.58835	1.00916	0.899698	0.669292	1.02684
527	US-MI	2020-04-03	44.5126	151.441	226.253	16.2162	31.2621	215.32	15.7749	57.3443	16.0138	31.0954	14.8648	176.201	12.4734	39.7881	108.799	26.6414	90.0898	49.6379	0	0.124423	0.0687494	0.0731192	1.03746	0.915889	0.852204	1.08525	1.03746	1.05043	1.36507	1.55454	0.915889	1.05043	0.89019	1.31565
528	US-NY	2020-04-03	167.296	220.326	420.603	19.3578	0	556.909	0	185.396	53.6556	147.179	15.7282	276.857	26.8846	146.094	221.873	227.998	174.758	46.6853	0	0.42912	0.161619	0.17481	0.901695	0.834602	0.852959	1.07333	0.901695	1.12648	1.359	1.56313	0.834602	1.12648	1.00138	1.26456
529	US-ND	2020-04-03	0	0	11.6493	0	0	27.7159	0	0	0	0	0	0	0	0	6.03273	0	0	0	7.80989	0.0792684	0.0986606	0.0456962	0.87295	0.937899	0.812446	1.19846	0.87295	1.04672	1.27406	1.63609	0.937899	1.04672	0.978885	1.29537
530	US-IN	2020-04-03	44.2629	34.1767	174.456	16.046	0	140.919	15.6094	31.4289	0	47.1577	0	119.294	15.9514	16.3551	101.991	39.2572	35.3763	21.3859	0	-0.156704	0.0427349	-0.234039	1.11056	1.01634	0.750273	1.09579	1.11056	0.996523	1.3749	1.60511	1.01634	0.996523	0.635739	0.988936
531	US-AL	2020-04-03	0	38.2562	69.7822	0	24.147	24.7931	0	35.036	0	13.5036	0	49.5626	0	25.2446	35.7934	77.3355	60.4623	25.9799	0	0.408797	-0.313875	0.537249	0.987006	1.2351	1.20855	1.08735	0.987006	1.00577	1.31514	1.35469	1.2351	1.00577	1.08743	0.923807
532	US-CA	2020-04-03	120.844	654.971	1129.21	19.7031	21.4694	1091.17	28.7505	177.92	68.9846	171.907	0	396.601	21.8914	112.227	826.212	464.131	490.936	136.615	24.9574	0.401684	0.208289	0.24276	1.04708	1.12151	1.07294	1.13628	1.04708	1.05704	1.36549	1.45904	1.12151	1.05704	1.01875	1.25305
533	US-OR	2020-04-03	32.5362	30.6686	125.621	0	0	103.78	9.28895	46.4517	0	9.52137	0	51.7045	0	0	80.6752	15.3288	22.2215	0	0	-0.284382	0.251088	-0.123253	1.38878	1.25077	1.08816	1.00382	1.38878	1.40915	1.90349	1.74793	1.25077	1.40915	1.17976	1.0456
534	US-SC	2020-04-03	10.9245	61.3554	72.392	0	15.6563	99.5828	0	23.5901	0	16.9319	15.5656	92.2538	0	49.1037	116.849	42.6665	48.1118	17.326	0	0.0130117	-0.315442	0.112153	0.851663	0.976735	0.804519	1.11171	0.851663	0.866156	1.12243	1.58337	0.976735	0.866156	0.938754	1.30552
535	US-UT	2020-04-03	27.6599	47.0156	69.6562	0	0	105.284	0	12.0169	11.3894	8.10913	0	12.0619	0	0	64.5664	24.521	48.1624	0	8.24096	0.41769	-0.0124681	0.263688	0.88772	0.988127	0.769495	0.995276	0.88772	1.03786	1.25987	1.48592	0.988127	1.03786	0.74748	1.13057
536	US-KS	2020-04-03	17.4582	25.2582	50.4456	0	0	101.602	0	12.7523	14.0221	0	0	27.2573	0	0	33.3843	33.391	16.3029	14.4881	0	0.0544449	0.0961222	0.191469	1.15043	1.21558	1.01093	1.10365	1.15043	1.04292	1.47808	1.48914	1.21558	1.04292	0.9041	1.0298
537	US-NH	2020-04-03	12.6154	6.1934	15.545	0	0	21.6976	0	6.3789	6.60146	8.54578	0	15.0116	0	0	23.0005	6.89103	23.2734	0	0	-0.0543058	0.0548444	0.0624149	1.20049	1.2039	0.943128	0.922662	1.20049	1.16311	1.59709	1.52135	1.2039	1.16311	0.925039	1.12052
538	US-GA	2020-04-03	49.3107	131.694	313.935	17.4198	14.6011	227.447	0	64.5339	15.6385	24.0504	0	157.102	14.888	38.1619	206.778	37.0361	116.132	46.8588	0	-0.0448118	0.18569	0.132137	1.11445	1.14096	0.915778	1.03527	1.11445	1.08964	1.48911	1.55563	1.14096	1.08964	0.830344	1.08925
539	US-VT	2020-04-03	4.41164	2.3544	0	0	0	7.14134	0	0	0	0	0	8.6563	0	0	0	0	0	0	0	0.0660707	0.058134	-0.165369	1.1493	1.1024	0.737254	0.818734	1.1493	1.07302	1.45287	1.59755	1.1024	1.07302	0.870612	1.16505
540	US-LA	2020-04-03	16.868	48.7696	96.7307	0	0	98.7513	14.7148	19.1038	21.0484	24.9449	0	35.3374	0	20.5454	67.6583	64.3205	47.9003	21.748	15.3282	0.158346	-0.388452	-0.14821	0.777933	0.759066	0.781081	1.03142	0.777933	0.993829	1.11849	1.72006	0.759066	0.993829	0.90435	1.23051
541	US-MA	2020-04-03	39.4132	64.7875	156.358	12.9306	14.0898	126.482	0	39.6291	15.0909	0	0	91.326	14.3667	30.4426	115.674	35.7394	117.046	32.2244	0	0.350522	0.102477	0.267997	1.1537	1.01893	0.871978	1.00355	1.1537	1.03487	1.45847	1.46102	1.01893	1.03487	0.866384	1.24709
542	US-OH	2020-04-03	89.7047	112.036	221.072	0	19.1245	298.752	0	75.2417	15.3625	61.2526	0	206.599	19.5004	39.9877	242.053	101.063	118.308	21.1641	0	-0.0408118	0.012873	0.0465892	1.29385	0.94962	0.88443	0.934254	1.29385	1.174	1.6582	1.68718	0.94962	1.174	0.831128	1.18337
543	US-PA	2020-04-03	83.8044	145.593	241.685	12.7918	13.9385	326.608	0	99.7589	24.2594	60.5864	0	225.863	14.2124	36.4302	246.743	122.539	166.293	55.9156	0	0.267208	0.0193085	0.22069	1.12036	0.946101	0.882247	1.0673	1.12036	1.11602	1.49854	1.49787	0.946101	1.11602	0.829864	1.16742
544	US-NE	2020-04-03	0	17.1896	30.5731	0	0	60.0535	0	0	8.21495	0	0	0	0	0	0	30.4941	11.2192	8.48797	0	0.370557	-0.043414	0.431453	1.05192	0.91733	0.63833	0.866344	1.05192	1.02471	1.38021	1.3296	0.91733	1.02471	0.790185	1.15473
545	US-CO	2020-04-03	30.8033	49.379	117.199	0	0	150.573	0	46.1477	0	0	0	56.4745	0	13.2494	105.671	24.6578	13.6499	19.2843	0	0.438082	-0.0880378	0.368303	1.16758	1.04543	0.953439	0.814231	1.16758	1.06299	1.46917	1.52601	1.04543	1.06299	0.953041	1.1165
546	US-CT	2020-04-03	16.3909	38.6251	81.9106	0	0	87.1358	0	8.28791	8.31717	7.99435	0	25.7957	0	0	40.8412	25.7408	26.3782	8.59358	0	0.0150842	0.148669	-0.0583773	1.23207	1.09761	0.775608	0.916087	1.23207	1.17177	1.61965	1.63585	1.09761	1.17177	0.702973	1.17447
547	US-KY	2020-04-03	30.0025	12.1517	93.1943	0	0	141.905	0	40.4919	0	13.9727	0	49.8807	0	42.7812	97.7772	47.1809	60.7225	44.6094	0	0.195046	-0.0587112	-0.0777558	1.21603	0.980398	0.896877	1.08674	1.21603	1.12809	1.58348	1.56717	0.980398	1.12809	0.867973	1.1813
548	US-TX	2020-04-03	278.55	472.514	740.31	51.4273	52.0349	1056.8	50.0279	180.932	34.2966	161.165	51.7334	466.995	28.5694	154.831	566.853	359.968	281.218	128.457	40.9462	-0.0766559	0.196743	-0.0388012	1.18359	1.15181	0.91385	0.99946	1.18359	1.20489	1.59387	1.66564	1.15181	1.20489	1.02089	1.25427
549	US-VA	2020-04-03	50.3362	73.0062	184.107	26.8685	28.106	216.436	0	57.6415	22.5772	28.9346	0	151.812	14.3292	52.6456	165.847	58.0598	131.954	40.1753	0	0.824534	-0.394827	0.646836	0.501158	0.818443	0.874753	1.2876	0.501158	0.796903	0.853721	1.51187	0.818443	0.796903	1.03014	1.52084
550	US-DE	2020-04-04	0	0	13.8158	0	0	7.58961	0	0	0	0	0	4.06081	0	4.50646	0	0	4.60546	0	0	-0.159899	0.387021	-0.564639	1.39712	0.697332	1.02009	0.932885	1.39712	0.846718	1.55865	1.59435	0.697332	0.846718	0.772896	1.01234
551	US-IL	2020-04-04	59.4137	118.116	186.96	0	0	145.9	10.1991	12.3754	0	17.7529	0	30.2057	5.80198	18.2348	122.012	29.2963	90.5148	18.0223	11.9773	0.305255	0.0925827	0.183258	1.12211	1.06141	0.81213	1.07617	1.12211	1.03428	1.42885	1.47531	1.06141	1.03428	0.767202	1.24699
552	US-WI	2020-04-04	9.76248	31.1763	68.8427	8.70779	8.66139	47.8126	0	26.6065	0	0	0	19.8529	6.14103	0	39.8396	28.8827	11.3415	8.74292	17.4311	0.328395	0.00253803	0.117482	1.09165	1.09822	1.0196	1.08916	1.09165	1.15973	1.51725	1.54804	1.09822	1.15973	1.00942	1.20913
553	US-NJ	2020-04-04	25.0083	46.6533	122.335	7.83742	16.191	90.2409	0	62.3475	7.75776	10.0172	6.28115	50.8565	0	0	54.062	12.6646	60.8377	24.2124	6.03417	0.298376	0.113056	0.197008	1.18284	1.08277	0.926947	0.955083	1.18284	1.04776	1.48041	1.44756	1.08277	1.04776	0.921871	1.17352
554	US-MS	2020-04-04	0	6.96591	30.8198	0	0	28.5934	0	7.50698	0	20.3115	0	11.4929	0	0	10.7013	4.90461	17.3333	10.1226	0	0.759166	0.633382	0.42568	0.531007	1.09795	1.04321	1.34333	0.531007	0.357523	0.471926	0.522392	1.09795	0.357523	0.780165	0.882647
555	US-FL	2020-04-04	97.5845	161.053	272.147	10.327	0	275.064	11.2022	47.2963	0	16.8526	10.7593	85.7693	10.0141	50.9559	118.794	44.0401	150.712	23.6998	20.6725	0.354169	0.140925	0.287124	1.0482	1.10721	0.916955	1.20728	1.0482	1.01375	1.36538	1.41835	1.10721	1.01375	0.911017	1.21708
556	US-NM	2020-04-04	0	14.6486	19.253	0	0	18.0567	7.45879	12.8887	0	6.99189	0	0	0	0	8.65126	0	5.354	0	0	0.778539	-0.30896	0.668314	0.5872	0.521231	0.398762	0.706047	0.5872	0.784775	0.876563	0.83269	0.521231	0.784775	0.543497	1.06664
557	US-NV	2020-04-04	5.73601	23.2722	16.8538	0	0	25.7515	0	7.27528	0	0	0	7.77646	0	5.84722	26.9192	20.9771	11.6858	5.77908	0	-0.221939	0.171761	-0.106823	1.3228	0.827012	1.07365	1.03892	1.3228	1.02858	1.55661	1.79628	0.827012	1.02858	0.67824	0.783163
558	US-RI	2020-04-04	8.06817	9.9446	4.55159	0	0	4.72456	0	1.93502	3.56169	0	0	2.62517	0	0	0	0	2.869	3.61277	0	0.288126	0.0128415	0.287145	0.880745	0.876323	0.729469	1.05021	0.880745	0.847512	1.15787	1.42658	0.876323	0.847512	0.758095	1.13883
559	US-MN	2020-04-04	7.32377	12.2131	72.9113	0	4.58663	58.5275	4.58515	11.1271	0	4.38959	0	18.8359	0	9.36879	41.4908	15.7197	11.4895	0	4.61532	0.316213	0.201172	0.0874454	1.08766	1.1639	0.750929	0.998512	1.08766	1.17356	1.5297	1.54891	1.1639	1.17356	0.926759	1.30016
560	US-ME	2020-04-04	0	4.05289	4.10609	0	0	14.4411	0	0	0	0	0	0	0	0	10.7349	0	3.42555	0	0	-0.190974	0.127215	-0.164959	1.17169	0.986891	0.868393	1.15182	1.17169	1.01987	1.46801	1.66117	0.986891	1.01987	0.714694	1.14916
561	US-ID	2020-04-04	4.03941	0	31.4317	0	3.33665	20.2283	0	3.46913	3.32043	0	0	0	0	0	6.36638	3.29676	7.89398	3.24332	0
562	US-TN	2020-04-04	22.0261	54.2975	99.8504	0	0	67.5612	0	12.0939	0	16.5163	0	23.4625	0	8.55358	58.2118	15.5155	16.3174	9.39321	0	0.600289	-0.298533	0.533056	0.892947	0.966766	0.740462	0.92732	0.892947	0.973882	1.22857	1.31121	0.966766	0.973882	0.758328	1.11387
563	US-AR	2020-04-04	0	0	26.0213	4.93708	0	16.2061	0	7.65863	0	0	0	0	0	5.01545	30.8702	0	0	0	0
564	US-WA	2020-04-04	14.0477	39.6799	42.6514	0	5.71236	119.278	0	23.7566	0	13.0122	0	26.1867	0	11.6682	52.5499	6.34957	11.0573	5.76613	0	0.187361	0.204078	0.053245	1.21683	1.2778	0.885327	1.08516	1.21683	1.0411	1.52617	1.48388	1.2778	1.0411	0.873392	1.04582
565	US-NC	2020-04-04	52.4431	61.6565	161.202	0	0	81.2624	24.1998	29.7695	8.54805	23.1677	0	65.6293	0	14.6215	110.629	39.7833	19.7244	18.0639	0
566	US-AZ	2020-04-04	20.3318	58.4743	74.3426	8.56386	0	116.413	0	22.4016	8.47682	14.1248	0	35.0297	0	22.5171	61.7678	0	28.2417	8.5984	0	0.163451	0.445125	0.171957	1.16899	1.11843	1.0529	1.14012	1.16899	1.14001	1.53706	1.57147	1.11843	1.14001	1.08276	1.15358
567	US-MT	2020-04-04	0	3.24232	0	0	2.2609	0	2.54518	0	0	0	0	2.6747	0	2.38358	4.15976	0	2.92313	0	0
568	US-MD	2020-04-04	8.3026	27.2895	67.2218	0	8.18463	73.4678	0	22.5504	0	17.5175	0	30.9541	7.97912	0	47.4347	40.0295	21.0151	8.26167	0
569	US-OK	2020-04-04	14.238	21.2833	32.0436	0	0	61.7331	0	13.4131	0	5.33152	0	20.0216	0	0	49.45	7.17001	13.1287	0	6.49081	0.414636	0.118596	0.259235	1.08173	1.00134	0.885843	0.988205	1.08173	1.10646	1.47102	1.42914	1.00134	1.10646	0.913495	1.07602
570	US-SD	2020-04-04	0	8.01573	0	0	0	0	0	0	0	0	0	0	0	0	0	0	3.76387	0	0	0.687262	0.522088	0.585679	0.795933	0.904635	0.901274	1.31396	0.795933	0.700312	0.998173	1.25435	0.904635	0.700312	0.633491	0.654621
571	US-IA	2020-04-04	6.01307	11.2655	34.4876	0	5.76165	37.1832	0	0	0	6.01541	0	17.6085	0	6.10241	19.2383	13.0459	23.2531	9.04693	6.01242	0.196446	-0.169583	0.311612	1.13305	0.740566	0.766543	1.18199	1.13305	1.03757	1.48113	1.6741	0.740566	1.03757	0.667434	1.06172
572	US-WY	2020-04-04	0	2.55745	0	0	0	2.37833	0	0	0	0	0	0	0	0	6.91803	0	2.25663	0	0	0.914741	-1.01026	0.165444	0.494177	0.117138	0.180539	0.323299	0.494177	1.0445	1.1155	1.01243	0.117138	1.0445	0.559681	0.776571
573	US-WV	2020-04-04	0	0	6.05089	0	0	16.5021	4.71919	0	0	4.39241	0	0	0	4.29679	5.52896	0	4.36609	4.24671	0
574	US-HI	2020-04-04	0	7.40779	10.5953	0	0	16.5912	0	3.46492	0	2.7835	0	0	0	0	12.7887	0	5.48595	3.5562	0	-0.0206668	0.0822598	0.0118695	1.17396	0.861563	0.801992	0.853329	1.17396	1.2595	1.61705	1.69624	0.861563	1.2595	0.875218	1.19606
575	US-MO	2020-04-04	11.2345	28.8487	101.23	0	6.22964	83.3306	6.79377	15.9765	0	9.53921	0	24.7503	0	6.36242	39.7339	13.8491	18.7263	12.5765	0	0.0292068	-0.0820578	0.123963	1.23426	0.827861	0.92093	1.06496	1.23426	1.16164	1.63393	1.62147	0.827861	1.16164	0.86221	1.18874
576	US-AK	2020-04-04	0	3.42432	7.83646	0	2.31695	0	0	0	0	0	0	0	0	2.36634	2.44889	0	0	0	0	0.552605	-0.411561	0.67881	0.415599	0.884151	0.805739	0.768048	0.415599	0.68066	0.520171	0.823983	0.884151	0.68066	1.02836	1.50292
577	US-MI	2020-04-04	19.7305	47.7031	137.351	11.507	23.5646	143.978	23.4958	27.3002	23.45	28.117	0	50.1546	0	17.8782	50.7881	26.1932	84.3277	17.6699	0	0.0891875	0.263726	0.0773631	1.21093	1.06432	1.00984	1.10377	1.21093	1.23937	1.67676	1.64337	1.06432	1.23937	1.0726	1.29068
578	US-NY	2020-04-04	51.5221	103.422	294.118	13.1303	0	162.058	0	73.3257	10.3974	54.542	0	46.4002	0	18.6741	105.729	55.1652	93.2409	34.2764	0	0.0477383	0.37931	-0.124207	1.16534	1.00962	0.772727	0.883975	1.16534	1.13793	1.55173	1.66147	1.00962	1.13793	0.928521	1.01679
579	US-ND	2020-04-04	2.69599	3.25076	3.71963	0	0	8.0995	0	0	0	0	0	1.72819	0	0	0	2.65873	0	0	0	0.515899	-0.332325	0.251528	0.832732	1.00269	0.80219	1.10016	0.832732	0.886031	1.11886	1.3112	1.00269	0.886031	0.915017	1.12181
580	US-IN	2020-04-04	24.6612	31.03	85.7448	0	0	42.1199	0	17.0613	12.2475	7.13854	0	24.0305	0	0	43.6104	0	49.6704	9.66247	0	0.198968	0.755168	0.405252	1.72307	1.49493	0.774241	0.900509	1.72307	1.64102	2.25095	1.62727	1.49493	1.64102	1.12703	1.13691
581	US-AL	2020-04-04	19.4732	20.7711	29.9288	0	0	54.3842	0	16.9265	8.26581	0	0	19.4195	0	0	0	9.23273	22.8877	8.38436	0	0.436251	-0.589888	0.306906	1.17926	0.411709	0.787745	0.798378	1.17926	1.29509	1.67325	1.46625	0.411709	1.29509	0.831644	1.16184
582	US-CA	2020-04-04	83.9059	210.534	549.422	13.3645	13.2933	652.776	23.1953	63.5769	23.8116	41.6362	13.9239	67.0332	0	65.1677	327.735	73.8806	159.839	29.5205	0	0.0347088	0.291265	-1.13e-05	1.38037	1.07749	0.848394	1.0182	1.38037	1.17795	1.75102	1.59433	1.07749	1.17795	0.748554	0.965618
583	US-OR	2020-04-04	11.9409	11.138	41.7229	4.60577	4.86756	38.5524	0	7.74008	0	4.18512	0	15.751	0	7.60318	21.0722	7.6384	20.083	4.62435	0	-0.00824695	-0.372515	-0.00745512	1.05912	0.640516	0.787482	0.889648	1.05912	1.06939	1.41945	1.65774	0.640516	1.06939	0.861112	1.23219
584	US-SC	2020-04-04	31.3882	44.565	51.3664	11.3406	0	41.8792	0	13.5606	0	0	0	6.86786	0	11.1606	42.1567	8.62022	14.57	11.7422	0	0.708655	-0.627412	1.05394	0.897143	0.573595	0.539635	0.546435	0.897143	0.559163	0.926034	0.976813	0.573595	0.559163	0.424113	0.691537
585	US-UT	2020-04-04	4.70009	12.806	15.1183	0	0	37.6628	0	0	0	0	0	6.03666	6.84677	14.1215	29.0736	0	9.34625	0	0	0.368115	-0.0325861	0.316956	1.13012	0.925575	0.793753	0.894247	1.13012	1.02765	1.41964	1.44966	0.925575	1.02765	0.753292	1.12657
586	US-KS	2020-04-04	7.3093	8.73624	20.8257	0	0	32.685	7.07215	6.94669	0	6.77051	0	13.9633	0	7.62663	16.6316	0	0	12.8935	0	0.527243	0.084136	0.41591	0.934228	0.985978	0.798746	0.983521	0.934228	1.04295	1.2878	1.3711	0.985978	1.04295	0.905607	1.20614
587	US-NH	2020-04-04	0	9.25411	18.6286	0	0	9.52578	0	0	0	0	0	4.13511	0	0	0	0	9.03837	0	0	0.051891	-0.0152676	-0.0991723	1.29323	1.11264	1.06137	1.15772	1.29323	1.08151	1.60102	1.57756	1.11264	1.08151	1.03024	1.45275
588	US-GA	2020-04-04	26.0861	76.3633	114.97	6.54408	9.40219	103.11	7.09866	24.0628	15.1143	17.3673	0	11.6043	0	19.2052	79.8406	20.0981	63.4107	6.57048	0	0.39476	0.141736	0.317182	0.843819	1.01943	0.708171	1.16256	0.843819	0.994718	1.21783	1.50339	1.01943	0.994718	0.865904	1.35227
589	US-VT	2020-04-04	2.31237	2.094	2.8841	0	0	10.6115	0	0	0	0	0	2.3512	0	0	0	0	0	0	0
590	US-LA	2020-04-04	5.30901	42.7524	62.3965	0	0	38.9643	0	8.16205	0	7.86826	0	16.5544	0	0	33.5092	19.8954	15.7321	7.60728	0	-0.508961	-0.268393	0.0766257	1.38208	0.772506	1.37866	1.21718	1.38208	1.28098	1.72458	1.28895	0.772506	1.28098	1.22772	1.27351
591	US-MA	2020-04-04	5.24431	31.0272	92.4541	5.61328	5.58337	61.4193	6.5964	26.1228	11.1125	4.37196	0	22.396	4.08239	11.4048	56.4997	13.9639	34.966	14.0898	0	0.26088	0.0728207	0.200615	1.05739	1.03467	0.859967	1.08753	1.05739	1.11855	1.47604	1.61822	1.03467	1.11855	0.861064	1.12707
592	US-OH	2020-04-04	21.3548	73.4803	175.687	7.93654	0	206.331	0	67.303	7.85588	18.9564	0	29.8559	0	24.9938	84.2414	17.5497	60.3142	7.96855	7.94363	0.407676	0.0431776	0.315419	1.21449	0.80246	0.907655	1.02272	1.21449	1.21544	1.66907	1.5305	0.80246	1.21544	0.916762	1.26818
593	US-PA	2020-04-04	70.0378	82.7297	210.361	0	0	132.152	16.9413	60.119	10.306	24.3282	0	50.4433	0	14.1028	95.272	23.0233	88.6379	21.7789	6.94745	0.23912	0.212411	0.0875168	1.0956	1.07004	0.977524	1.23687	1.0956	1.03354	1.43968	1.57581	1.07004	1.03354	1.01679	1.34847
594	US-NE	2020-04-04	0	9.10025	10.4128	0	0	20.0607	5.00051	0	0	0	4.80282	4.9547	0	0	11.5698	5.09677	9.02484	9.65361	0	0.47253	-0.490118	0.713005	0.398603	1.40029	0.992375	1.1016	0.398603	1.23944	1.02637	0.82323	1.40029	1.23944	1.10603	1.26459
595	US-CO	2020-04-04	11.0557	20.1678	103.949	0	5.49288	91.1537	0	14.2774	5.46618	9.83109	0	15.7379	5.35497	8.41495	28.8748	6.10561	17.1996	5.54459	0	0.670267	-0.487794	0.309328	0.688456	0.762932	0.641714	1.096	0.688456	1.08672	1.1112	1.14888	0.762932	1.08672	0.845219	1.37319
596	US-CT	2020-04-04	7.85809	23.0452	43.9486	0	0	26.0225	0	13.7473	6.69866	0	0	11.8473	0	0	28.3083	3.74113	19.8732	0	0	-0.256861	0.174128	-0.323943	1.41738	1.09521	0.873306	0.82338	1.41738	1.35026	1.85785	1.6694	1.09521	1.35026	0.947679	1.03045
597	US-KY	2020-04-04	0	0	38.4738	0	0	63.0987	0	7.23456	0	10.1075	0	22.1901	0	0	0	0	17.0516	0	0	-0.181078	-0.372143	-0.356805	1.34937	0.780393	0.582633	0.571674	1.34937	0.929729	1.5876	1.4641	0.780393	0.929729	0.403541	0.740275
598	US-TX	2020-04-04	105.032	154.25	441.246	5.9799	27.7575	392.584	28.1089	68.0262	11.8382	45.54	12.4604	106.796	11.5974	24.2993	200.633	83.7461	158.932	12.008	11.9705	0.119583	0.146857	0.0339932	1.39443	0.92919	0.840462	0.89192	1.39443	1.30884	1.8505	1.70217	0.92919	1.30884	0.844811	1.29651
599	US-VA	2020-04-04	26.153	66.8887	79.9176	11.6638	11.6016	124.049	0	12.0623	15.0088	19.9858	7.89883	41.8828	0	15.4036	72.5747	25.1468	24.7028	0	7.58824	0.223154	0.466042	-0.371016	0.806511	1.09394	0.687635	0.850396	0.806511	1.24475	1.42048	1.88847	1.09394	1.24475	0.603383	1.16649
600	US-DE	2020-04-05	0	0	13.8125	0	0	34.7706	6.96055	10.7464	0	0	0	0	6.28366	0	6.31366	6.57959	5.24816	0	0	0.228383	-0.0843192	-0.13032	1.15878	1.17309	0.196509	0.419094	1.15878	1.27738	1.67697	1.65636	1.17309	1.27738	0.470301	0.816102
601	US-IL	2020-04-05	47.781	126.53	377.661	14.2023	0	300.685	21.2444	61.4985	0	82.0401	0	56.5089	19.1785	26.794	247.052	70.5485	127.226	0	0	0.187594	0.167806	0.0684545	1.00221	1.064	0.912204	1.0797	1.00221	1.18329	1.47835	1.63358	1.064	1.18329	0.999219	1.1576
602	US-WI	2020-04-05	19.7551	106.128	111.843	13.9753	0	114.666	16.396	23.4151	0	12.8417	0	16.9318	0	26.8827	71.5009	0	96.5807	19.8529	12.8221	0.566371	-0.305142	0.364813	0.535977	0.974035	0.816577	0.928135	0.535977	0.831783	0.919347	1.12685	0.974035	0.831783	0.82722	1.08771
603	US-NJ	2020-04-05	120.361	95.9794	263.275	15.0258	0	193.367	0	68.4381	0	18.7449	0	52.7518	0	38.5842	108.907	17.3579	69.1405	0	0	0.348741	0.168085	0.342302	0.868682	1.02849	0.765626	1.05789	0.868682	1.09622	1.26074	1.47848	1.02849	1.09622	0.88942	1.1103
604	US-MS	2020-04-05	0	14.0795	76.6596	0	0	73.0182	20.8816	16.1196	0	0	0	12.5464	0	0	31.3255	17.0295	11.3163	22.9857	0	0.302902	-0.603072	-0.132984	0	0	0	0	0	0	0	0	0	0	0	0
605	US-FL	2020-04-05	229.734	271.953	545.721	13.7885	26.89	412.126	0	110.862	29.3815	65.8136	0	123.35	11.0339	63.5879	442.396	87.784	259.188	18.4993	12.6507	0.173601	0.365878	-0.0655974	1.24567	1.0842	0.952612	1.1565	1.24567	1.20301	1.63766	1.5816	1.0842	1.20301	0.826957	1.08477
606	US-NM	2020-04-05	0	18.0047	39.0065	0	0	50.3928	0	0	15.0156	9.68266	0	10.3061	0	0	12.4213	7.699	0	9.30806	0	0.134515	0.307999	0.183207	1.26752	1.05853	0.928945	0.977282	1.26752	1.21147	1.66099	1.50654	1.05853	1.21147	1.05352	1.13762
607	US-NV	2020-04-05	42.56	33.3432	75.5713	0	0	82.7118	0	25.2225	0	0	0	13.2645	0	17.2632	68.5477	12.2757	33.8115	17.011	0	-0.315212	0.0506681	0.151943	1.22528	1.31861	1.0933	1.19029	1.22528	0.863177	1.35138	1.55663	1.31861	0.863177	0.70164	0.720155
608	US-RI	2020-04-05	5.60328	8.442	29.9481	0	0	29.0387	0	2.87655	0	0	0	4.19797	0	0	0	11.327	4.39003	0	0	0.10764	0.461925	-0.107862	1.25668	1.13002	1.08622	1.23326	1.25668	1.28368	1.71755	1.71633	1.13002	1.28368	0.984229	1.21704
609	US-MN	2020-04-05	47.5642	64.3959	195.447	0	12.1649	107.346	19.8973	27.0331	0	43.1158	19.3603	29.1402	0	25.095	69.416	0	73.1363	0	0	0.349966	0.026001	-0.00301423	1.04744	1.01939	0.976163	1.23846	1.04744	0.981825	1.2855	1.4214	1.01939	0.981825	0.969879	1.24666
610	US-ME	2020-04-05	0	9.47165	31.0782	9.42288	0	34.6125	0	0	0	0	0	8.55435	8.31157	0	7.94727	0	0	0	8.55799	0.138889	0.153844	-0.00411773	1.3079	1.02307	0.858146	1.13504	1.3079	1.12623	1.65577	1.52916	1.02307	1.12623	0.627441	0.937301
611	US-ID	2020-04-05	6.44906	12.4923	37.0218	0	0	30.2083	0	17.6794	11.9812	9.57344	0	12.3206	0	0	12.1196	0	18.4928	0	0
612	US-TN	2020-04-05	58.8344	74.4705	129.775	0	0	123.414	0	30.6641	0	18.3383	0	55.4832	0	22.6059	157.172	29.6297	26.2524	22.9292	0	0.526363	-0.429474	0.462312	0.909253	0.684076	0.533635	0.813131	0.909253	0.975283	1.2448	1.41802	0.684076	0.975283	0.650041	1.17164
613	US-AR	2020-04-05	0	36.1971	27.4786	16.8766	0	64.9156	0	15.4585	0	0	0	0	7.11577	21.2261	54.998	12.6353	13.5528	0	0
614	US-WA	2020-04-05	34.3963	104.99	203.853	0	0	237.676	21.0862	69.2837	25.1735	23.2907	0	43.6523	0	22.503	130.151	19.0403	92.9975	19.0449	33.3283	0.181714	0.0189817	0.0564662	1.05154	0.991784	0.923846	1.18063	1.05154	1.06003	1.36924	1.51373	0.991784	1.06003	0.857636	1.05127
615	US-NC	2020-04-05	112.066	118.59	340.151	0	22.7823	279.218	25.3392	115.062	0	47.6699	24.6553	54.5736	0	36.6582	260.003	60.7788	124.677	0	0
616	US-AZ	2020-04-05	0	115.374	100.936	19.8793	0	138.12	0	15.3033	0	38.8169	28.9337	43.0992	0	55.9272	138.322	56.0823	60.2313	25.2673	0	0.259759	0.0570992	0.0933444	1.31015	1.15859	1.00957	1.30919	1.31015	1.12035	1.65444	1.60592	1.15859	1.12035	0.896379	1.13801
617	US-MT	2020-04-05	7.02646	7.57732	0	0	0	23.1382	0	0	0	0	0	0	0	8.71496	14.0402	0	17.8915	0	0
618	US-MD	2020-04-05	43.5332	43.6663	211.374	8.11784	7.49901	131.96	0	23.0233	8.19382	0	0	39.9995	0	15.5837	148.643	14.2147	58.2267	8.91104	0	1.09515	-0.49709	0.687692	0.0549086	0.217541	0.209133	0.192223	0.0549086	0.831335	0.650491	0.540469	0.217541	0.831335	0.682369	0.836637
619	US-OK	2020-04-05	12.9469	37.7349	83.2938	0	0	82.473	0	28.5137	0	36.5279	0	39.4055	0	0	24.406	16.5969	16.4833	18.4815	0	0.501391	0.0410642	0.355668	0.946734	1.00167	0.954173	1.14727	0.946734	0.979694	1.29641	1.51182	1.00167	0.979694	0.910793	1.20598
620	US-SD	2020-04-05	0	10.4634	6.20866	0	0	18.755	0	8.98461	0	0	0	0	0	0	6.33083	6.84283	0	0	0	0.494522	-0.223769	0.585679	0.786466	0.824831	0.75459	1.06454	0.786466	0.807809	1.08818	1.29837	0.824831	0.807809	0.713233	0.892846
621	US-IA	2020-04-05	19.7023	15.5794	51.804	0	0	97.6667	0	14.0636	0	10.1507	0	17.9377	0	0	13.1768	16.8836	0	0	0	1.80504	-0.162411	1.26856	0.090207	0.317945	0.222705	0.153378	0.090207	0.420996	0.378127	0.150481	0.317945	0.420996	0.011021	0.896591
622	US-WY	2020-04-05	0	0	0	0	0	6.3149	0	0	4.12751	0	0	0	0	0	0	0	0	0	0	0.200929	0.0439745	1.81745	0	0	0	0	0	0	0	0	0	0	0	0
623	US-WV	2020-04-05	19.3011	11.1384	35.3894	0	0	0	0	0	0	16.3366	6.8192	0	0	0	18.7742	0	8.25658	0	0	1.95016	1.3046	0.677034	0	0	0	0	0	0	0	0	0	0	0	0
624	US-HI	2020-04-05	0	14.4379	14.7543	0	0	10.8948	0	8.7241	0	12.9408	0	0	0	0	20.7512	0	5.13882	0	0	0.126516	0.59725	-0.0635624	1.22305	1.21921	0.900678	1.10854	1.22305	1.4166	1.77395	1.67053	1.21921	1.4166	0.935831	0.987073
625	US-MO	2020-04-05	67.5199	90.962	148.014	0	0	133.919	0	10.6812	0	32.173	0	26.7918	0	0	126.715	45.6819	47.8845	0	0	0.026888	0.486727	-0.209923	1.41986	1.26219	1.23888	1.24243	1.41986	1.25997	1.83015	1.58166	1.26219	1.25997	1.06995	1.0314
626	US-AK	2020-04-05	0	0	0	0	0	16.9217	0	0	0	6.43185	0	0	0	6.40853	12.8922	5.23214	0	0	0	0.0329345	0.117418	-0.138313	1.06794	0.89132	0.806764	0.847379	1.06794	1.13578	1.42321	1.75135	0.89132	1.13578	0.956405	1.43688
627	US-MI	2020-04-05	125.675	126.666	246.906	26.7112	0	196.092	0	96.3189	20.5756	16.4706	0	51.3301	0	23.8704	107.602	74.0566	156.906	62.5003	21.2824	0.242864	0.0624248	0.169338	1.20563	1.15357	0.900176	0.879275	1.20563	1.10108	1.57008	1.5813	1.15357	1.10108	0.929125	1.1649
628	US-NY	2020-04-05	165.146	304.386	674.582	0	0	387.176	10.8781	174.245	19.2684	71	0	91.9118	0	54.8791	388.994	83.1695	201.845	29.9356	10.0083	0.187986	0.244224	0.02822	0.996694	1.02484	0.780903	1.1805	0.996694	0.96269	1.30889	1.5045	1.02484	0.96269	0.81993	1.23772
629	US-ND	2020-04-05	10.3323	0	20.1433	0	0	8.11313	0	4.42989	5.20564	0	0	0	0	0	7.36594	5.81986	7.65357	0	0	0.312987	0.238407	0.0999721	0.889892	1.13601	1.1214	1.56886	0.889892	0.748294	0.915738	1.20242	1.13601	0.748294	0.726476	1.09238
630	US-IN	2020-04-05	23.7875	46.0783	124.784	9.51806	0	189.658	0	42.497	9.60713	12.3901	0	32.0788	0	24.5408	71.1943	12.3147	87.2208	21.4185	9.16928	0.104558	-0.234925	-0.26545	1.36767	1.37932	0.593673	0.797457	1.36767	0.971752	1.62087	1.43831	1.37932	0.971752	0.55161	0.684732
631	US-AL	2020-04-05	14.0041	91.4285	24.0254	0	0	77.7597	13.4908	0	13.6549	0	0	0	0	0	73.6153	0	70.9098	0	0	0.129025	-0.0517809	0.428344	1.07589	0.888523	0.952707	0.897749	1.07589	0.925381	1.30398	1.3555	0.888523	0.925381	0.864378	0.817214
632	US-CA	2020-04-05	341.521	500.185	837.671	22.206	38.4622	1106.2	63.6651	303.424	75.6466	184.28	40.4	348.219	22.4898	136.154	772.553	205.22	508.724	106.644	20.3736	0.0405863	0.14241	0.048204	1.21264	1.15976	0.835566	0.910168	1.21264	1.17192	1.58893	1.65935	1.15976	1.17192	0.805713	0.985225
633	US-OR	2020-04-05	13.7927	45.828	79.8616	0	15.4643	148.916	0	17.0292	16.5954	38.9142	0	15.1127	26.9119	13.9113	104.001	14.9184	33.013	12.4696	0	-1.03844	0.339608	-0.436741	1.45116	1.13233	0.444931	0.245203	1.45116	1.44418	2.04459	1.97207	1.13233	1.44418	0.34866	0.101721
634	US-SC	2020-04-05	24.0559	93.044	147.48	0	0	141.169	0	14.1657	17.4594	22.9961	0	30.3204	18.5539	14.3494	55.0569	30.6109	46.6967	19.3916	19.5844	1.04239	-0.502668	1.07623	0.711768	0.882842	0.970253	1.0418	0.711768	0.65445	0.770482	0.593459	0.882842	0.65445	0.757608	1.19185
635	US-UT	2020-04-05	13.2153	19.7208	29.4737	0	0	54.79	14.1672	10.2308	11.5641	0	0	19.7357	0	14.4097	32.6844	0	36.0728	14.8401	0	0.391263	0.18244	0.243185	0.905868	1.20603	1.10622	1.28219	0.905868	0.834109	1.11137	1.35705	1.20603	0.834109	1.01332	1.18038
636	US-KS	2020-04-05	7.49408	55.1802	94.3961	0	0	37.8156	0	15.1621	10.5614	13.0867	0	16.5186	0	0	37.8305	0	15.4264	7.65727	0	0.00678754	0.406544	-0.086799	1.54432	1.17275	1.18951	1.34544	1.54432	1.26648	1.90244	1.57786	1.17275	1.26648	0.778967	0.818773
637	US-NH	2020-04-05	14.2983	12.7294	46.3522	0	0	12.5104	0	11.5996	0	0	0	0	0	0	17.4742	0	22.0148	0	0	0.0820606	0.38037	-0.229317	1.16035	1.01	0.874742	0.896755	1.16035	1.16728	1.59152	1.72116	1.01	1.16728	0.866906	1.13004
638	US-GA	2020-04-05	111.777	119.821	235.347	24.1632	0	240.739	0	80.2167	24.3893	61.9259	0	60.7953	0	76.9263	91.9455	11.1654	115.325	38.9573	0	-0.0551807	0.735087	-0.600876	1.45938	1.14828	1.07996	1.00931	1.45938	1.46903	2.02763	1.76417	1.14828	1.46903	0.996801	0.996298
639	US-VT	2020-04-05	0	0	14.0567	0	0	5.22612	0	6.73005	0	0	0	8.18472	3.93522	5.49784	6.6914	0	4.93009	0	0	0.395723	-0.49709	0.323539	0.862878	0.896299	0.66125	0.532133	0.862878	1.176	1.35306	1.50424	0.896299	1.176	0.736527	0.965479
640	US-LA	2020-04-05	28.9923	14.1079	111.913	0	0	124.12	24.847	12.1141	0	0	0	20.2572	0	0	39.9203	44.8413	46.2196	26.9908	0
641	US-MA	2020-04-05	13.0743	91.455	204.275	0	0	208.111	0	65.0676	27.9482	11.3824	0	17.2816	0	34.8253	109.851	34.119	61.6361	14.9307	10.2508	0.237534	-0.055898	0.183613	1.03703	0.992475	0.869481	1.14197	1.03703	1.02841	1.35563	1.53459	0.992475	1.02841	0.915218	1.21636
642	US-OH	2020-04-05	102.991	195.069	150.867	15.6597	0	250.45	46.8487	43.144	0	39.6971	0	23.1482	14.0976	33.1715	212.187	60.9352	123.941	0	14.3675	0.354774	-0.0701043	0.185728	1.07157	0.997179	0.980774	1.05727	1.07157	1.1647	1.50251	1.57229	0.997179	1.1647	1.03758	1.0129
643	US-PA	2020-04-05	91.8076	242.338	316.495	12.6146	17.4795	399.482	0	86.01	0	36.3609	18.3601	97.8523	0	65.7293	216.298	36.6393	122.795	40.5524	25.6274	0.284915	0.155342	0.336157	1.12272	1.09941	1.02799	1.24289	1.12272	1.06511	1.42952	1.44585	1.09941	1.06511	0.961867	1.07257
644	US-NE	2020-04-05	9.46621	11.7718	23.0069	0	0	21.8036	0	6.73873	0	0	0	16.9028	0	0	17.6066	0	18.3189	0	0	0.383086	-0.293184	0.825064	0.56856	0.889463	0.859367	1.31842	0.56856	0.564902	0.656089	0.78859	0.889463	0.564902	0.67744	0.943583
645	US-CO	2020-04-05	26.7748	73.8144	111.459	0	0	138.759	0	37.8402	0	13.3309	0	30.6795	0	43.7921	81.2314	16.6568	56.7872	22.4827	0	0.148066	0.0915086	0.265537	1.1227	1.24273	1.06654	1.37451	1.1227	0.971164	1.35455	1.5955	1.24273	0.971164	1.0504	1.2616
646	US-CT	2020-04-05	28.9516	41.1785	73.2622	14.0557	23.1861	46.2624	0	30.1419	14.9473	20.9109	0	14.5688	13.1056	30.3055	87.3218	18.5568	25.3595	13.2249	0	-0.14545	-0.291879	0.0347411	1.25123	1.02983	0.865863	0.982512	1.25123	1.28153	1.70367	1.54064	1.02983	1.28153	0.943965	1.20097
647	US-KY	2020-04-05	12.1445	39.0774	82.8194	0	0	69.2321	0	10.6986	10.2021	13.1574	0	17.7424	0	0	84.6139	0	32.6552	11.4418	0	-0.153624	0.067402	0.0514015	1.62482	1.04445	0.792636	0.772556	1.62482	1.13921	1.939	1.63283	1.04445	1.13921	0.624125	1.08931
648	US-TX	2020-04-05	266.626	400.847	809.024	28.98	26.7708	783.694	35.0924	235.838	35.5194	102.396	0	93.0207	0	49.4664	374.483	114.781	389.106	86.3459	0	0.0861198	0.129504	-0.149779	1.29936	1.1069	0.882713	0.916232	1.29936	1.18125	1.69696	1.62014	1.1069	1.18125	0.847798	1.06921
649	US-VA	2020-04-05	83.8296	107.505	197.749	0	10.6298	132.746	11.4751	76.4599	0	54.3982	0	30.6175	0	0	166.454	24.6269	76.8438	25.9275	0
650	US-DE	2020-04-06	4.26104	0	8.6444	0	0	11.6372	0	2.93769	0	2.77524	0	0	0	0	2.92343	0	0	4.28123	0	0.483857	-0.121634	0.236191	1.18605	0.837377	0.874312	0.974577	1.18605	1.18724	1.61195	1.51108	0.837377	1.18724	0.853378	1.06467
651	US-IL	2020-04-06	36.1256	35.4566	109.932	0	0	92.4954	0	18.6796	0	0	0	17.894	0	0	74.3555	36.4696	38.6799	0	0	0.228383	0.0800673	0.186885	1.09433	1.00686	0.891021	1.09001	1.09433	1.10503	1.45052	1.55822	1.00686	1.10503	0.960708	1.23886
652	US-WI	2020-04-06	8.36426	16.4187	42.4216	0	0	34.2652	0	0	8.48432	0	0	8.28609	0	0	8.60787	16.8878	17.9113	8.4039	0	0.578468	-0.164594	0.490285	0.960492	0.836296	0.934098	1.04555	0.960492	0.902716	1.17129	1.27217	0.836296	0.902716	0.842307	1.11962
653	US-NJ	2020-04-06	25.4801	37.5124	90.4606	0	0	117.43	0	26.3502	12.9229	0	0	12.621	0	0	39.3334	38.5842	13.6409	0	0	0.292661	0.0459371	0.136134	1.078	0.916686	0.954704	1.24725	1.078	1.05394	1.41942	1.54066	0.916686	1.05394	0.921384	1.259
654	US-MS	2020-04-06	4.26104	8.36426	30.2554	0	0	21.8198	0	8.81307	4.3222	0	0	8.44243	0	0	8.77029	8.60323	9.12464	0	4.28123	0.0678243	0.0376993	-0.148971	1.18258	1.07108	0.783808	1.11947	1.18258	0.995812	1.4628	1.63917	1.07108	0.995812	0.814883	1.05721
655	US-FL	2020-04-06	62.3517	61.1971	189.74	0	0	159.645	0	32.2404	0	0	0	61.769	0	0	96.2517	62.9456	66.7604	0	0	0.090331	0.197883	0.101548	1.11632	0.980517	0.919185	1.12078	1.11632	1.1697	1.50116	1.59037	0.980517	1.1697	1.01346	1.27709
656	US-NM	2020-04-06	0	11.8846	12.2826	0	0	12.4013	3.08542	3.13057	0	2.95745	0	0	0	3.13057	6.23074	0	3.24125	3.04155	0	0.02679	0.397619	0.0393223	1.20106	1.03951	0.769654	1.04399	1.20106	1.18874	1.56596	1.58952	1.03951	1.18874	0.974089	1.07567
657	US-NV	2020-04-06	4.50493	13.2645	18.2784	0	4.84795	23.0687	0	4.65876	0	4.40113	0	4.46283	0	4.65876	13.9084	4.54784	14.4704	0	0	0.324989	-0.115732	0.270342	0.971729	1.00912	0.709142	1.1034	0.971729	0.764754	1.11186	1.4635	1.00912	0.764754	0.672777	1.04475
658	US-RI	2020-04-06	7.60387	8.95567	27.7669	0	0	3.11501	0	0	0	2.97147	0	0	0	0	3.13014	7.67629	0	0	3.05596	0.165242	0.0189655	-0.00977154	1.11438	0.952804	0.680998	0.857254	1.11438	1.10942	1.45493	1.51247	0.952804	1.10942	0.876833	1.16298
659	US-MN	2020-04-06	8.12036	15.94	24.7108	0	0	49.899	8.27652	0	0	7.93325	0	8.04447	0	0	25.0706	8.19769	8.69452	0	0	0.195615	0.173528	0.0793762	1.15903	1.13675	0.969409	1.10528	1.15903	1.16878	1.54467	1.60936	1.13675	1.16878	1.04166	1.24567
660	US-ME	2020-04-06	3.87367	5.7029	11.7878	1.98362	0	5.95085	0	2.00297	0	3.78441	0	5.7562	0	0	7.97299	5.86584	6.22135	3.89203	0	-0.0920645	0.23834	-0.0636313	1.00279	0.973401	0.803837	1.16932	1.00279	1.29221	1.48745	1.62466	0.973401	1.29221	1.03066	1.19476
661	US-ID	2020-04-06	7.87646	7.7306	18.6422	0	0	13.4445	0	0	0	5.12998	0	7.80285	0	0	10.8078	0	8.43338	0	0	0.6585	-0.697278	0.55861	0.650161	0.793341	0.533142	0.80128	0.650161	0.884824	1.00827	1.41999	0.793341	0.884824	0.613172	1.07602
662	US-TN	2020-04-06	9.88503	19.4039	40.1077	0	0	30.3714	0	10.2226	0	0	0	9.79265	0	0	20.3459	9.97917	10.584	0	0	0.0156514	0.00782914	-0.0257634	1.35141	1.33969	0.821453	0.836774	1.35141	1.16428	1.73563	1.5378	1.33969	1.16428	0.773501	1.14867
663	US-AR	2020-04-06	0	8.53323	17.6381	0	0	13.3564	0	8.99111	0	4.24695	0	4.30649	0	0	8.94747	4.38852	9.30898	4.36772	0
664	US-WA	2020-04-06	11.0328	21.6569	44.7646	0	0	67.7957	11.245	11.4095	0	10.7786	0	10.9297	0	11.4095	34.0624	11.1379	11.8129	11.0851	0	0.142664	0.241677	0.215548	1.21566	1.14741	0.955561	1.12468	1.21566	1.2003	1.61263	1.55891	1.14741	1.2003	0.99639	1.188
665	US-NC	2020-04-06	15.2077	29.8522	61.7041	0	0	46.7252	0	15.727	0	14.8573	0	15.0656	0	0	31.3014	15.3526	32.5661	0	0	-0.476277	1.29344	-0.424307	1.63644	0.179423	1.32429	1.03812	1.63644	1.05454	1.87131	1.39203	0.179423	1.05454	0.83871	0.535607
666	US-AZ	2020-04-06	10.6454	31.3448	53.9911	10.9026	0	54.5128	0	0	0	10.4001	11.0089	21.0919	0	11.0089	32.8664	10.7468	22.7962	0	0	-0.133681	0.356189	-0.0942938	1.19735	1.17248	1.09349	1.22165	1.19735	1.2208	1.60837	1.66812	1.17248	1.2208	1.12543	1.19116
667	US-MT	2020-04-06	0	0	9.43025	0	0	0	0	0	0	0	0	4.60496	0	0	3.1892	0	3.31805	0	0
668	US-MD	2020-04-06	17.3885	17.0665	61.7332	0	9.35623	44.5212	8.86143	8.99111	0	8.49391	0	17.226	0	8.99111	35.7899	17.5541	18.618	0	0
669	US-OK	2020-04-06	11.4202	16.813	17.3761	5.848	0	35.088	0	0	5.79204	5.57851	0	5.65671	5.73714	11.8101	23.5056	5.76446	18.3415	0	5.73714	0.281014	-0.258496	0.196902	0.939719	1.01559	0.949804	1.20773	0.939719	1.0301	1.29048	1.46566	1.01559	1.0301	1.00756	1.25035
670	US-SD	2020-04-06	3.83063	3.75969	3.88561	0	0	2.61544	0	0	0	0	0	5.05977	0	2.64095	5.25627	0	0	3.84878	0	0.184335	0.0744389	-0.125606	0.995713	0.836827	0.919749	1.21302	0.995713	1.03527	1.35398	1.617	0.836827	1.03527	0.808496	1.10626
671	US-IA	2020-04-06	4.53363	4.44967	13.7961	0	0	9.28627	0	4.68843	0	0	0	13.4738	0	4.68843	9.33135	4.5768	4.85419	0	0	0.557604	-0.047242	0.296789	0.993241	0.95801	0.916659	1.16327	0.993241	0.939687	1.25651	1.46782	0.95801	0.939687	0.833252	1.09459
672	US-WY	2020-04-06	0	4.08356	0	0	0	7.66999	0	0	0	0	0	0	0	3.44214	3.42543	0	0	3.34426	0	0.0307723	0.275675	0.12773	1.11644	1.17683	1.02477	1.18867	1.11644	1.03614	1.50027	1.64098	1.17683	1.03614	1.02084	1.11783
673	US-WV	2020-04-06	7.66126	5.01292	5.18082	0	0	15.6926	2.60286	2.64095	0	2.49491	0	5.05977	0	0	10.5125	0	10.9373	2.56586	0
674	US-HI	2020-04-06	0	5.95636	14.3637	0	0	10.3589	0	6.27597	6.15586	0	0	10.0201	0	0	8.32734	0	8.6638	0	0	0.281723	-0.131546	0.443621	1.12748	1.16882	0.842685	0.922726	1.12748	1.19873	1.55501	1.4432	1.16882	1.19873	0.923755	1.07114
675	US-MO	2020-04-06	8.82336	17.3199	35.8	0	0	63.2554	0	9.12464	0	0	0	8.7409	0	0	27.241	8.90739	18.8945	8.86517	0	0.345858	0.0285686	0.315672	1.02059	1.05866	1.00399	1.22457	1.02059	1.09311	1.33139	1.34728	1.05866	1.09311	1.0864	1.27823
676	US-AK	2020-04-06	0	0	10.6236	0	0	15.0167	0	3.24926	0	0	0	0	0	0	3.23349	0	0	0	0	0.298195	-0.306323	0.683429	1.02989	0.500633	0.680167	1.17557	1.02989	0.889136	1.30483	1.79342	0.500633	0.889136	0.732587	1.244
677	US-MI	2020-04-06	14.3039	14.039	72.546	0	0	73.2469	0	0	14.5092	13.9743	0	14.1702	0	14.7923	73.6025	14.4401	30.6305	0	0	-0.00284129	0.224601	0.0792204	1.105	1.04624	1.00708	1.26603	1.105	1.19114	1.51846	1.54412	1.04624	1.19114	1.07912	1.32554
678	US-NY	2020-04-06	83.2408	81.6993	253.307	0	0	255.754	28.2805	57.3888	28.1452	27.1076	0	54.9753	0	0	142.776	112.045	89.1266	27.8784	0	0.10792	-0.132927	0.158846	0.898848	0.975745	0.760948	1.04822	0.898848	1.17607	1.32074	1.56282	0.975745	1.17607	0.965137	1.17401
679	US-ND	2020-04-06	0	0	3.36171	0	0	11.314	0	0	0	3.23778	0	3.28317	0	0	3.41067	0	0	0	0	0.318747	0.0247862	0.181218	1.15963	1.12954	1.08807	1.11011	1.15963	1.27144	1.65966	1.62322	1.12954	1.27144	1.11029	1.25605
680	US-IN	2020-04-06	0	19.0097	49.1159	0	0	29.7543	0	0	0	9.46103	0	19.1873	0	10.0149	9.96624	9.7764	20.7378	0	0	0.645628	0.181279	0.793454	1.02889	0.801469	0.870145	0.928535	1.02889	1.03474	1.26903	1.15723	0.801469	1.03474	1.08524	1.3495
681	US-AL	2020-04-06	7.05869	6.92797	35.8	0	0	21.6876	0	0	7.16001	0	0	6.99272	0	0	29.0571	7.12591	22.6734	0	0	0.429388	-0.129292	0.350629	0.983739	0.89508	0.790034	0.796468	0.983739	0.854197	1.20899	1.31622	0.89508	0.854197	0.771972	1.18593
682	US-CA	2020-04-06	112.968	221.751	401.062	0	0	347.089	0	116.825	0	0	0	55.9559	0	58.4125	232.516	114.044	120.955	56.7515	0	-0.00458638	0.172587	-0.0402585	1.09164	1.12923	0.881409	1.20479	1.09164	1.15021	1.50792	1.6564	1.12923	1.15021	0.888421	1.13736
683	US-OR	2020-04-06	12.1662	17.9113	43.1929	6.23003	0	31.1501	6.20008	6.29081	6.17041	5.94293	0	6.02624	0	0	25.0411	6.14103	0	6.11192	0	0.98605	-0.260279	1.0772	0.726873	0.579995	0.63114	1.09111	0.726873	0.766583	1.01939	1.22219	0.579995	0.766583	0.588425	1.26872
684	US-SC	2020-04-06	7.48909	7.35041	22.7898	0	8.05933	46.0199	0	7.74482	0	0	0	7.4191	0	15.4896	15.4144	15.1208	8.01863	7.52459	0	0.169117	-0.321693	0.0920208	1.04837	0.519449	0.734253	1.10297	1.04837	1.20138	1.53259	1.76065	0.519449	1.20138	0.787183	1.08436
685	US-UT	2020-04-06	9.3255	4.5764	23.6484	4.77538	0	33.4276	0	4.82197	0	4.55531	0	9.23835	0	0	19.1942	0	9.98488	0	0	0.250953	-0.110946	0.263177	1.19867	0.999014	0.887246	1.11274	1.19867	1.1097	1.53639	1.49122	0.999014	1.1097	0.831717	1.0668
686	US-KS	2020-04-06	4.17495	12.2929	21.1744	0	0	25.6548	0	8.63503	4.23488	4.07876	0	12.4078	0	0	8.59311	8.42943	8.94031	8.38948	0	0.00180957	0.268381	-0.169263	1.14997	1.03313	0.964638	1.01928	1.14997	1.18644	1.50675	1.43555	1.03313	1.18644	1.14196	1.4427
687	US-NH	2020-04-06	1.96553	5.78739	5.98123	0	0	8.05202	0	2.03264	1.99374	5.76072	0	1.94716	0	0	6.06833	5.95274	4.20901	1.97484	0	0.0386987	0.0531021	0.0804207	1.12383	1.04249	0.863674	1.25272	1.12383	1.12971	1.45441	1.48791	1.04249	1.12971	1.08709	1.47779
688	US-GA	2020-04-06	15.3656	15.081	62.3444	0	0	47.2101	0	15.8902	0	0	0	15.222	0	0	47.4393	15.5119	32.904	0	0	0.0565975	0.282324	-0.0844202	1.1546	1.01038	0.96821	1.00034	1.1546	1.20725	1.53227	1.59424	1.01038	1.20725	1.12315	1.34722
689	US-VT	2020-04-06	0	0	0	0	0	8.19895	0	0	0	8.69014	0	4.40598	0	0	7.32334	0	10.4764	4.46862	0	0.41058	-0.320116	0.303999	0.515708	0.444544	0.408653	0.740521	0.515708	0.692324	0.765353	1.28177	0.444544	0.692324	0.570407	1.2907
690	US-LA	2020-04-06	6.67132	13.0956	40.6025	6.83246	0	27.3298	0	6.89912	0	6.5176	0	19.8269	0	0	27.4625	13.4697	14.2861	0	0	0.927487	0.140892	0.527154	0.747064	1.09054	0.951566	0.79199	0.747064	1.16266	1.26621	1.35808	1.09054	1.16266	1.03707	1.30864
691	US-MA	2020-04-06	19.7701	9.70197	60.1615	0	0	60.7428	0	10.2226	0	9.65726	0	29.3779	0	10.2226	30.5188	19.9583	21.1679	0	0	0.386572	0.0648698	0.300277	0.957564	0.98216	0.771325	1.01271	0.957564	1.03137	1.31469	1.46209	0.98216	1.03137	0.831302	1.16523
692	US-OH	2020-04-06	16.7716	32.9219	85.0615	0	0	68.7066	17.0941	17.3442	0	0	0	33.2296	0	17.3442	34.5201	16.9313	35.9148	16.851	0	0.211568	0.070518	0.118278	1.0604	1.002	0.920288	1.0794	1.0604	1.14734	1.46518	1.58573	1.002	1.14734	0.94617	1.19772
693	US-PA	2020-04-06	36.6707	53.9875	74.3942	0	0	112.67	18.688	37.9229	0	17.9129	0	36.328	0	0	56.6082	18.51	58.8954	0	0	0.174893	0.110792	0.228372	0.968438	0.994581	0.939621	1.14582	0.968438	0.936374	1.20082	1.51432	0.994581	0.936374	0.873375	1.29259
694	US-NE	2020-04-06	0	13.6588	8.46976	0	0	17.1032	0	0	0	0	0	5.51458	0	2.87834	2.86437	2.80981	2.9801	2.79649	0	0.384284	-0.167292	0.172105	1.22653	0.988236	0.971645	0.841882	1.22653	0.903712	1.44705	1.2916	0.988236	0.903712	0.811239	1.22265
695	US-CO	2020-04-06	16.6711	24.5436	59.1865	0	0	42.6845	0	8.62019	0	8.1435	0	16.5153	0	0	34.3134	16.8299	26.7748	8.37507	0	0.109515	0.0341057	0.512653	1.12988	0.966543	0.816037	0.978842	1.12988	1.03553	1.48432	1.46516	0.966543	1.03553	0.871062	1.12979
696	US-CT	2020-04-06	5.1075	20.0517	41.4465	5.23087	0	31.3852	0	5.28191	5.18082	9.97964	0	5.05977	0	5.28191	15.7688	10.3123	5.46864	0	0	0.292256	0.393395	0.272977	1.21468	1.08076	0.956504	1.16853	1.21468	1.17577	1.56268	1.55641	1.08076	1.17577	0.917749	1.21069
697	US-KY	2020-04-06	6.42742	12.6168	26.0787	0	0	19.748	0	6.64689	0	0	0	6.36735	0	0	13.2293	6.48863	0	0	0	0.146892	0.175367	-0.147787	1.43449	1.09558	1.0901	1.0718	1.43449	1.31028	1.85921	1.55564	1.09558	1.31028	1.0806	1.43669
698	US-TX	2020-04-06	84.2451	82.685	213.636	0	0	258.84	0	43.5609	0	0	0	41.7289	0	0	130.048	85.0475	45.1009	0	0	0.244952	-0.136798	0.107585	1.1265	1.01094	0.740692	0.972085	1.1265	1.23173	1.54994	1.67878	1.01094	1.23173	0.948088	1.17344
699	US-VA	2020-04-06	24.648	24.1916	62.5045	12.6217	13.2624	50.4868	0	12.7448	0	12.04	0	36.6265	0	0	38.0489	12.4414	13.1954	0	0	0.475864	0.231953	0.499043	0.733527	1.34728	0.679066	0.936149	0.733527	0.704608	0.946808	1.20286	1.34728	0.704608	0.815504	1.29454
700	US-DE	2020-04-07	0	11.8032	17.1323	0	0	51.3845	0	10.8699	0	0	0	6.40317	0	0	22.5272	5.26676	8.37836	0	0	-0.0614124	0.347355	-0.0690355	1.20458	1.03541	0.735576	0.857161	1.20458	1.25043	1.65835	1.68038	1.03541	1.25043	0.796528	0.96598
701	US-IL	2020-04-07	54.1475	236.83	580.999	0	11.6104	601.188	0	158.867	12.0007	61.2363	0	98.1339	0	45.552	286.482	198.625	187.268	64.207	13.0329	0.127606	0.0948489	0.0898539	1.26081	1.0127	0.913361	1.13197	1.26081	1.18162	1.6213	1.5824	1.0127	1.18162	0.929116	1.24798
702	US-WI	2020-04-07	0	75.6863	174.265	0	12.7078	154.325	0	41.0822	0	27.0961	0	23.2047	0	35.3828	77.385	69.5172	98.6785	30.3267	0	0.393893	-0.144561	0.234721	0.892312	0.57432	0.628229	1.09146	0.892312	1.00376	1.31376	1.43788	0.57432	1.00376	0.675557	0.991351
703	US-NJ	2020-04-07	65.6892	155.278	400.477	18.3621	33.5006	244.279	34.5285	52.388	51.5555	61.4276	0	104.56	10.5858	21.7647	107.766	70.0473	186.74	19.9261	0	0.390408	0.0509241	0.225723	1.06249	0.90453	0.848243	1.09262	1.06249	1.0466	1.38479	1.54143	0.90453	1.0466	0.779782	1.1572
704	US-MS	2020-04-07	14.8172	67.6718	118.369	0	23.4052	109.449	0	32.6098	0	9.30947	0	37.9265	0	16.292	112.636	27.7867	26.6584	15.1465	0	0.127102	-0.0656165	0.0989869	1.08315	1.24452	0.576102	0.548742	1.08315	1.14121	1.45699	1.5322	1.24452	1.14121	0.687887	1.13599
705	US-FL	2020-04-07	269.156	466.334	923.021	63.3151	56.474	902.291	71.3502	263.517	0	100.995	25.4504	259.47	29.6049	119.2	667.521	283.027	456.966	50.977	30.6743	0.161028	0.253718	0.095785	1.205	1.07969	0.9804	1.13121	1.205	1.14554	1.54898	1.53047	1.07969	1.14554	0.959134	1.20666
706	US-NM	2020-04-07	10.5267	27.3925	97.3715	0	8.49085	28.4743	0	10.3734	0	0	0	0	0	11.0819	28.0073	0	12.9868	0	0	0.513821	0.612103	0.353343	0.893533	1.24913	1.05947	1.1965	0.893533	0.797804	1.08253	1.40986	1.24913	0.797804	0.92892	0.972879
707	US-NV	2020-04-07	0	83.1922	97.1512	0	23.1654	58.6718	0	21.612	0	15.2726	13.0131	20.309	0	10.9944	52.3965	45.5058	19.3264	0	0	0.251685	0.0872859	0.307761	0.783708	0.924041	0.774855	1.21692	0.783708	0.73961	0.925071	1.34752	0.924041	0.73961	0.752614	1.1439
708	US-RI	2020-04-07	0	28.084	25.0141	0	0	19.8064	0	0	0	8.02	0	0	0	0	26.934	8.94486	5.98051	0	0	0.288303	0.26353	0.327092	1.19532	1.03034	0.823254	1.04835	1.19532	1.10186	1.50202	1.63117	1.03034	1.10186	0.859934	1.22757
709	US-MN	2020-04-07	28.2375	32.9907	204.801	23.4075	41.2822	173.327	0	32.4639	0	25.0825	21.9269	30.0374	21.2057	15.1937	126.645	96.5627	56.6097	0	0	0.14059	0.193436	0.14686	1.27631	1.15614	0.882348	0.95742	1.27631	1.22236	1.68062	1.61382	1.15614	1.22236	0.80387	1.09738
710	US-ME	2020-04-07	0	19.672	23.3622	0	0	51.1509	0	0	5.84913	0	0	0	0	13.2353	32.2548	10.1538	9.00154	0	0	0.315851	-0.0321694	0.268472	1.12946	0.982159	0.920902	1.12738	1.12946	1.1493	1.49387	1.62442	0.982159	1.1493	0.893695	1.19387
711	US-ID	2020-04-07	14.7966	35.3938	30.7091	0	0	31.3445	0	29.9894	0	10.0877	0	0	0	0	9.71627	11.0784	46.9311	0	17.2216	0.302902	-0.565885	0.740983	0.484347	0.120269	0.308612	0.949193	0.484347	0.584224	0.735776	1.3888	0.120269	0.584224	0.385227	0.572585
712	US-TN	2020-04-07	69.9332	63.891	256.534	22.0183	0	200.265	0	41.777	0	37.2357	0	55.99	0	0	91.455	63.1974	141.358	23.191	29.178	0.40243	-0.0549804	0.375423	1.02951	0.840985	0.779038	0.96361	1.02951	1.05578	1.37905	1.50461	0.840985	1.05578	0.836645	1.24402
713	US-AR	2020-04-07	17.2016	32.1111	104.87	0	0	157.268	13.0908	17.3791	0	15.3926	22.6575	46.2302	0	29.3522	48.2628	26.1247	51.2857	0	0
714	US-WA	2020-04-07	80.6991	40.7483	290.352	0	21.2749	171.629	0	49.1482	0	83.1183	22.863	127.533	0	44.8762	268.308	111.446	92.6903	0	0	0.0870164	0.235103	-0.0278136	1.12906	1.08977	0.984334	1.17227	1.12906	1.17309	1.53797	1.66396	1.08977	1.17309	0.991311	1.2461
715	US-NC	2020-04-07	85.707	140.42	411.343	21.9187	19.5504	473.153	41.2164	135.493	0	97.3857	0	140.634	0	24.7432	245.22	0	154.95	44.3279	0
716	US-AZ	2020-04-07	57.4419	66.8399	303.504	0	18.0397	261.885	18.5932	71.7418	0	0	0	0	0	35.5065	151.956	68.0588	150.328	31.0295	0	-0.0734918	0.205562	-0.153634	1.12535	1.1088	0.892384	1.17728	1.12535	1.13229	1.47959	1.63144	1.1088	1.13229	1.01559	1.25728
717	US-MT	2020-04-07	0	11.1594	56.6357	0	0	11.2112	0	8.84933	0	10.2725	0	0	0	0	40.9585	0	0	5.61799	0	0.263681	-0.703476	0.314657	0	0	0	0	0	0	0	0	0	0	0	0
718	US-MD	2020-04-07	40.6583	49.7722	273.299	0	14.7332	169.849	13.0908	55.6131	29.9319	0	15.833	53.2652	0	19.8039	128.701	63.3662	59.0563	17.3068	0	0.717331	0.0867391	0.764075	0.981717	0.697595	1.11958	1.61353	0.981717	0.717492	1.09572	1.01481	0.697595	0.717492	0.793078	1.10816
719	US-OK	2020-04-07	0	41.1245	116.879	18.3301	0	163.195	12.3805	31.307	0	31.4034	0	11.2209	0	20.9033	22.6409	16.7927	40.8275	34.9115	0	0.368089	0.217084	0.27276	1.1275	1.09858	1.0461	1.17598	1.1275	1.18096	1.52927	1.50758	1.09858	1.18096	1.06587	1.34403
720	US-SD	2020-04-07	15.311	0	14.4683	0	0	42.4986	0	0	0	0	0	7.23238	0	0	12.4885	12.0818	22.8244	0	0	0.195699	-0.0915499	0.129522	0.974284	0.778871	0.875317	1.29113	0.974284	0.998256	1.27172	1.44014	0.778871	0.998256	0.954455	1.12121
721	US-IA	2020-04-07	13.047	83.722	69.599	0	0	49.2046	0	0	0	15.7114	0	52.4062	0	0	39.5477	0	56.7277	10.9585	16.9506	0.188602	0.132691	0.179147	1.09834	1.01349	1.02349	1.22592	1.09834	1.0712	1.42502	1.5277	1.01349	1.0712	0.936659	1.20218
722	US-WY	2020-04-07	0	0	17.641	0	0	4.21457	0	0	0	0	0	0	0	0	19.7966	0	0	0	0	0.925199	-0.156833	0.506504	0.761114	1.00557	0.559238	0.961967	0.761114	0.988433	1.24208	1.15639	1.00557	0.988433	0.501849	0.484518
723	US-WV	2020-04-07	0	0	23.336	0	0	24.9448	14.1501	14.2933	0	0	0	29.5199	0	0	16.8764	0	27.3893	9.07772	0	0.667652	0.395388	0.582887	1.07616	1.11585	1.3957	1.39787	1.07616	0.987751	1.3345	1.4406	1.11585	0.987751	1.19709	1.31394
724	US-HI	2020-04-07	11.8858	16.8106	30.3158	11.2648	0	16.8323	0	7.39411	0	0	0	0	0	0	31.0147	25.3487	18.8032	0	0	0.319218	0.191233	0.302933	1.134	1.11216	0.87771	1.02595	1.134	1.19638	1.54808	1.57921	1.11216	1.19638	1.06405	1.21836
725	US-MO	2020-04-07	86.7564	42.3644	303.158	16.7633	0	140.451	0	37.2901	13.323	17.9477	0	37.7374	0	0	114.286	74.461	107.249	14.4275	0	0.497332	0.27002	0.346108	1.10458	0.855829	0.958302	1.07702	1.10458	1.0219	1.38758	1.40868	0.855829	1.0219	0.894074	1.18083
726	US-AK	2020-04-07	5.65129	0	13.3985	0	0	9.85129	0	0	0	7.33798	0	0	0	6.73085	11.9045	0	0	0	0	-0.063631	-0.204499	0.269118	0.782296	1.19495	1.03734	1.31779	0.782296	1.12393	1.2662	1.6466	1.19495	1.12393	1.29108	1.57731
727	US-MI	2020-04-07	101.195	169.055	360.754	18.7418	16.7168	341.536	42.2127	111.102	0	85.132	0	165.345	16.9789	57.0179	378.108	69.5006	117.615	0	18.765	0.079713	0.393122	0.304499	1.19386	1.01944	0.929811	1.03465	1.19386	1.13532	1.54242	1.42998	1.01944	1.13532	0.922522	1.2084
728	US-NY	2020-04-07	106.468	327.936	872.211	0	25.942	742.823	16.7112	269.397	16.7588	87.7963	36.5905	202.066	16.468	0	440.076	269.637	203.353	41.425	38.2207	0.248273	0.584641	0.0660945	1.18066	1.24551	1.11666	0.952519	1.18066	1.21364	1.58207	1.58261	1.24551	1.21364	1.04169	1.09416
729	US-ND	2020-04-07	0	5.30416	9.28721	0	0	8.79246	0	0	0	7.2407	0	4.34175	0	0	20.4413	12.7129	0	0	0	0.301614	0.155035	0.13506	1.01539	1.08106	0.883119	1.15845	1.01539	1.02827	1.35599	1.51569	1.08106	1.02827	0.917773	1.27276
730	US-IN	2020-04-07	54.5775	128.762	162.828	21.5709	0	224.223	0	65.2638	19.887	49.6116	20.6764	63.8078	0	22.0588	133.115	28.4801	150.603	0	0	-0.116197	0.195377	-0.011177	1.49992	1.31191	1.41728	0.874187	1.49992	1.42896	2.02378	1.87738	1.31191	1.42896	1.32236	0.848528
731	US-AL	2020-04-07	16.9281	63.8725	201.246	0	0	217.061	0	80.6272	0	18.0807	0	49.7726	0	17.8011	70.9037	51.4458	55.5172	0	0	0.187736	0.273686	0.140736	1.37282	1.17217	1.07847	1.17536	1.37282	1.20224	1.71698	1.50496	1.17217	1.20224	1.06701	1.12039
732	US-CA	2020-04-07	480.879	698.864	2064.58	51.8059	39.6072	1512.15	13.6075	406.464	88.7005	102.129	0	248.11	23.4664	110.28	821.199	455.005	646.183	104.406	14.82	0.112218	0.218215	0.0587523	1.22768	0.872627	1.06533	1.2496	1.22768	1.24692	1.6357	1.602	0.872627	1.24692	1.14332	1.36682
733	US-OR	2020-04-07	21.8826	20.2205	140.079	0	0	154.05	0	0	0	0	0	37.2681	0	49.4864	122.208	16.3341	105.475	0	0	0.317544	0.0848797	0.497977	1.03789	1.0474	0.877053	1.03122	1.03789	0.68763	1.11754	1.14628	1.0474	0.68763	0.601191	0.907845
734	US-SC	2020-04-07	17.0623	66.3842	210.779	0	0	143.596	0	54.7479	0	18.6189	0	67.5243	0	0	118.78	48.8372	62.9185	0	0	0.493299	0.0373823	0.611632	0.97242	1.0512	0.848582	1.06065	0.97242	0.881686	1.22882	1.42418	1.0512	0.881686	0.836188	1.10029
735	US-UT	2020-04-07	10.0639	36.1647	163.614	0	0	42.1716	0	18.641	0	0	0	27.4884	0	0	113.394	22.0595	23.3373	8.95023	0	-0.160226	0.22154	0.0365097	1.13908	0.945634	0.974534	1.23474	1.13908	1.16958	1.50434	1.59557	0.945634	1.16958	0.999003	1.35069
736	US-KS	2020-04-07	34.0419	16.1907	106.821	0	0	77.03	12.8238	17.1677	21.4338	15.7266	0	15.4432	0	0	70.6307	46.4432	25.3736	0	0	0.387422	0.283549	0.343168	1.05753	1.18633	1.01007	1.07067	1.05753	1.0652	1.33425	1.47409	1.18633	1.0652	1.0026	1.09482
737	US-NH	2020-04-07	0	27.9489	25.1452	0	5.85758	49.7755	0	11.2255	0	7.40391	0	11.5874	0	8.15476	0	25.1322	11.9456	7.12652	0	0.332784	0.326592	0.440271	1.08454	1.00763	0.960078	1.17487	1.08454	0.89211	1.2675	1.39573	1.00763	0.89211	0.833593	1.08652
738	US-GA	2020-04-07	70.0141	198.628	561.637	20.1329	0	283.502	0	161.471	18.5612	54.4074	0	126.108	0	51.25	300.567	111.989	123.598	18.5706	20.1578	0.233874	0.157968	0.106727	1.09221	0.993873	0.974877	1.24033	1.09221	1.16458	1.49563	1.57124	0.993873	1.16458	0.986294	1.21166
739	US-VT	2020-04-07	0	0	14.956	0	0	13.8375	0	10.0587	0	0	0	0	0	0	8.93502	0	5.56506	0	0	0.617588	0.114848	0.326569	0.606544	1.26324	1.08819	1.05162	0.606544	0.680972	0.817461	1.3709	1.26324	0.680972	1.12211	1.37073
740	US-LA	2020-04-07	31.9982	85.007	243.848	0	0	142.397	0	51.0557	0	14.5754	0	53.2105	0	0	56.4317	64.8301	39.3529	0	0	0.644904	-0.103284	0.382159	0.797286	0.746414	0.675343	0.731117	0.797286	0.911194	1.1513	1.11399	0.746414	0.911194	0.83883	1.32275
741	US-MA	2020-04-07	62.8214	113.178	245.694	42.0939	50.2534	232.45	0	36.1315	0	44.6829	0	21.7104	0	42.6202	133.263	45.5021	65.3779	22.4883	28.5296	0.234546	0.106041	0.0427058	0.988064	1.07059	0.934507	1.13264	0.988064	1.05657	1.33886	1.52179	1.07059	1.05657	0.966365	1.13581
742	US-OH	2020-04-07	80.4427	170.345	422.99	0	28.421	540.01	29.293	90.0387	33.4284	74.5482	0	60.0996	0	91.4133	297.036	111.514	113.922	90.6181	31.9033	0.552464	0.0868821	0.476333	1.15743	0.986947	0.903092	0.839434	1.15743	1.06606	1.48029	1.36251	0.986947	1.06606	0.874306	1.13247
743	US-PA	2020-04-07	116.525	199.772	502.642	61.2614	26.7854	417.896	0	85.868	55.3718	92.5499	28.7848	137.765	27.2053	68.6134	421.668	147.7	262.199	105.585	0	0.331306	-0.11855	0.317238	1.06928	0.970953	0.775018	0.892307	1.06928	1.05531	1.4099	1.51102	0.970953	1.05531	0.822974	1.21566
744	US-NE	2020-04-07	0	13.3637	61.0407	9.66415	0	82.5682	0	14.3064	0	11.3231	0	7.07815	0	10.6419	65.4805	35.5887	24.8761	0	0	1.09214	0.00106691	0.58767	0.683025	1.09659	1.14207	0.867678	0.683025	0.983161	1.09206	1.16406	1.09659	0.983161	1.12763	1.21754
745	US-CO	2020-04-07	52.9742	67.7301	198.041	0	20.9446	199.029	16.5669	54.271	0	20.7234	0	32.7605	0	35.9395	90.34	76.7395	149	18.9633	0	0.142951	0.240902	0.297512	0.942431	0.816006	0.785087	1.10486	0.942431	0.833611	1.12392	1.44828	0.816006	0.833611	0.659975	1.14431
746	US-CT	2020-04-07	40.4209	49.9895	108.279	11.0421	19.3995	123.8	10.1512	0	0	0	0	36.6047	0	0	39.1533	52.8987	21.9115	0	0	-0.247693	0.221826	-0.143847	1.21283	1.11537	0.777987	0.920471	1.21283	1.15392	1.61157	1.6266	1.11537	1.15392	0.838529	1.14913
747	US-KY	2020-04-07	25.4334	67.6559	112.768	0	0	65.1078	19.3553	0	0	0	0	38.6346	0	0	76.4559	23.8334	45.9566	0	0	0.631448	-0.253375	0.554465	0.880621	0.782638	0.708922	0.892539	0.880621	0.807107	1.04531	1.00033	0.782638	0.807107	0.718202	1.0944
748	US-TX	2020-04-07	318.206	676.75	1539.65	19.317	81.2264	1127.68	45.6647	389.724	73.7805	92.029	18.516	345.708	52.4999	147.348	768.29	420.108	602.36	215.613	22.1039	0.151737	0.283922	0.0855978	1.28049	1.1026	0.94516	1.04082	1.28049	1.32027	1.75983	1.66077	1.1026	1.32027	0.894258	1.13105
749	US-VA	2020-04-07	42.8552	72.8276	324.334	26.6436	0	187.258	0	73.2003	25.3081	23.2115	0	119.665	48.2748	50.1283	208.494	89.821	79.3059	44.6838	26.6766	0.199502	-0.366768	0.252646	0.88026	0.711392	0.724284	1.09944	0.88026	1.00973	1.24278	1.63793	0.711392	1.00973	0.766947	1.43076
750	US-DE	2020-04-08	0	0	4.92894	0	0	12.2736	0	0	3.4104	0	0	0	0	0	5.09785	8.53779	0	3.58676	0	0.158963	0.518661	-0.0589102	1.41451	0.987663	0.918329	0.931308	1.41451	1.47874	1.90633	1.80183	0.987663	1.47874	1.08313	1.15343
751	US-IL	2020-04-08	86.2689	34.2208	193.745	8.95628	10.7384	143.079	0	60.3231	9.52038	27.6595	8.78282	77.2273	0	48.1463	118.856	86.0668	113.648	10.0127	7.53377	0.1107	0.109203	0.163172	1.1583	1.06762	0.87577	1.09136	1.1583	1.19368	1.56273	1.58041	1.06762	1.19368	0.945716	1.29506
752	US-WI	2020-04-08	18.4835	70.5169	120.062	9.21633	12.4315	66.2549	0	48.0457	19.1038	38.8989	0	31.0381	0	0	65.0448	21.4602	16.8113	11.3338	0	0.329324	-0.0857871	0.224344	1.14337	1.0163	0.882046	1.08703	1.14337	1.01144	1.33887	1.38824	1.0163	1.01144	0.697897	1.13044
753	US-NJ	2020-04-08	30.8777	83.2715	180.863	19.6531	10.6036	89.9075	9.97376	57.8641	29.098	17.3412	9.63622	20.5548	0	16.5844	85.3556	64.4404	87.9516	0	10.6275	0.278471	-0.0106983	0.175125	1.09281	1.13494	0.961656	1.09163	1.09281	1.14864	1.47753	1.61316	1.13494	1.14864	1.04035	1.2933
754	US-MS	2020-04-08	5.77117	8.88001	57.1309	0	0	39.2756	0	3.69988	4.74129	0	0	14.4369	0	0	43.3318	17.4921	10.426	0	0	-0.149814	-0.231737	-0.151255	1.12779	0.739312	0.878767	1.02617	1.12779	1.33748	1.70615	1.82487	0.739312	1.33748	1.04191	1.18842
755	US-FL	2020-04-08	64.4483	191.959	363.904	18.8935	16.6807	449	9.7626	83.2928	20.0835	30.0583	0	115.688	0	57.9762	193.952	116.554	226.121	46.0845	20.4334	0.0851781	0.0548444	0.088377	1.12963	0.954436	0.842822	1.03151	1.12963	1.2029	1.54474	1.63037	0.954436	1.2029	0.874259	1.17977
756	US-NM	2020-04-08	9.06328	14.0512	17.6677	0	0	31.3908	0	6.67243	0	0	0	6.10508	0	9.38255	0	21.9692	0	0	0	-0.103181	0.428856	-0.415425	1.37587	1.06557	0.963241	0.92901	1.37587	1.35903	1.80485	1.64313	1.06557	1.35903	0.976336	1.04288
757	US-NV	2020-04-08	0	32.0056	25.5816	0	8.83806	28.5476	0	19.8592	0	17.3738	0	11.9926	0	9.21536	19.4027	6.93498	7.08608	18.3129	0	-0.00890063	-0.135761	0.177286	1.03889	0.974266	0.825136	1.12085	1.03889	0.971359	1.3169	1.56455	0.974266	0.971359	0.706107	1.03958
758	US-RI	2020-04-08	4.3363	5.47424	8.87571	4.18924	0	8.76098	0	0	4.54216	0	0	0	4.72456	0	2.9111	2.78703	6.91056	0	0	0.0921171	0.236487	0.0436948	1.24385	0.981895	0.991646	1.1156	1.24385	1.25187	1.65807	1.62852	0.981895	1.25187	1.00712	1.31122
759	US-MN	2020-04-08	28.9428	44.6148	79.4152	8.94759	9.65516	97.0692	10.1714	15.729	0	9.21089	0	26.2027	10.0909	10.0673	74.8063	22.6202	70.9611	0	0	0.0362029	0.272672	0.108439	1.25856	1.03671	0.926392	1.04491	1.25856	1.28744	1.69502	1.57262	1.03671	1.28744	0.999161	1.26626
760	US-ME	2020-04-08	9.8027	0	18.0252	0	0	8.92628	0	10.7374	0	0	0	4.06234	0	0	4.17097	7.52499	4.56984	10.975	0	0.0591223	0.048158	-0.0537144	1.0142	1.1167	0.805	1.18291	1.0142	1.11939	1.4126	1.60386	1.1167	1.11939	0.939321	1.30644
761	US-ID	2020-04-08	9.54498	9.20211	20.2928	0	12.9552	27.6033	0	0	0	0	0	0	0	0	6.59631	9.81562	16.0603	0	0
762	US-TN	2020-04-08	33.1185	25.2824	98.2325	0	0	95.3852	10.3182	36.9739	0	34.7589	0	26.3149	8.5987	8.57859	113.533	0	52.693	8.52376	0	0.0971795	0.311086	0.229996	1.16983	0.921856	0.822184	1.05247	1.16983	1.06395	1.5013	1.57159	0.921856	1.06395	0.746041	0.909365
763	US-AR	2020-04-08	13.3249	25.1193	46.628	0	0	33.8083	0	0	0	0	10.3338	6.31225	0	11.8567	17.1628	15.9334	23.1727	0	0
764	US-WA	2020-04-08	26.7398	26.1277	87.0145	23.7056	0	84.2149	13.8195	41.2669	16.153	30.6604	0	15.1302	0	54.7123	75.2371	49.3347	53.9906	26.5018	0	-0.00811372	0.214583	0.0579118	1.27495	1.10077	0.919414	1.06738	1.27495	1.21239	1.65781	1.61924	1.10077	1.21239	0.982767	1.23287
765	US-NC	2020-04-08	50.9515	77.7919	201.503	10.0542	10.8493	179.6	17.4616	65.009	0	18.9751	9.85945	23.3093	0	11.3124	60.0414	75.8073	116.948	48.7072	0
766	US-AZ	2020-04-08	0	46.387	144.41	0	13.2904	127.253	13.8899	14.9318	13.0921	22.3389	0	31.7742	0	13.8577	64.9539	78.0369	21.3961	24.9156	13.3202	0.0155058	0.250158	-0.0179278	1.22748	1.0922	0.919495	1.08583	1.22748	1.21725	1.63874	1.6981	1.0922	1.21725	0.964465	1.23425
767	US-MT	2020-04-08	0	12.0357	12.7093	0	0	12.2736	0	8.38294	0	0	0	0	0	0	18.5376	5.2249	0	0	0	0.739556	0.91414	0.151233	1.04164	1.33243	1.50253	1.14018	1.04164	0.650544	1.06488	1.07526	1.33243	0.650544	1.10789	1.06562
768	US-MD	2020-04-08	52.6799	21.4131	100.113	0	0	82.6425	0	8.12996	7.12831	6.90329	6.57607	70.1361	0	18.8629	45.7674	26.7681	49.3844	0	0	0.579686	-0.14249	0.596337	0.748216	0.965578	0.843457	0.852382	0.748216	0.491063	0.774456	0.894545	0.965578	0.491063	0.925098	1.18417
769	US-OK	2020-04-08	13.8393	31.9131	61.2474	0	0	46.8754	0	23.2649	14.7137	0	0	19.3465	0	0	53.2854	8.37162	11.4766	15.4746	0	0.434825	-0.236953	0.568515	0.56934	0.637353	0.594581	1.29666	0.56934	0.708641	0.855187	1.47731	0.637353	0.708641	0.679585	1.31031
770	US-SD	2020-04-08	0	6.04776	6.04236	0	0	10.4822	0	0	0	0	5.72577	0	0	0	9.3186	0	0	0	0	0.295981	-0.273643	0.181744	0.949334	1.06547	0.587363	0.700518	0.949334	0.98249	1.29455	1.62734	1.06547	0.98249	0.718914	0.933417
771	US-IA	2020-04-08	18.4211	11.5954	28.605	0	8.62483	24.1588	10.411	6.9647	0	0	0	21.9436	0	8.99302	36.3407	0	9.90446	0	8.64422	0.658055	-0.0811148	0.549136	0.902189	1.00533	0.972354	1.16852	0.902189	0.962826	1.24439	1.36175	1.00533	0.962826	0.852461	1.00681
772	US-WY	2020-04-08	0	3.46829	8.66298	4.58445	0	11.9844	0	4.66869	0	0	0	2.95359	0	0	3.48439	0	2.39964	0	0	0.478086	0.341467	0.375054	0.483938	1.31675	0.65801	0.755238	0.483938	0.769669	0.832554	1.13058	1.31675	0.769669	0.795242	1.14935
773	US-WV	2020-04-08	5.64333	5.56394	40.2824	0	0	19.4932	0	8.35803	13.0114	0	0	6.59233	0	5.22399	22.9146	5.99054	6.69492	4.08956	0
774	US-HI	2020-04-08	3.60506	17.6296	8.29636	0	0	16.0239	0	0	0	0	0	7.34346	0	0	16.4573	5.0419	5.8336	8.34791	0	0.312556	-0.253232	0.24087	0.845701	1.04941	0.824214	1.17793	0.845701	1.02956	1.23076	1.34704	1.04941	1.02956	0.7477	1.04321
775	US-MO	2020-04-08	15.0952	47.6414	68.1972	0	15.212	78.7868	0	22.9841	19.6356	21.5179	0	30.6064	10.4163	0	55.9477	35.5741	42.4074	0	0	0.35492	0.159644	0.154505	1.06566	1.01398	0.932357	1.06418	1.06566	1.13904	1.47702	1.58152	1.01398	1.13904	0.917705	1.12955
776	US-AK	2020-04-08	0	0	0	0	0	3.6201	0	0	0	0	0	0	0	0	9.64816	0	3.84393	5.80563	0	-0.665843	0.0737238	-0.971424	1.09496	1.36592	0.462112	0.353564	1.09496	0.775403	1.25753	1.23111	1.36592	0.775403	0.600083	1.1486
777	US-MI	2020-04-08	25.4911	132.787	178.245	0	16.157	111.244	0	64.0114	15.916	24.3373	0	50.7712	16.8863	41.6736	154.017	38.7966	64.9983	29.0732	23.8639	-0.0996934	0.0881637	-0.107792	1.10859	1.0243	0.881813	1.05634	1.10859	1.27979	1.58624	1.60716	1.0243	1.27979	1.02001	1.32197
778	US-NY	2020-04-08	118.676	247.069	385.154	13.7581	24.7435	271.739	17.3777	98.2245	17.8746	53.5045	0	118.632	18.9642	39.5597	116.186	120.007	135.784	46.1428	18.186	0.157982	0.0021396	0.0908366	1.08712	1.01427	0.852351	1.28795	1.08712	1.13837	1.44628	1.37559	1.01427	1.13837	0.952271	1.26944
779	US-ND	2020-04-08	0	8.79032	0	0	2.6927	6.36411	0	3.02526	0	0	0	8.91169	0	0	0	0	5.88877	0	0	0.388533	-0.0338074	0.352257	1.07592	0.959343	0.745672	0.908116	1.07592	1.01026	1.39452	1.56671	0.959343	1.01026	0.663861	1.1398
780	US-IN	2020-04-08	19.3293	50.4546	122.205	12.2713	13.2417	76.7102	0	51.7466	13.0442	0	0	35.1549	0	40.8208	55.6129	70.9905	59.2387	0	0	-0.15776	-0.0878688	-0.253131	1.20734	0.935843	1.16171	1.12682	1.20734	1.08267	1.58374	1.54835	0.935843	1.08267	1.12996	1.29896
781	US-AL	2020-04-08	16.6048	7.35516	67.9188	7.38887	0	71.1623	6.6312	9.42937	7.85425	12.8106	0	20.4992	0	0	25.3348	16.0407	8.63569	7.82567	0	-0.227358	-0.185839	0.0460724	0.891312	0.719179	0.510068	0.644455	0.891312	1.13906	1.37679	1.75467	0.719179	1.13906	0.709759	1.10834
782	US-CA	2020-04-08	297.955	390.592	712.772	31.119	33.5798	561.308	20.6356	271.635	49.6184	76.8833	15.2581	296.175	24.5668	140.053	601.432	347.809	365.259	111.327	23.5587	0.13097	0.0862402	0.0208222	1.17994	1.04573	0.952726	1.12317	1.17994	1.09661	1.5175	1.49393	1.04573	1.09661	0.880876	1.25606
783	US-OR	2020-04-08	27.3187	24.2019	47.0173	15.0813	0	61.3269	0	0	16.0311	8.28004	0	14.2309	16.6305	16.9686	70.5941	33.8903	15.4159	0	0	0.212695	-0.446888	1.16731	0.184336	0.379303	0.406546	0.720721	0.184336	0.0959232	0.203846	0.102245	0.379303	0.0959232	0.365324	0.376844
784	US-SC	2020-04-08	19.7527	21.9921	57.8845	6.18901	0	86.2874	0	19.0082	8.33317	4.24743	0	31.4154	5.11857	14.3913	32.2555	16.4698	54.3191	14.2993	6.69346	0.414565	0.156519	0.302432	1.1876	1.06852	1.0319	1.00248	1.1876	1.07178	1.52573	1.44554	1.06852	1.07178	0.952533	1.30218
785	US-UT	2020-04-08	17.9486	15.0175	39.7166	13.615	0	17.46	12.411	27.4065	21.8454	14.5446	0	25.9538	14.4857	14.7408	42.9541	22.2174	11.8164	0	27.7825	0.162006	-0.174344	0.177181	1.20683	1.01005	0.867923	0.878903	1.20683	1.0995	1.57221	1.5976	1.01005	1.0995	0.900182	1.19595
786	US-KS	2020-04-08	0	31.6386	46.757	0	0	25.2539	7.62633	7.25027	0	16.8115	0	21.8915	0	7.24635	19.48	0	36.4835	8.48576	10.6967	-0.038316	0.222142	-0.00351927	1.04646	1.11269	0.748741	0.893954	1.04646	1.13155	1.46556	1.66137	1.11269	1.13155	0.75403	1.07272
787	US-NH	2020-04-08	6.58525	4.09617	7.75097	0	0	7.36005	0	11.2903	0	5.46225	9.34478	0	0	6.33567	14.3444	6.77197	11.8515	0	9.9547	-0.221826	-0.276026	-0.038183	0.715603	0.847584	0.755613	1.12693	0.715603	0.92728	1.07049	1.46124	0.847584	0.92728	0.774709	1.15596
788	US-GA	2020-04-08	5.47663	13.0999	140.577	3.38617	3.65395	97.3708	0	4.10523	0	2.61436	0	17.3535	0	4.76242	84.5626	15.7694	44.3106	8.51757	6.40879	-0.0232553	0.222916	-0.0413243	1.1645	1.09398	0.831546	1.19605	1.1645	1.1366	1.53779	1.58694	1.09398	1.1366	0.782681	1.14106
789	US-VT	2020-04-08	0	3.37044	14.0309	0	0	7.04598	0	0	0	0	0	0	0	0	2.1284	0	3.18698	0	0	-0.265304	0.350066	-0.585289	1.36557	1.14639	1.03688	1.08054	1.36557	1.18048	1.73891	1.57833	1.14639	1.18048	0.90973	1.09024
790	US-LA	2020-04-08	7.60898	30.9659	81.0287	0	2.77629	54.7665	0	5.79274	2.73487	3.40526	0	12.378	0	0	15.963	4.40141	15.7406	0	2.78253	0.00146477	-0.459638	-0.26545	0.567706	0.893959	0.98679	1.60806	0.567706	0.963972	0.859859	1.1141	0.893959	0.963972	1.22875	1.33441
791	US-MA	2020-04-08	40.8696	56.183	96.6732	0	0	103.927	0	37.6341	9.26244	0	0	25.5175	0	0	82.7843	16.6665	33.689	14.6122	9.42384	0.037843	0.222571	0.126299	1.28185	1.02552	0.906145	1.05001	1.28185	1.1557	1.63573	1.57832	1.02552	1.1557	0.893747	1.30805
792	US-OH	2020-04-08	105.208	158.873	201.059	9.24004	0	101.45	11.3792	51.53	30.4482	37.0966	0	69.0008	21.8836	10.3964	94.3069	43.0307	83.5398	20.6599	9.99317	0.304613	0.0808906	0.186372	1.07445	1.10419	0.9675	1.04661	1.07445	1.08616	1.42384	1.43115	1.10419	1.08616	0.965387	1.31683
793	US-PA	2020-04-08	69.2724	93.7906	196.669	0	14.1706	200.693	11.4833	51.4361	0	64.473	0	76.9137	10.2532	22.7316	81.164	79.3011	115.363	15.8104	9.83246	-0.00486323	0.0767862	0.0541601	1.18969	1.06492	1.01273	1.16096	1.18969	1.22443	1.60856	1.7082	1.06492	1.22443	0.972463	1.21407
794	US-NE	2020-04-08	0	26.3655	24.1468	0	0	11.6248	0	0	0	0	0	11.0019	0	0	12.9867	20.4032	15.3231	0	0	0.547879	-0.355066	0.709008	1.16371	0.901381	1.03036	1.07828	1.16371	1.11035	1.47051	1.28094	0.901381	1.11035	1.05063	1.17567
795	US-CO	2020-04-08	20.2027	25.2674	84.1495	11.0217	0	86.4362	21.7521	35.0755	0	31.6742	0	37.6559	0	36.6862	83.7696	52.5498	35.6924	0	23.84	0.0477075	0.0413714	-0.0924834	1.14807	0.825545	0.753878	0.922065	1.14807	1.17975	1.54436	1.5428	0.825545	1.17975	0.932099	1.17503
796	US-CT	2020-04-08	7.28171	14.9984	29.0033	0	6.07286	36.044	0	32.4087	14.9557	5.21408	0	32.1376	0	7.91514	32.386	37.4409	18.7458	7.86455	0	0.0942195	0.109647	0.0560468	1.3246	1.10384	0.868312	1.0075	1.3246	1.33665	1.79029	1.66939	1.10384	1.33665	0.8808	1.18015
797	US-KY	2020-04-08	8.24716	28.6161	65.9002	8.85274	0	42.5817	0	38.2081	0	0	0	22.8139	0	0	76.8969	10.3657	19.0968	9.89696	9.57429	0.0226936	0.41677	0.159226	1.26421	0.934077	0.817673	0.946177	1.26421	1.29884	1.72907	1.74367	0.934077	1.29884	0.8813	1.19924
798	US-TX	2020-04-08	141.126	307.243	551.48	30.1689	10.0168	564.191	32.9763	151.928	29.6022	86.0031	18.2059	169.901	10.4689	73.111	372.923	253.201	368.095	49.2939	0	0.235074	0.168331	0.53409	1.09845	1.01543	0.97115	1.16747	1.09845	0.961689	1.38204	1.43697	1.01543	0.961689	0.925331	1.28855
799	US-VA	2020-04-08	43.9255	80.5521	145.797	0	0	136.669	0	18.1094	7.93911	37.0446	0	39.767	0	8.40339	113.531	30.7163	71.0789	22.0128	16.1549	0.208773	0.423278	0.218107	0.957205	0.874948	0.817543	1.16372	0.957205	1.14651	1.39769	1.62133	0.874948	1.14651	1.01664	1.71001
800	US-DE	2020-04-09	1.40775	0	1.35107	0	0	1.29032	0	1.37369	0	1.42395	0	1.48698	0	0	1.28039	1.19853	1.25022	0	0	0.197193	0.0763799	0.239035	0.972952	1.1882	0.916518	1.29933	0.972952	1.09009	1.34179	1.64343	1.1882	1.09009	0.89217	1.06281
801	US-IL	2020-04-09	4.5904	19.0145	61.257	2.48334	1.26547	54.4487	2.47265	10.9184	1.25881	0	0	7.09131	0	1.69476	25.2667	9.41413	12.0449	1.72764	1.2406	0.204066	0.0401496	0.212339	1.12289	1.04881	1.0373	1.18705	1.12289	1.09866	1.4502	1.51723	1.04881	1.09866	0.985708	1.30841
802	US-WI	2020-04-09	3.61362	5.13623	15.5667	4.79146	0	15.1971	0	3.84252	0	2.45429	0	6.34857	0	3.33534	24.1803	4.35936	7.3624	0	0	0.267043	0.174659	0.251216	1.20061	1.00422	0.986788	1.07852	1.20061	1.14508	1.61079	1.42967	1.00422	1.14508	0.918276	1.14282
803	US-NJ	2020-04-09	2.59016	11.5487	26.345	0.875776	0.892563	39.9821	0	3.38844	0.887868	2.8037	0	1.66722	1.49452	1.79303	15.841	6.00761	5.09731	1.82781	0.87502	0.256755	-0.177721	0.0419679	1.10363	1.01017	0.765686	0.948782	1.10363	1.04256	1.44134	1.46354	1.01017	1.04256	0.77207	1.16961
804	US-MS	2020-04-09	7.36359	0	6.87285	0	0	10.5571	0	0	4.75129	0	4.74817	6.13379	0	0	3.44382	4.75887	9.77443	0	0	-0.225005	0.653091	-0.0818252	1.26937	1.34743	0.751053	0.791403	1.26937	1.46987	1.87539	1.62853	1.34743	1.46987	0.763481	1.13772
805	US-FL	2020-04-09	14.2612	64.7254	107.017	3.57181	4.36833	105.563	2.13386	12.8145	7.96648	11.4347	0	26.9267	2.19432	8.04405	49.4243	36.3658	24.947	5.96371	2.14124	0.24077	0.0295049	0.133997	1.21323	0.988473	0.953364	1.153	1.21323	1.2191	1.61462	1.48562	0.988473	1.2191	0.908773	1.15743
806	US-NM	2020-04-09	1.30784	3.71782	5.50873	0	1.20181	7.37519	0	1.82985	0	0	0	0	0	0	6.30474	3.75654	1.37268	1.23055	0	0.142098	0.00306926	-0.0719961	0.991808	0.814547	0.723924	1.00038	0.991808	0.904176	1.27014	1.68977	0.814547	0.904176	0.684478	1.15735
807	US-NV	2020-04-09	5.15189	3.0298	4.28522	0	0	10.4173	0	0	0	3.63512	0	7.19232	3.48788	6.97422	5.46141	3.68959	4.44599	0	0	0.139415	0.228342	-0.213762	1.12723	1.00745	0.958127	1.16235	1.12723	1.15411	1.51095	1.55957	1.00745	1.15411	0.882839	1.00645
808	US-RI	2020-04-09	1.1208	0	1.88687	0	0	1.88393	0	3.1255	0	2.1568	0	2.26877	0	0	3.12004	0	1.17636	0	0	0.248634	0.313767	0.141408	1.24932	1.10416	0.971815	1.10675	1.24932	1.2012	1.64601	1.51956	1.10416	1.2012	0.861041	0.989425
809	US-MN	2020-04-09	1.44457	9.26057	23.5088	0	1.32745	22.4662	0	0	0	4.16976	0	2.97546	1.33362	1.33333	12.6211	3.62764	9.31369	0	0	0.364156	-0.00453518	0.302562	1.07671	0.993184	0.864258	1.01907	1.07671	1.03924	1.4009	1.5915	0.993184	1.03924	0.812459	1.20126
810	US-ME	2020-04-09	1.62432	5.66357	4.32557	0	0	1.51959	0	0	0	2.27327	0	1.97701	0	3.58908	1.20413	3.12451	2.01481	1.85251	0	0.267603	0.0522453	0.174999	1.14322	0.899744	0.894999	0.932816	1.14322	1.04342	1.43519	1.5791	0.899744	1.04342	0.802663	1.14978
811	US-ID	2020-04-09	4.40372	2.61028	3.36611	2.04545	0	5.31234	2.03665	0	0	3.78773	0	4.604	0	0	4.40712	2.21547	3.50153	0	0	0.404875	0.133222	0.314657	0	0	0	0	0	0	0	0	0	0	0	0
812	US-TN	2020-04-09	11.5558	19.9446	28.6176	0	6.00201	30.2058	3.15742	14.8185	0	3.38394	0	11.3836	0	6.26045	6.76008	9.81328	9.49202	6.3819	2.94202	-0.0188117	0.194731	0.178838	1.20964	1.12458	0.922561	1.21493	1.20964	1.27356	1.65814	1.63435	1.12458	1.27356	0.932718	1.21226
813	US-AR	2020-04-09	3.2038	3.05078	13.3042	2.88868	2.94405	10.7704	0	4.51965	0	0	0	2.04798	0	0	8.9186	3.0209	3.47857	2.59866	0	-0.646233	1.68018	-0.342594	1.20346	0.513848	0.862082	1.06174	1.20346	1.28919	1.73588	1.49274	0.513848	1.28919	0.874645	0.473856
814	US-WA	2020-04-09	21.8698	18.0664	22.3583	0	3.60711	26.8792	0	8.00279	3.58813	7.5537	0	8.66278	0	7.24614	19.8914	2.73818	22.954	0	0	0.498921	0.0375657	0.362846	1.17637	0.976075	1.02881	1.03499	1.17637	1.22129	1.58988	1.46167	0.976075	1.22129	0.967925	1.27751
815	US-NC	2020-04-09	21.643	41.3567	40.8823	3.13623	6.03753	38.9347	5.89848	17.6499	3.17953	13.387	0	19.9015	3.2112	3.21049	21.273	21.1363	29.2062	6.1819	3.13352
816	US-AZ	2020-04-09	6.22237	18.6772	29.0579	5.85429	11.933	29.8918	0	12.3549	0	26.0303	5.93122	3.90069	5.99423	11.9858	24.1567	16.1164	17.037	4.83642	0	0.29164	-0.0155608	0.124605	1.12259	0.979797	0.93903	1.11849	1.12259	1.16414	1.53396	1.54739	0.979797	1.16414	0.986832	1.27151
817	US-MT	2020-04-09	2.12639	2.17481	1.73023	0	0	0	0	2.47264	0	0	2.37409	0	0	1.99898	4.81653	1.42285	0	2.40826	0	-0.688591	0.287175	-0.37599	0.766277	1.04886	0.539175	0.878365	0.766277	0.806854	1.09337	1.40741	1.04886	0.806854	0.739326	0.733181
818	US-MD	2020-04-09	2.87237	7.62694	24.4511	1.39454	1.21823	17.5917	0	3.99411	0	2.7637	0	8.1919	0	2.03936	17.5669	2.80512	7.42095	1.24736	0	-0.0286891	0.114967	0.116997	1.24845	0.685315	0.824838	1.23982	1.24845	1.01175	1.42999	1.51229	0.685315	1.01175	0.67917	1.35386
819	US-OK	2020-04-09	3.19249	7.3467	9.91855	4.31774	0	17.4483	0	6.3509	0	0	0	3.73622	0	8.97388	9.58489	14.1716	5.02613	6.82684	4.314	0.00891909	-0.0573993	-0.179324	1.16956	1.165	0.73686	0.900093	1.16956	1.31156	1.70354	1.79771	1.165	1.31156	0.842776	1.07508
820	US-SD	2020-04-09	0.941049	0	2.4292	0	0	2.37269	0	0	0	0	0	1.3702	0	0	0	0	1.53264	0	0	0.190283	-0.00622738	0.0497266	0.924046	0.930416	0.567242	0.785414	0.924046	0.985623	1.26521	1.6638	0.930416	0.985623	0.809917	1.1657
821	US-IA	2020-04-09	3.80212	5.56792	9.18754	0	0	6.92672	1.44811	1.8635	1.7904	0	0	3.44108	1.80823	0	8.45568	1.80029	1.69298	0	0	0.207675	0.167806	0.0876391	1.09629	0.998836	0.806823	1.09373	1.09629	1.12809	1.49703	1.66191	0.998836	1.12809	0.869648	1.10353
822	US-WY	2020-04-09	0	0	2.13371	0	0	2.30219	0	0	0	0	0	0	0	0	1.93999	0	0	0	0
823	US-WV	2020-04-09	2.1417	0	1.58426	0	0	5.79991	0	3.08734	0	0	0	0	5.93162	0	5.00116	2.02817	0	0	0	0.726482	-0.232136	0.405252	0.564093	0.33341	0.381674	1.24417	0.564093	0.349816	0.248168	0.431477	0.33341	0.349816	0.4057	1.2023
824	US-HI	2020-04-09	5.14095	1.95204	2.09158	0	0	8.3533	1.52307	0	0	1.63233	0	0	0	0	3.08124	1.707	1.18708	0	0	0.0597351	0.0510204	0.048204	0.967675	1.03243	0.820366	0.991257	0.967675	1.13264	1.39807	1.69514	1.03243	1.13264	0.942456	1.20779
825	US-MO	2020-04-09	3.3635	9.28826	17.8808	1.61742	1.64843	28.419	3.22092	4.26677	1.63976	1.726	0	5.54238	0	0	7.67968	1.75186	7.29581	2.53176	0	0.128193	0.313972	0.068982	1.20375	1.01779	0.90338	1.10549	1.20375	1.19191	1.60407	1.69368	1.01779	1.19191	0.915282	1.28552
826	US-AK	2020-04-09	0	0	1.29945	0	0	0	0	1.19019	0	0	0	0	0	0	1.30225	0	1.20124	0	0	-0.0657703	-0.186582	0.0091242	0.501163	1.12686	0.658306	1.12894	0.501163	0.410427	0.550156	1.25042	1.12686	0.410427	0.597865	0.64242
827	US-MI	2020-04-09	6.90674	13.8028	40.2272	2.94983	0	40.7552	1.63174	8.99213	1.66142	6.64545	0	8.61058	0	1.6776	24.8997	5.68002	11.446	2.3942	0	0.047969	0.236764	-0.0468865	1.11125	1.13674	0.872103	1.17925	1.11125	1.15651	1.52143	1.64146	1.13674	1.15651	0.915011	1.08127
828	US-NY	2020-04-09	7.75664	21.9067	75.7384	1.90738	1.94394	65.3086	0.633056	12.076	0.644571	3.39236	1.28829	10.8932	0.650991	6.50847	26.738	8.9523	10.3615	0.663473	0	0.468076	0.0911483	0.108803	1.07385	0.910668	0.95138	1.05657	1.07385	0.97703	1.35319	1.40177	0.910668	0.97703	0.856166	1.2069
829	US-ND	2020-04-09	2.80747	0.839887	1.37065	0	0	2.14401	0	0	0	0	0	0	0	0	1.13322	0	1.26706	2.27173	0	0.191777	0.0913874	-0.00893542	0.884443	1.05931	0.671458	0.983396	0.884443	1.05679	1.3164	1.84197	1.05931	1.05679	0.699578	1.0424
830	US-IN	2020-04-09	5.66052	17.5571	38.4495	4.21615	0	28.3923	2.20948	14.5174	0	4.49917	0	2.28116	4.31694	2.04441	19.5671	6.72972	9.81576	2.08407	2.21711	0.0566657	0.116246	-0.00369645	1.22734	0.887754	0.847378	0.815759	1.22734	1.17383	1.59429	1.56997	0.887754	1.17383	0.772593	0.977473
831	US-AL	2020-04-09	0	10.1139	18.3917	0	4.12107	22.1522	0	17.0671	0	0	0	6.65085	0	4.1393	14.0429	5.60596	12.9913	4.21961	0	0.361878	0.189622	0.0815601	1.12667	1.05627	0.972176	1.03741	1.12667	1.10607	1.47859	1.474	1.05627	1.10607	0.98393	1.12217
832	US-CA	2020-04-09	31.58	99.0999	175.203	3.88281	6.59538	184.26	9.02088	30.0457	7.87283	23.4796	0	25.1318	6.62604	7.94948	115.883	37.8499	49.7183	6.75309	3.87945	0.390167	0.162158	0.276688	1.13951	1.02255	0.989434	1.05688	1.13951	1.04008	1.44489	1.56401	1.02255	1.04008	0.916278	1.21636
833	US-OR	2020-04-09	4.79239	9.78329	18.3656	0	0	10.55	0	3.82414	3.95674	4.31359	0	3.18424	3.99615	4.70871	12.2911	7.69965	6.32801	4.07278	0	0.863754	-0.502668	0.876874	0.716211	0.422383	0.703338	1.30111	0.716211	0.713951	0.993657	1.32	0.422383	0.713951	0.730672	1.22737
834	US-SC	2020-04-09	6.28071	12.0445	17.9645	0	2.9732	9.89599	0	5.97556	0	3.11311	0	13.3287	0	2.98636	15.1319	3.15976	9.78821	4.4769	0	0.0416334	-0.116071	0.283913	0.981728	1.08532	0.893749	1.17848	0.981728	1.08084	1.33526	1.66686	1.08532	1.08084	0.965101	1.21426
835	US-UT	2020-04-09	6.39884	0	9.25637	0	0	11.745	5.31911	0	0	0	0	6.71206	0	5.24985	9.7111	7.40625	2.36305	0	0	0.217824	0.179734	0.167247	1.18626	1.06195	0.977373	1.07685	1.18626	1.16132	1.55494	1.55349	1.06195	1.16132	0.937385	1.14798
836	US-KS	2020-04-09	6.79043	12.2081	10.7053	0	0	10.3439	0	4.64349	0	0	0	2.73176	0	2.74204	7.00805	6.52783	2.2272	0	0	0.185763	0.108183	0.00983474	1.14909	1.01642	0.989699	1.20502	1.14909	1.21783	1.59893	1.56231	1.01642	1.21783	1.0111	1.26944
837	US-NH	2020-04-09	1.99804	1.89667	6.09674	0	0	5.76259	0	0	0	4.80614	0	1.69763	0	0	1.40527	4.43912	2.56894	0	3.64493	0.270944	0.111324	0.106034	1.34467	0.894935	0.910288	0.987947	1.34467	1.16948	1.70244	1.56462	0.894935	1.16948	0.842035	1.16714
838	US-GA	2020-04-09	14.0578	35.0462	45.1195	0	2.87067	44.4147	8.41368	25.635	2.85558	7.51441	0	18.4994	2.88402	8.65014	16.2397	12.2032	36.8866	5.87863	5.62851	0.0463061	0.242283	-0.0391927	1.24031	1.01909	0.865333	1.1166	1.24031	1.19647	1.63251	1.61685	1.01909	1.19647	0.881436	1.21105
839	US-VT	2020-04-09	1.10767	0.52021	1.39795	0	0	2.35077	1.35973	0	0	1.45728	0	1.00108	0	0	1.16132	0	0.925322	0	0	0.824534	0.35425	0.701015	0.859737	0.722249	0.801951	0.674754	0.859737	1.0281	1.18701	1.25548	0.722249	1.0281	0.895035	1.11485
840	US-LA	2020-04-09	4.23855	2.7311	18.486	0	1.40217	15.1515	0	2.90348	0	1.46815	0	9.6034	1.40868	0	7.88037	1.49015	6.40608	2.07378	0	0.496389	-1.146	0.616638	1.26291	0.723525	0.393202	0.889972	1.26291	0.161482	0.913492	1.14594	0.723525	0.161482	0.617185	0.451041
841	US-MA	2020-04-09	1.00486	11.273	27.3911	0	1.15423	26.9403	1.12765	6.93125	1.14816	4.8342	0	4.39823	0	1.15934	14.1347	6.62396	4.48234	2.8364	0	0.0774059	0.122311	0.120586	1.05507	1.04605	0.896501	1.17305	1.05507	1.08818	1.43585	1.60534	1.04605	1.08818	0.915502	1.14336
842	US-OH	2020-04-09	7.67205	34.3296	49.9417	3.45872	2.35001	62.3298	3.06119	15.8151	4.6753	5.7414	2.33612	13.1688	0	9.83505	31.802	14.9848	22.8151	2.40621	3.07177	0.257145	-0.0988839	0.103567	1.12561	0.938288	0.678956	1.05723	1.12561	0.980809	1.42353	1.52099	0.938288	0.980809	0.706841	1.0887
843	US-PA	2020-04-09	4.1937	12.3315	53.0817	0	0	43.1563	1.25498	10.1965	0	3.58671	1.27697	3.35922	1.29054	5.59109	14.8188	6.82586	12.2267	1.75371	2.09886	0.233986	0.0282366	-0.0330643	1.07718	1.18281	0.945513	1.0612	1.07718	1.1843	1.48564	1.57709	1.18281	1.1843	0.90641	1.23843
844	US-NE	2020-04-09	0	3.66244	0	0	0	6.09139	0	3.16296	1.42246	0	0	1.60263	0	0	2.42253	1.51971	3.26656	0	0	0.261067	0.114629	-0.157853	1.40822	0.645881	0.69349	0.737693	1.40822	1.19423	1.79925	1.64454	0.645881	1.19423	0.641021	1.05036
845	US-CO	2020-04-09	5.08407	7.3123	21.3739	0	0	27.1921	3.04286	6.65096	3.09821	3.26116	0	7.19946	3.12906	8.01645	9.58712	10.1369	14.6743	6.57744	0	0.128549	-0.238474	0.585955	0.973529	0.817917	0.66634	0.738786	0.973529	0.875654	1.19918	1.42409	0.817917	0.875654	0.676687	1.14676
846	US-CT	2020-04-09	5.4516	7.91558	10.773	0	1.31204	11.5998	1.28182	2.59336	1.30514	1.37378	0	3.47563	0	1.31785	1.4289	7.35213	5.17691	1.34341	0	0.70295	-0.0178124	0.590949	0.904455	1.00707	1.03549	1.12182	0.904455	0.958927	1.18192	1.19889	1.00707	0.958927	1.01643	1.49923
847	US-KY	2020-04-09	0	6.57813	17.0127	0	0	8.49311	0	6.68252	0	2.2003	0	7.23363	0	0	3.19675	2.23327	10.9722	3.84224	1.4715	0.322799	0.118529	0.0988952	1.17859	0.986314	0.827554	0.960507	1.17859	1.21474	1.5793	1.55224	0.986314	1.21474	0.786007	1.07011
848	US-TX	2020-04-09	35.326	59.1226	167.241	3.86078	3.93478	170.459	4.8052	17.3141	5.87113	10.2999	1.95576	12.1271	3.95307	8.89244	72.016	43.9077	39.3243	6.0433	3.85744	0.426326	0.295553	0.288991	1.03155	0.998353	0.921063	1.0659	1.03155	1.20438	1.4773	1.59917	0.998353	1.20438	0.955441	1.15596
849	US-VA	2020-04-09	7.51673	14.0545	33.6398	0	0	33.0785	0	3.57576	1.71774	4.21888	1.71662	12.5796	1.73485	1.73447	15.3237	10.0935	5.58829	3.24155	1.69289	-0.217946	-0.489281	-0.574231	0.821581	0.478403	0.474482	0.722365	0.821581	1.29426	1.41331	1.73266	0.478403	1.29426	0.895611	0.868142
850	US-DE	2020-04-10	0	6.98024	12.7173	0	0	3.99203	0	0	0	0	0	8.17581	0	0	4.57619	3.85184	0	0	0	0.024001	-0.430154	0.199194	1.23171	0.9429	1.03953	1.2332	1.23171	1.0499	1.48491	1.56097	0.9429	1.0499	0.879756	1.20022
851	US-IL	2020-04-10	56.3134	90.2994	156.511	13.1761	12.9478	135.38	12.8879	40.5999	12.9423	39.3863	0	39.8195	0	28.2827	73.7152	45.7898	91.3605	21.93	13.0415	0.285771	-0.0255925	0.202898	1.02593	1.0638	0.857183	1.11419	1.02593	1.06576	1.37594	1.53988	1.0638	1.06576	0.945037	1.2016
852	US-WI	2020-04-10	8.84748	46.0669	77.3067	11.8215	11.6166	67.1675	10.0709	11.5366	20.2269	26.0549	0	26.122	0	0	70.0665	12.3277	60.437	35.5426	11.7007	0.546275	-0.32153	0.376923	0.868216	0.708856	0.86737	1.13723	0.868216	0.886989	1.14828	1.32679	0.708856	0.886989	0.804381	1.31123
853	US-NJ	2020-04-10	29.08	84.2005	128.789	11.6167	0	105.717	0	26.6835	10.2696	17.0081	0	63.1925	0	6.04497	83.4623	11.2662	52.4714	11.8982	0	0.514856	0.0736075	0.385601	1.05877	1.17907	0.975932	0.998767	1.05877	0.990105	1.35056	1.41985	1.17907	0.990105	0.956854	1.18109
854	US-MS	2020-04-10	8.53998	19.1355	25.2295	0	8.78141	29.6551	0	0	0	0	0	11.22	0	0	25.169	0	0	9.15278	0	-0.414361	0.264863	-0.499624	1.51026	1.24379	1.31041	1.13364	1.51026	1.40215	1.96071	1.70368	1.24379	1.40215	1.0226	0.631782
855	US-FL	2020-04-10	55.5402	187.554	297.148	19.8989	9.77705	300.422	0	71.6669	48.8646	38.8455	0	141.273	0	41.419	234.372	90.0597	128.401	49.4968	0	0.373749	0.0218999	0.301845	1.13094	1.08815	0.915354	1.0052	1.13094	1.00162	1.41293	1.51255	1.08815	1.00162	0.839189	1.0552
856	US-NM	2020-04-10	7.75243	11.5426	25.3559	0	12.6129	18.232	0	0	0	12.3935	0	18.5375	0	4.88363	22.1075	6.06787	11.1555	0	0	-0.192583	0.0749633	-0.0856148	1.09044	0.899758	0.964181	1.21824	1.09044	1.35856	1.63305	1.62378	0.899758	1.35856	1.01293	1.20849
857	US-NV	2020-04-10	7.2732	14.5051	38.384	0	0	48.8376	0	14.2682	0	9.22169	0	19.5864	7.04984	0	34.8345	0	10.0908	21.0363	0	0.185567	-0.0290042	0.226284	1.1631	1.00059	0.573876	0.94868	1.1631	1.26099	1.60382	1.56963	1.00059	1.26099	0.699825	1.14018
858	US-RI	2020-04-10	0	8.24695	14.495	0	0	7.12383	0	5.36045	6.12935	0	0	8.00888	0	0	0	2.77935	4.06576	0	0	0.345754	0.0602953	0.337158	0.882861	0.916219	0.764751	1.08903	0.882861	1.12029	1.27293	1.6243	0.916219	1.12029	0.789193	1.27185
859	US-MN	2020-04-10	26.2206	21.3297	59.8074	0	0	60.8617	0	21.156	0	19.5134	0	46.7425	0	9.24718	44.4769	9.09588	17.6024	9.10052	0	0.34529	-0.173996	0.259932	0.91597	0.868851	0.733974	0.890617	0.91597	0.862446	1.16504	1.41984	0.868851	0.862446	0.769216	1.21663
860	US-ME	2020-04-10	5.28357	5.25159	15.3838	0	0	8.03591	0	0	0	0	0	0	0	0	5.61623	8.44968	4.19846	4.43168	0	0.532032	0.264745	0.317836	1.27067	0.933812	1.05278	1.035	1.27067	1.12745	1.59816	1.45903	0.933812	1.12745	0.993592	1.2353
861	US-ID	2020-04-10	0	22.2463	25.0244	0	0	23.5432	0	4.29188	0	11.6835	0	7.39565	0	0	4.22951	0	0	0	0
862	US-TN	2020-04-10	18.1606	55.2803	49.9638	0	10.1858	56.8888	0	34.8429	10.1815	31.232	0	39.346	0	15.478	50.9575	33.2177	23.5704	0	0	0.700516	-0.0291164	0.618231	1.04212	0.899183	0.863602	0.8075	1.04212	0.980471	1.33702	1.29333	0.899183	0.980471	0.840715	1.19489
863	US-AR	2020-04-10	0	22.8371	18.2058	0	7.206	41.3086	0	0	0	0	0	0	0	0	8.40355	6.91961	14.1348	7.30775	0	-0.0908713	-0.634309	-0.164959	0.888419	0.78788	0.128073	0.901482	0.888419	0.981405	1.30507	1.75435	0.78788	0.981405	0.25886	0.494757
864	US-WA	2020-04-10	61.422	88.8091	100.377	0	7.90854	72.3539	0	12.9629	0	19.6385	0	26.3487	0	8.37583	85.3112	17.5616	53.4116	20.6075	0	0.167199	0.143913	0.178589	1.14405	1.03799	0.884966	1.03606	1.14405	1.13872	1.52573	1.56325	1.03799	1.13872	0.888038	1.16192
865	US-NC	2020-04-10	46.5657	52.832	127.38	0	10.2199	111.946	10.1726	55.1583	0	12.8583	19.6836	57.7384	10.4995	10.8238	76.7629	16.1381	70.3267	20.5941	0	-1.26853	0.661272	-1.72815	0.0800797	0.534737	0.2399	0.259791	0.0800797	0.393085	0.240652	0.114594	0.534737	0.393085	0.549636	0.411162
866	US-AZ	2020-04-10	30.818	62.2387	124.525	0	9.06165	108.282	0	21.2087	0	13.738	0	41.7207	9.30954	14.6482	72.0264	11.2967	26.1527	9.44488	0	0.485826	0.0221088	0.293341	1.00427	0.810632	0.897101	1.07105	1.00427	1.09293	1.38192	1.48492	0.810632	1.09293	0.931365	1.43271
867	US-MT	2020-04-10	3.88181	4.85772	4.92283	0	3.88742	3.31805	0	0	0	3.86131	0	5.02883	0	0	12.4805	0	0	0	0	0.738809	0.322874	0.772957	0.822073	1.07051	1.05454	0.949962	0.822073	1.11273	1.2884	1.3433	1.07051	1.11273	1.01539	1.03198
868	US-MD	2020-04-10	6.77639	45.6743	82.8677	0	0	115.199	5.42795	24.4277	5.45088	8.51174	0	32.4766	5.60236	4.12529	56.9574	28.191	33.2953	5.68381	5.49265	0.4539	-0.133127	0.266696	0.897855	0.91139	1.1186	0.951202	0.897855	0.763806	0.989372	1.35735	0.91139	0.763806	0.939828	1.23078
869	US-OK	2020-04-10	0	22.2561	29.6862	0	0	22.1626	0	19.8353	0	8.89353	0	18.1825	12.0896	18.4236	37.4076	31.6436	7.01401	0	17.7793	-0.00929283	-0.433501	0.444687	1.29185	0.815788	0.64637	0.567804	1.29185	1.30734	1.81131	1.66933	0.815788	1.30734	0.738458	0.631082
870	US-SD	2020-04-10	6.53997	10.3865	0	0	0	6.49401	0	0	0	0	0	3.44041	0	0	3.15403	0	8.30361	0	0	0.311349	0.389381	0.0896068	1.14926	1.39936	0.940703	1.19646	1.14926	1.31033	1.67782	1.43549	1.39936	1.31033	0.95417	0.825915
871	US-IA	2020-04-10	7.31952	16.1341	59.5795	0	0	42.4741	0	23.1597	0	0	0	27.7622	0	9.89524	10.7117	7.75104	19.3274	0	0	0.173329	0.210075	0.1236	1.09088	1.15662	1.02923	1.20272	1.09088	1.1125	1.45341	1.61771	1.15662	1.1125	0.886985	1.12717
872	US-WY	2020-04-10	0	5.99314	12.017	0	0	8.35273	0	0	0	0	0	0	0	0	3.39593	0	0	0	0	1.08731	-0.770411	1.12468	0	0	0	0	0	0	0	0	0	0	0	0
873	US-WV	2020-04-10	14.2173	9.73733	8.11356	0	0	20.8492	0	0	0	0	0	13.7616	0	6.05859	21.6668	0	0	0	0	0.949479	-0.708257	0.876493	0.429451	0.906116	0.843214	0.736691	0.429451	0.633797	0.681235	0.546228	0.906116	0.633797	0.933855	1.20918
874	US-HI	2020-04-10	5.74364	6.85625	25.1238	0	0	11.642	0	4.96029	8.33438	0	0	6.31767	0	0	5.43133	0	6.72375	0	0	0.226768	-0.209004	0.226885	1.00693	0.913956	0.867735	1.1513	1.00693	0.972241	1.21115	1.59874	0.913956	0.972241	0.962415	1.31319
875	US-MO	2020-04-10	19.6487	74.7623	119.776	10.459	0	51.9598	0	16.2265	0	9.03079	0	45.386	0	0	43.5894	18.2061	29.9645	0	0	0.147896	0.11091	-0.0764498	1.03461	1.23165	0.943317	1.07992	1.03461	1.08356	1.38676	1.60855	1.23165	1.08356	0.983625	1.31166
876	US-AK	2020-04-10	2.62381	8.60799	4.9912	0	0	7.84965	0	0	0	0	0	0	4.6759	4.32338	5.84889	0	3.85947	0	0	-1.37181	0.30614	-0.351476	1.11778	1.1658	0.204369	0.703103	1.11778	1.52944	1.83673	1.20832	1.1658	1.52944	0.368354	0.0901125
877	US-MI	2020-04-10	38.2238	106.656	95.0214	0	8.33083	122.522	8.29228	8.76845	0	19.7324	0	74.4529	0	18.3248	70.6644	22.7685	48.5766	13.3587	10.973	0.419106	0.259603	0.163464	1.0143	1.01726	0.811313	1.00672	1.0143	1.08155	1.38389	1.63221	1.01726	1.08155	0.808212	1.22558
878	US-NY	2020-04-10	49.4315	183.383	268.473	7.59013	11.1879	252.525	12.3735	42.523	4.9703	41.9815	4.95356	79.8586	0	11.849	151.976	62.1606	78.1908	24.6178	0	0.276232	0.0848797	0.428344	0.816889	0.689913	0.67834	0.933645	0.816889	1.15002	1.27632	1.74391	0.689913	1.15002	0.908303	1.40274
879	US-ND	2020-04-10	0	0	7.17913	0	0	14.046	0	0	0	0	0	0	0	0	3.55926	0	0	0	0	0.323493	0.053736	0.117038	1.14464	1.03796	0.83977	1.03974	1.14464	1.27544	1.62404	1.46762	1.03796	1.27544	0.970753	1.10244
880	US-IN	2020-04-10	22.1047	31.1813	96.4987	13.2454	13.0159	76.4707	0	23.2513	13.0104	21.5475	12.9666	32.6162	10.2519	13.785	42.6418	43.3903	30.0889	23.515	13.1101	-0.10275	0.126051	-0.315695	1.22726	1.16212	0.916335	1.01106	1.22726	1.12376	1.5289	1.67574	1.16212	1.12376	1.03936	1.01794
881	US-AL	2020-04-10	15.7189	28.1106	86.6468	0	0	69.9095	0	19.4718	0	28.2703	0	31.9863	0	0	40.9361	22.0554	42.3329	9.88838	0	0.022654	0.156548	-0.0981031	1.02751	0.636423	0.551611	1.03184	1.02751	1.14689	1.4759	1.57651	0.636423	1.14689	0.684004	1.20762
882	US-CA	2020-04-10	254.711	234.514	652.565	10.3007	22.775	657.694	17.6319	170.241	30.3538	110.596	22.6887	152.19	12.9989	56.2816	345.77	166.499	277.529	39.5636	12.7443	0.336893	-0.112032	0.196572	1.22928	1.02486	1.04038	1.0018	1.22928	1.19837	1.65236	1.60179	1.02486	1.19837	0.989384	1.12828
883	US-OR	2020-04-10	7.11185	32.9878	48.3167	0	0	24.4245	7.32428	0	7.35523	14.6178	0	20.1153	7.55963	7.79311	28.0919	13.2691	18.4608	0	0	0.182626	0.144378	0.399923	0.767568	1.57947	0.723733	1.11398	0.767568	0.682259	1.01943	1.55416	1.57947	0.682259	0.814849	1.01322
884	US-SC	2020-04-10	19.179	16.4988	51.9135	6.14589	0	49.1141	0	10.3295	0	7.66516	0	17.8856	0	6.39624	72.387	6.18121	24.351	0	0	-0.308563	0.347842	-0.22637	1.35944	1.2047	1.13678	1.14356	1.35944	1.37295	1.88317	1.81489	1.2047	1.37295	1.09228	1.32668
885	US-UT	2020-04-10	0	11.8526	63.9699	0	0	33.699	0	12.3861	18.7928	19.0895	0	17.1318	0	8.40714	12.0183	23.6405	6.73826	8.05608	0	0.161433	0.0719623	0.00818928	1.17753	0.974563	0.994513	1.11113	1.17753	1.15248	1.55454	1.55211	0.974563	1.15248	0.946147	1.29046
886	US-KS	2020-04-10	7.2053	25.824	14.4701	7.04265	5.79835	20.1157	0	0	0	6.87413	6.89439	11.5046	0	7.32953	10.761	0	13.2733	0	0	0.0630154	0.168313	0.108471	1.07898	0.976937	0.618976	0.993513	1.07898	1.09675	1.45985	1.52901	0.976937	1.09675	0.79505	0.928898
887	US-NH	2020-04-10	3.17334	9.1599	19.3018	0	5.10738	13.1532	0	0	4.04897	2.97387	0	7.94387	0	0	5.27725	10.7765	0	0	0	0.568854	0.105332	0.305522	1.09301	1.09021	0.754863	0.913147	1.09301	1.05591	1.40696	1.44674	1.09021	1.05591	0.817864	1.07883
888	US-GA	2020-04-10	25.6631	101.553	115.388	7.70591	14.4563	119.277	0	20.4084	0	14.3592	0	66.806	22.6313	0	94.0615	21.7408	32.1975	7.89261	0	0.543665	0.0403758	0.478483	0.837544	0.896492	0.762155	1.03915	0.837544	0.917503	1.14231	1.28437	0.896492	0.917503	0.748963	1.09576
889	US-VT	2020-04-10	2.32749	3.69313	3.59682	0	0	7.14303	0	0	0	0	0	0	1.96519	0	2.38825	0	0	1.99375	0	-1.14825	0.800349	-1.13059	1.19647	1.57052	0.44936	0.73714	1.19647	0.862153	1.39652	1.35744	1.57052	0.862153	0.777361	0.990754
890	US-LA	2020-04-10	0	20.3499	53.9522	0	0	56.2513	9.22253	8.1792	0	0	0	40.8527	0	15.1941	41.5555	0	17.8357	9.65725	9.33246	0.543715	-0.395571	0.309328	1.20286	0.879048	0.734371	0.739218	1.20286	1.4287	1.81525	1.69713	0.879048	1.4287	0.90472	1.06361
891	US-MA	2020-04-10	28.6167	54.4427	114.203	0	7.0858	48.9509	6.6122	29.7932	7.08281	21.9944	0	46.6098	7.27964	15.009	62.6352	54.78	23.5704	0	0	0.227192	-0.0243558	0.349296	1.05612	0.919855	0.709784	0.957539	1.05612	1.17196	1.45505	1.53929	0.919855	1.17196	0.940458	1.24364
892	US-OH	2020-04-10	38.2821	78.16	140.479	0	0	179.574	11.9666	41.9814	24.7853	34.3317	0	102.703	12.3511	19.8946	57.6384	24.7189	67.8636	25.8444	24.9753	0.300086	-0.295854	0.331055	1.06702	1.18356	1.02522	1.11525	1.06702	0.957582	1.3359	1.4283	1.18356	0.957582	0.900421	1.28778
893	US-PA	2020-04-10	27.5608	99.4302	177.408	5.85155	12.3217	164.416	0	24.3529	12.3165	7.34338	0	112.279	0	9.56985	64.9819	14.0524	83.4653	5.99332	0	0.14261	0.0774424	0.184211	1.22249	1.16199	0.892441	0.928871	1.22249	1.24529	1.65446	1.58134	1.16199	1.24529	0.9368	1.20323
894	US-NE	2020-04-10	3.56391	17.4518	4.82338	0	0	25.3309	0	0	0	0	5.59004	7.8402	0	0	0	5.25081	15.4856	0	0	0.712755	0.262213	0.73632	0.740314	0.902686	0.72513	0.960746	0.740314	0.788098	0.921627	1.05691	0.902686	0.788098	0.758085	0.72197
895	US-CO	2020-04-10	12.0656	43.79	86.6717	7.22057	7.09544	83.6714	0	12.7745	4.85273	17.434	0	13.2714	0	7.51469	41.1795	19.1653	13.2505	7.39552	0	-0.177398	0.563156	-0.10101	1.26236	1.38314	0.940417	1.14923	1.26236	1.24563	1.73008	1.7636	1.38314	1.24563	0.817363	0.990535
896	US-CT	2020-04-10	15.639	17.7436	29.5038	0	0	54.0028	5.23858	5.7401	5.26071	5.22758	0	21.268	0	5.33156	22.4896	11.1411	14.3929	16.218	0	-0.27733	-0.2323	0.00557149	1.07776	0.850169	0.879686	1.11167	1.07776	1.12274	1.46271	1.6237	0.850169	1.12274	0.853036	1.26369
897	US-KY	2020-04-10	35.7829	23.9628	81.6825	0	0	27.5275	0	18.3871	12.0891	12.299	12.6221	39.3591	0	0	48.3196	17.4305	14.3971	12.6057	0	0.17452	0.117976	0.204879	1.38948	1.01677	1.02385	0.911627	1.38948	1.09495	1.6958	1.5159	1.01677	1.09495	0.824678	1.10232
898	US-TX	2020-04-10	182.915	274.824	498.814	24.9655	24.5329	524.298	18.7841	169.992	30.1816	80.6023	11.28	154.766	17.4489	29.9798	253.333	124.166	182.617	55.0748	22.8097	0.311769	0.290618	0.179345	0.937793	1.01972	0.88177	1.18035	0.937793	0.993125	1.27279	1.41396	1.01972	0.993125	0.923952	1.25106
899	US-VA	2020-04-10	14.4082	64.7429	133.482	5.61869	11.5948	110.511	5.49577	0	23.1798	4.93581	0	44.5259	0	11.6951	35.7359	35.6012	40.9624	12.0851	5.56128	0.565377	-0.145677	0.307279	0.825151	1.05258	0.56377	0.611454	0.825151	0.931535	0.971563	1.35537	1.05258	0.931535	0.821169	1.18874
900	US-DE	2020-04-11	0	2.6794	4.89788	0	0	8.13819	0	5.20541	0	0	0	0	0	0	6.7532	0	0	0	0	0.073227	-0.111763	-0.00167604	1.19316	1.09292	0.829263	0.973646	1.19316	1.19387	1.61222	1.55021	1.09292	1.19387	0.777274	0.934459
901	US-IL	2020-04-11	59.4095	103.846	189.57	20.8458	12.9856	269.631	0	106.935	0	55.3582	0	36.1036	11.8841	32.348	156.608	38.6673	97.2804	16.39	0	0.0531984	0.140128	-0.0101619	1.22886	1.24544	0.830813	1.05466	1.22886	1.1661	1.60136	1.72631	1.24544	1.1661	0.774976	1.06088
902	US-WI	2020-04-11	20.7536	59.3579	79.005	0	0	76.9321	0	29.4751	0	11.621	0	30.2009	0	10.526	109.949	8.66395	32.7616	0	0	0.355569	0.303749	0.174579	1.31685	0.804064	0.808646	0.81566	1.31685	0.970792	1.56314	1.57262	0.804064	0.970792	0.637496	1.25116
903	US-NJ	2020-04-11	41.1677	40.0556	108.876	0	8.65019	74.9181	0	57.4658	17.5839	17.7005	8.69606	45.1792	0	10.4829	51.6662	18.4752	35.3466	0	9.2942	0.466888	0.147536	0.370361	1.27165	0.983951	0.858966	0.992836	1.27165	1.23325	1.68544	1.41337	0.983951	1.23325	0.909439	1.14924
904	US-MS	2020-04-11	9.83494	29.4734	30.0261	0	0	12.2073	0	0	14.7028	0	0	6.59372	0	0	17.8761	0	8.69264	0	0	0.427694	-0.101053	0.33888	0.983854	0.853347	0.536314	1.12567	0.983854	0.868861	1.25717	1.40851	0.853347	0.868861	0.674795	1.15778
905	US-FL	2020-04-11	70.1584	249.248	327.192	0	0	352.558	0	79.1005	26.8932	24.2052	13.7693	120.607	0	49.796	283.38	53.8215	160.271	24.4312	28.4295	0.163016	0.0846473	0.241827	1.13532	1.18581	0.991948	1.10741	1.13532	1.05089	1.48002	1.5901	1.18581	1.05089	0.958421	1.17145
906	US-NM	2020-04-11	0	26.9216	14.0698	0	0	22.366	0	5.54718	0	0	0	0	0	0	29.2097	0	0	0	0	-0.23834	0.576672	0.232057	0.647672	0.651425	0.412169	1.02992	0.647672	0.557104	0.377976	0.504118	0.651425	0.557104	0.847026	1.37867
907	US-NV	2020-04-11	25.9947	16.5919	35.7973	0	0	61.1338	0	0	0	0	0	11.0376	0	0	58.5879	11.5103	17.2776	0	0	0.174681	0.058134	0.122401	1.26144	0.725452	0.978436	1.12561	1.26144	1.38855	1.80115	1.66953	0.725452	1.38855	1.09488	1.35554
908	US-RI	2020-04-11	0	7.65027	11.1724	0	0	0	0	8.68176	0	3.10721	0	3.62803	0	0	9.57004	0	12.4097	0	0	0.0267438	0.0656302	0.189581	1.05895	1.11989	0.776905	0.932077	1.05895	0.948508	1.34975	1.56875	1.11989	0.948508	0.745413	0.963764
909	US-MN	2020-04-11	10.3085	52.5208	94.9634	9.3715	17.5135	82.0353	9.56076	42.9234	9.24642	21.2369	0	0	0	12.9703	48.8293	20.1872	45.0589	11.0525	9.77461	0.141637	-0.0239457	-0.0285972	1.04912	0.953744	0.697949	0.957521	1.04912	1.03031	1.36528	1.66575	0.953744	1.03031	0.76274	0.938172
910	US-ME	2020-04-11	0	11.8311	11.3251	0	0	6.42489	0	8.05383	3.74253	4.66961	0	3.49667	0	9.37463	7.31296	7.75743	0	0	0	-0.167107	0.462776	-0.31907	1.31319	1.24649	0.794013	0.890043	1.31319	1.39867	1.85158	1.71774	1.24649	1.39867	0.767083	1.00519
911	US-ID	2020-04-11	0	11.0849	5.90456	0	0	16.6268	0	0	0	0	0	8.46416	0	0	19.8262	0	9.85518	0	0
912	US-TN	2020-04-11	32.5124	47.9508	69.6566	12.7909	0	62.6005	0	32.7442	0	0	0	43.9776	0	0	44.2349	19.1132	37.105	15.493	0	0.340058	0.215816	0.22023	1.12429	0.976127	0.822432	1.05505	1.12429	1.2077	1.54041	1.5013	0.976127	1.2077	0.850563	1.22164
913	US-AR	2020-04-11	0	39.0504	42.3644	0	8.33389	33.4289	12.718	14.7062	0	6.57263	0	11.2115	0	0	27.9638	9.90633	35.473	0	0
914	US-WA	2020-04-11	20.3719	36.67	90.9775	10.8035	12.7787	141.402	0	49.7649	0	22.5419	0	59.0428	0	13.3502	117.256	30.4749	58.5188	25.4827	34.2069	0.198105	0.204769	0.114427	1.28596	0.983244	0.966209	1.2402	1.28596	1.1316	1.6095	1.64923	0.983244	1.1316	0.885834	1.22532
915	US-NC	2020-04-11	19.3056	68.3059	114.004	29.7833	0	126.118	15.1924	0	14.6929	36.6651	0	20.5915	0	21.3464	212.668	28.3548	73.2172	35.1257	0	0.812767	-0.558448	0.868881	0	0	0	0	0	0	0	0	0	0	0	0
916	US-AZ	2020-04-11	17.1996	71.7212	78.2069	14.1471	0	109.15	0	57.0209	0	12.1803	0	44.6149	0	0	116.116	44.8425	66.0196	14.4894	0	0.14236	0.212802	-0.0018892	1.12753	1.13183	0.806717	0.934567	1.12753	1.2885	1.65287	1.66457	1.13183	1.2885	0.982162	1.2014
917	US-MT	2020-04-11	4.02339	13.0838	7.43394	0	0	7.70987	0	0	0	5.57187	0	0	0	0	6.28372	4.06596	12.6438	0	0
918	US-MD	2020-04-11	30.6026	40.6124	61.2655	0	0	86.5219	0	33.7017	0	17.7639	5.93447	21.3019	0	8.41634	77.8123	0	65.9798	0	0	0.861793	0.269883	0.751641	0.358277	1.07542	0.966717	0.990973	0.358277	0.700484	0.683319	0.64306	1.07542	0.700484	0.905771	1.168
919	US-OK	2020-04-11	9.55513	28.7246	43.6615	0	8.89429	35.3001	0	40.2439	0	11.2	0	24.6672	13.7751	0	67.8731	0	32.1505	16.0149	0	0.32863	0.332691	-0.0481455	1.27381	1.34255	0.914891	0.935457	1.27381	1.22505	1.69889	1.63764	1.34255	1.22505	0.838143	0.924327
920	US-SD	2020-04-11	4.2734	0	0	0	0	4.62073	0	0	0	0	0	0	0	0	0	0	0	0	0	0.434682	0.438896	0.615217	0.787999	0.801698	0.709323	1.44443	0.787999	0.413085	0.780146	0.852421	0.801698	0.413085	0.393724	0.600212
921	US-IA	2020-04-11	8.37129	18.7339	42.1429	0	0	32.8124	0	8.94668	7.82169	9.263	0	0	0	8.99687	25.9936	12.2098	18.4975	0	8.26849	0.413401	-0.0389677	0.297048	1.08899	1.16742	0.656664	0.772651	1.08899	1.00882	1.36082	1.24057	1.16742	1.00882	0.862387	1.11548
922	US-WY	2020-04-11	0	0	3.24374	0	0	4.01502	0	0	0	0	0	0	0	0	4.65461	0	3.2593	0	0	0.590518	-0.278309	0.5669	0.579319	0.52293	0.554893	1.08996	0.579319	0.712015	0.838938	1.19796	0.52293	0.712015	0.588665	0.719821
923	US-WV	2020-04-11	0	14.2231	19.527	4.37618	0	0	0	0	0	0	0	13.1726	0	0	0	4.76146	0	0	0
924	US-HI	2020-04-11	0	7.81394	12.4351	7.00379	0	15.556	0	0	0	0	0	0	0	0	22.0653	0	5.61246	0	0	0.219004	-0.114634	0.310487	1.23772	1.12749	0.68086	0.747569	1.23772	1.27671	1.67866	1.62696	1.12749	1.27671	0.829005	0.81129
925	US-MO	2020-04-11	28.5114	30.9117	100.539	16.9714	0	49.225	0	25.4962	0	0	0	11.947	0	8.54133	122.153	44.4789	28.7999	13.1011	0	-0.0853805	0.385626	-0.243562	1.26747	1.0085	1.06111	1.21263	1.26747	1.13887	1.577	1.66405	1.0085	1.13887	0.972623	1.09766
926	US-AK	2020-04-11	0	0	5.96694	0	0	3.63212	0	0	0	0	0	0	0	0	9.95926	0	0	0	0	0.641505	-0.0452733	0.174325	0.667584	0.675896	0.640742	0.860381	0.667584	0.530821	0.756667	1.1322	0.675896	0.530821	0.524503	1.56164
927	US-MI	2020-04-11	41.2687	102.794	160.843	19.0089	0	94.898	19.3928	38.3085	37.5104	8.76761	16.6554	34.124	0	20.0777	120.017	29.6328	45.5214	58.9966	19.8266	0.56058	-0.220422	0.849163	0.655562	0.891976	0.591059	0.761396	0.655562	0.596154	0.760508	0.87469	0.891976	0.596154	0.733073	1.07994
928	US-NY	2020-04-11	44.8301	174.477	278.725	8.73329	6.64923	242.658	0	91.9118	8.61673	24.9444	0	46.515	7.09939	8.05802	318.175	51.734	181.135	6.86656	6.07263	0.237011	1.28006	-0.0136132	1.53548	1.097	1.2952	1.13178	1.53548	1.37996	2.02168	1.67575	1.097	1.37996	0.971608	0.789578
929	US-ND	2020-04-11	0	5.95422	5.30012	0	0	10.1608	0	0	3.46877	0	0	2.493	0	0	7.10631	2.74631	0	0	0	0.42882	0.0844883	0.711813	0.957785	1.09271	0.710922	1.06571	0.957785	0.641503	1.00115	0.989342	1.09271	0.641503	0.922021	0.965506
930	US-IN	2020-04-11	18.9993	24.3582	82.7606	0	0	103.674	11.7475	68.2528	11.3612	21.3694	0	8.74167	0	29.9988	79.9008	0	64.0095	21.569	0	0.412719	-0.80109	0.701015	0.402464	0.537249	0.627759	1.18402	0.402464	0.67114	0.716953	0.755512	0.537249	0.67114	0.816636	1.3304
931	US-AL	2020-04-11	9.36803	63.4085	79.3728	7.65254	9.58534	44.7017	0	14.4271	0	9.23017	0	10.4678	0	11.6162	98.7099	12.186	8.63996	13.6834	0	0.43782	-0.33756	0.576848	0.499352	0.644247	0.625032	0.786198	0.499352	0.574536	0.51331	0.824587	0.644247	0.574536	0.645135	1.48976
932	US-CA	2020-04-11	221.631	507.397	685.955	0	49.6309	536.556	94.7164	282.645	81.8574	124.639	0	123.825	16.5167	131.228	789.879	195.026	276.549	116.484	22.6635	0.114644	0.245828	0.00790296	1.57325	1.12063	1.05595	0.998888	1.57325	1.2973	1.96661	1.69958	1.12063	1.2973	0.941266	1.02066
933	US-OR	2020-04-11	24.2198	9.83606	68.4026	0	12.3908	43.1095	0	25.7237	8.18604	0	0	10.9821	0	0	32.3255	13.8623	32.7616	7.02515	8.43176	0.953961	-0.439451	1.06073	0.355906	0.888253	0.707937	0.521669	0.355906	0.144836	0.314819	0.134993	0.888253	0.144836	0.793323	1.11888
934	US-SC	2020-04-11	13.8285	11.4367	95.4409	0	0	53.0735	0	10.5564	14.7295	12.8533	0	24.6265	0	14.4994	86.9249	25.8581	21.3892	12.0467	0	0.70818	-0.000649395	0.739207	0.673049	1.28219	1.23674	0.975189	0.673049	0.630016	0.836253	0.765559	1.28219	0.630016	1.34071	1.1758
935	US-UT	2020-04-11	14.7979	20.9429	30.0606	0	18.2504	67.4938	6.65435	9.53011	0	15.2429	0	19.5416	9.88503	0	39.7749	7.40572	14.839	8.07726	0	0.353496	-9.16e-05	0.22353	1.10894	1.05235	0.635854	0.864434	1.10894	1.23947	1.58063	1.60993	1.05235	1.23947	0.787842	0.857561
936	US-KS	2020-04-11	16.8635	21.7522	59.4651	0	0	25.1804	14.8955	0	0	8.35957	0	13.7286	0	10.71	21.018	8.07249	17.0341	10.1596	0	-0.229783	0.143871	-0.0399678	0.891983	1.13577	0.669261	0.923477	0.891983	0.844951	1.17785	1.5561	1.13577	0.844951	0.817152	1.1246
937	US-NH	2020-04-11	3.74274	6.70945	20.3336	3.98683	0	13.9292	0	7.75756	0	3.13242	0	0	0	4.94703	11.8191	0	7.85909	0	0	0.555151	-0.103402	0.496407	1.11274	0.919472	0.983518	1.1045	1.11274	0.978666	1.36558	1.40369	0.919472	0.978666	0.698015	0.719405
938	US-GA	2020-04-11	64.7244	96.6207	138.225	0	12.2739	125.11	21.9286	62.8108	53.0192	24.4877	12.339	40.6196	0	29.7488	165.453	38.1987	80.2463	38.0253	0	-0.402618	0.214501	-0.357719	1.01847	1.17608	0.84702	1.19594	1.01847	0.841738	1.22943	1.45844	1.17608	0.841738	0.855325	1.1924
939	US-VT	2020-04-11	0	0	4.40099	0	0	13.4122	0	0	0	3.63485	0	0	0	0	0	0	0	0	0	-0.0332733	0.145972	-0.35985	1.11612	0.813685	0.819015	0.863919	1.11612	1.09012	1.49022	1.77647	0.813685	1.09012	0.691485	1.12371
940	US-LA	2020-04-11	11.1637	30.5637	26.0059	0	0	74.4379	0	22.0987	11.74	0	0	14.1948	0	0	47.5794	17.9669	43.551	0	0	0.119002	0.114629	0.097942	1.14531	1.27561	0.658293	0.999297	1.14531	0.663549	1.13599	1.4403	1.27561	0.663549	0.880586	0.980854
941	US-MA	2020-04-11	33.0828	52.3907	69.6566	0	0	104.334	0	9.75358	16.3721	34.3347	0	22.9448	10.1168	0	121.646	20.4784	51.6244	0	8.65365	0.217637	-0.00276903	0.231417	1.22117	1.12243	0.917338	1.00942	1.22117	1.07868	1.52746	1.50962	1.12243	1.07868	0.924537	1.13116
942	US-OH	2020-04-11	68.7113	140.114	120.698	0	0	161.847	13.1643	53.1917	12.7315	0	0	46.4992	22.069	0	201.701	34.745	136.858	27.6698	0	0.340884	-0.111622	0.566526	0.928192	1.05621	1.01138	1.22276	0.928192	1.10651	1.38104	1.3289	1.05621	1.10651	1.1153	1.17854
943	US-PA	2020-04-11	42.3201	88.9421	175.937	0	0	160.35	0	108.549	7.59199	30.7192	11.7791	66.2036	0	18.6368	215.38	21.5246	101.741	9.07494	12.0385	-0.0924105	0.0713382	-0.0644102	1.23839	1.15507	1.10516	1.13867	1.23839	1.15165	1.59404	1.62437	1.15507	1.15165	0.937894	1.1794
944	US-NE	2020-04-11	4.17571	12.5013	7.92867	9.73375	0	9.23281	0	11.3775	0	0	0	4.66593	0	0	38.9222	5.57386	12.0374	6.54347	0	0.77224	-0.305579	0.5669	1.34687	0.851483	0.746747	0.65822	1.34687	1.28267	1.78808	1.38594	0.851483	1.28267	0.543496	0.345619
945	US-CO	2020-04-11	21.1633	44.1785	58.738	0	0	93.0073	0	0	0	19.4154	0	32.2471	0	13.3141	61.7799	10.3611	41.4917	16.8463	0	0.782698	-0.22098	0.507392	0.802189	1.00005	1.05414	1.0402	0.802189	0.981875	1.21433	1.12048	1.00005	0.981875	1.2312	1.29091
946	US-CT	2020-04-11	7.07321	20.6464	27.5675	0	0	30.0347	4.37344	11.879	0	5.00906	0	15.8072	0	16.316	28.5697	11.9918	41.2611	7.58375	0	0.0911115	-0.20918	0.179381	1.40862	0.959338	1.15404	1.02955	1.40862	1.12792	1.76773	1.56585	0.959338	1.12792	0.995527	1.08799
947	US-KY	2020-04-11	0	10.3928	14.4549	0	25.6709	52.3337	9.40208	31.7098	9.09296	10.7685	0	23.2075	0	0	79.9951	0	28.8467	16.1711	0	-0.0572131	0.295491	-0.495361	1.09205	1.23636	0.553649	0.670734	1.09205	0.817152	1.25485	1.46749	1.23636	0.817152	0.650412	1.24511
948	US-TX	2020-04-11	140.974	234.601	505.232	69.2361	31.9649	431.891	18.0343	296.874	17.4414	115.326	0	89.6257	36.9517	26.5045	424.115	125.078	247.482	81.6555	30.7295	-0.145518	0.532234	-0.13405	1.35872	1.22079	0.696694	0.738169	1.35872	1.28975	1.75176	1.66791	1.22079	1.28975	0.631941	0.919994
949	US-VA	2020-04-11	30.5786	63.1031	157.057	9.91288	13.7821	81.7627	10.9925	39.9547	9.78058	23.1657	0	31.7845	0	28.6322	163.724	29.7864	100.565	0	0
950	US-DE	2020-04-12	2.11581	4.7176	4.79184	0	0	6.93062	0	0	0	0	0	4.54601	0	0	4.86031	2.7819	0	0	0	0.0224757	0.975498	0.224063	0.839672	0.624161	0.861918	1.10732	0.839672	1.36384	1.46181	1.60602	0.624161	1.36384	1.17068	0.95272
951	US-IL	2020-04-12	52.3981	71.3728	125.809	0	0	135.02	6.74174	57.184	5.8896	19.8438	11.6716	38.7951	0	13.2447	90.558	24.7646	30.6122	12.7977	6.01935	0.221577	0.428527	0.1435	1.12436	1.00104	0.876423	0.9637	1.12436	1.03296	1.43217	1.54993	1.00104	1.03296	0.894684	1.09383
952	US-WI	2020-04-12	12.7877	25.8655	71.912	0	0	33.8666	0	17.7571	0	6.70546	6.81466	0	0	6.13317	46.5937	7.53587	12.0277	0	0	0.220539	-0.0768819	0.165444	0.749617	1.19819	0.845956	1.38261	0.749617	0.977648	1.16307	1.41846	1.19819	0.977648	1.05829	1.51574
953	US-NJ	2020-04-12	15.4822	72.9577	69.3248	0	0	79.3603	5.09475	30.3685	5.66463	11.7266	0	6.43837	0	8.59443	50.6925	8.48396	54.3058	18.0531	5.66077	0.2418	-0.20087	-0.0847422	0.807773	1.20184	1.0331	1.19079	0.807773	0.968508	1.15115	1.66003	1.20184	0.968508	1.0405	1.28987
954	US-MS	2020-04-12	16.7038	7.80845	32.9246	0	0	30.0818	0	0	6.06268	0	0	7.5368	0	0	15.5982	5.17434	8.53446	6.16928	0	0.825514	-0.13731	1.00077	0.331104	0.383088	0.441386	0.593689	0.331104	0.725672	0.684088	0.651262	0.383088	0.725672	0.679235	1.3023
955	US-FL	2020-04-12	122.213	119.617	291.786	6.11162	8.64863	236.277	5.81803	58.0576	6.46882	27.7701	11.3863	52.5171	8.75634	11.8872	213.363	24.4245	118.48	5.76223	0	0.254072	0.222749	0.261367	1.00247	1.21222	0.934444	1.02992	1.00247	0.882092	1.23633	1.31035	1.21222	0.882092	0.875778	1.12907
956	US-NM	2020-04-12	6.76418	17.3357	10.2129	0	0	21.6855	0	2.93147	0	8.98833	0	7.64918	0	4.97218	11.0816	4.50612	3.88667	0	0	0.0028655	-0.271182	0.44522	1.60321	1.05521	0.801048	1.18882	1.60321	1.3741	2.08309	1.53394	1.05521	1.3741	0.505029	0.29249
957	US-NV	2020-04-12	6.53415	9.80328	33.3384	5.55113	0	28.5298	0	11.2418	5.87556	0	0	4.9327	0	0	11.1135	3.8823	15.2696	5.13466	5.50459	0.416339	-0.253804	0.408121	1.03387	1.07324	0.773661	0.654504	1.03387	0.982971	1.24725	1.1797	1.07324	0.982971	1.06946	1.29775
958	US-RI	2020-04-12	5.78276	0	9.26829	0	0	6.47334	0	0	4.37265	2.93505	0	0	0	0	5.68806	0	2.49926	2.85769	0	0.0888703	-0.024555	0.188282	1.09393	1.24044	0.916919	1.19715	1.09393	0.926527	1.3575	1.41065	1.24044	0.926527	0.816204	1.21541
959	US-MN	2020-04-12	12.0965	19.996	43.303	7.27721	7.20865	43.8388	5.41221	5.74645	0	0	0	4.10373	0	5.95433	43.2964	7.63422	3.75331	6.25369	5.63766	0.216757	-0.0143951	0.254325	1.1013	1.06954	1.00855	1.26236	1.1013	1.12682	1.46645	1.54514	1.06954	1.12682	0.987493	1.30865
960	US-ME	2020-04-12	7.59262	3.99296	12.2255	0	0	5.63029	0	0	3.27247	0	0	3.91522	0	0	4.16158	0	4.07824	3.40086	0	0.257263	-0.0589647	0.356079	0.97417	0.900721	0.743966	1.05427	0.97417	0.877438	1.21278	1.44334	0.900721	0.877438	0.683883	0.961076
961	US-ID	2020-04-12	5.24903	4.96162	4.85742	0	0	5.17897	0	0	0	3.89778	0	6.52356	0	0	11.4914	0	5.12377	0	0
962	US-TN	2020-04-12	8.52511	24.9075	80.6838	3.04516	0	26.6828	0	16.9358	4.39519	9.68567	0	12.4888	0	4.34898	43.2656	17.812	27.9214	0	0	-0.221083	0.60512	0.416976	1.43949	1.27897	1.35523	1.21279	1.43949	0.992583	1.64199	1.58501	1.27897	0.992583	1.08213	1.21811
963	US-AR	2020-04-12	7.66855	11.7003	34.0628	0	0	9.92897	0	0	7.47374	12.9074	0	0	0	6.88514	34.5942	11.92	6.69759	0	0	-0.155977	-0.516613	-0.0383933	0.932028	0.635321	0.621502	0.740208	0.932028	0.94432	1.28804	1.68432	0.635321	0.94432	0.752838	0.837895
964	US-WA	2020-04-12	12.5424	34.7494	51.6298	0	0	76.7432	15.2949	15.6149	0	0	0	20.9084	0	8.41349	64.9708	9.50793	39.0958	6.7973	7.96603	0.205437	0.236319	0.260142	1.07914	1.06946	0.93371	1.17401	1.07914	1.0506	1.39861	1.55261	1.06946	1.0506	0.912959	1.0384
965	US-NC	2020-04-12	49.4814	69.6713	104.268	0	0	135.782	0	41.3484	0	9.03093	0	11.5282	0	30.7774	65.3522	17.8716	73.4156	0	10.5582
966	US-AZ	2020-04-12	17.5271	37.7967	59.0853	13.4158	4.7251	33.1561	5.67613	5.55088	4.41773	6.32165	0	9.86298	0	7.80585	54.2181	6.25507	6.56055	14.7569	0	0.256914	-0.135615	0.24632	1.00197	1.0774	0.773499	1.10668	1.00197	1.08212	1.35789	1.46936	1.0774	1.08212	0.789153	1.11588
967	US-MT	2020-04-12	0	0	0	0	0	4.6651	0	0	0	0	0	0	0	0	0	3.58107	7.95754	4.24809	0	1.07947	1.03686	0.570453	0	0	0	0	0	0	0	0	0	0	0	0
968	US-MD	2020-04-12	23.1761	12.9451	55.8252	0	7.47691	39.7159	0	11.3337	11.8549	15.4889	0	5.85833	0	17.0854	38.0536	16.0069	32.1485	12.32	0
969	US-OK	2020-04-12	22.3842	12.7528	26.7213	0	0	43.8686	0	4.67881	0	0	0	6.73322	0	0	41.8053	6.26294	4.39875	7.03595	8.56287	0.632353	0.101348	0.0390685	0.852519	0.523446	0.862732	1.34614	0.852519	1.16419	1.36363	1.57883	0.523446	1.16419	1.00612	1.44315
970	US-SD	2020-04-12	5.00551	2.19366	2.9182	0	0	5.3026	3.40415	0	0	3.63963	0	0	0	0	4.77582	0	0	0	0	1.55796	-0.301861	1.3485	0	0	0	0	0	0	0	0	0	0	0	0
971	US-IA	2020-04-12	3.37675	23.6258	27.1366	0	0	22.5927	6.52678	0	0	0	0	3.62762	0	0	9.38039	4.79499	17.4624	0	0	-0.00373066	0.0561446	-0.0147759	1.18455	1.33829	0.752287	1.01371	1.18455	1.08325	1.58645	1.59031	1.33829	1.08325	0.774845	0.855157
972	US-WY	2020-04-12	0	1.71549	9.05594	0	0	2.07338	0	0	0	0	0	3.39923	0	0	0	0	0	0	0	0.742171	-0.633352	0.963281	0.647465	0.379852	0.501515	0.679055	0.647465	0.627148	0.847591	1.13096	0.379852	0.627148	0.477917	0.777396
973	US-WV	2020-04-12	4.50495	14.3319	15.2858	0	0	5.83286	0	0	7.49415	0	0	0	0	0	14.2259	0	9.5741	0	0	0.599016	0.253149	1.03675	0.90124	0.526957	0.79721	0.73807	0.90124	1.02853	1.33953	1.5963	0.526957	1.02853	0.774695	1.01767
974	US-HI	2020-04-12	4.59944	6.25563	5.06352	0	0	11.761	0	0	0	0	0	4.43	0	0	4.34654	0	3.42837	0	0	0.511642	0.328452	0.31525	1.01493	1.18262	0.970975	1.09733	1.01493	1.0036	1.34223	1.42106	1.18262	1.0036	0.869962	0.896794
975	US-MO	2020-04-12	34.5886	23.7482	55.694	0	0	61.3746	0	9.53022	0	6.02559	0	8.91801	0	25.1029	70.2159	0	37.6104	18.4826	0	0.217443	0.349296	0.0925194	1.22695	1.16692	0.750302	0.752424	1.22695	1.05466	1.57142	1.56129	1.16692	1.05466	0.710905	0.931386
976	US-AK	2020-04-12	0	0	0	0	0	4.34932	0	3.90079	0	0	2.94239	2.6464	0	0	2.83375	0	2.74314	0	0
977	US-MI	2020-04-12	49.3442	58.9774	110.525	17.6257	0	69.7962	8.3895	15.9826	8.47993	22.9343	0	13.2525	8.03504	16.7815	69.4361	20.7316	33.7915	8.81262	8.73897	-0.100327	0.2086	-0.113396	1.15186	1.0276	0.917565	1.22785	1.15186	0.995558	1.36211	1.45189	1.0276	0.995558	0.934322	1.12779
978	US-NY	2020-04-12	56.5611	127.117	187.221	0	6.15792	141.153	5.91786	98.177	7.40229	46.1361	0	74.7856	6.23461	17.0904	117.029	23.912	76.9494	14.5307	6.93492	0.13469	0.211934	0.102679	1.15578	1.08538	0.891487	1.02432	1.15578	1.20227	1.53764	1.64059	1.08538	1.20227	0.965522	1.32632
979	US-ND	2020-04-12	0	3.03662	8.41578	0	0	2.63789	0	0	0	0	0	2.74488	0	0	6.59344	2.59644	2.89345	2.38215	2.14749	0.374246	-0.206769	0.275578	1.13852	0.785365	0.848269	1.05957	1.13852	1.14316	1.55133	1.44384	0.785365	1.14316	0.84245	1.15912
980	US-IN	2020-04-12	31.5094	30.5017	51.6423	0	13.7013	58.3137	6.71267	0	7.46353	6.61345	0	6.11753	0	0	50.8637	11.0012	8.95223	6.86138	0	0.470242	-0.515064	0.486372	1.19434	0.746635	0.624323	0.705142	1.19434	0.761664	1.35006	1.3238	0.746635	0.761664	0.528119	0.755379
981	US-AL	2020-04-12	6.08759	23.4451	23.814	0	0	44.7027	0	7.09837	0	11.108	0	10.9989	0	0	25.2777	7.18911	6.52518	0	9.80116	0.0891505	-0.0833895	-0.204927	0.972683	0.816427	0.864952	1.03199	0.972683	0.981158	1.27503	1.38587	0.816427	0.981158	0.926782	1.26814
982	US-CA	2020-04-12	150.568	249.066	448.739	15.8185	20.3702	263.886	55.7167	132.537	50.2289	83.8556	0	104.665	0	51.3575	368.587	97.3542	240.768	76.5593	0	-0.103181	0.0315313	0.0846877	1.14668	1.03292	0.883658	1.06948	1.14668	1.13621	1.50293	1.5741	1.03292	1.13621	0.877021	1.09092
983	US-OR	2020-04-12	5.96161	24.7333	15.8885	0	0	32.8404	0	0	4.50789	6.8635	0	13.0652	4.27138	0	42.5999	8.1018	9.0598	0	0	-1.75225	0.0607085	-1.29472	0.737344	1.41123	0.233967	0.599286	0.737344	0.586197	0.939025	0.149639	1.41123	0.586197	0.403217	0.848642
984	US-SC	2020-04-12	29.3581	30.45	69.278	0	0	48.9835	6.38909	0	0	7.11569	0	17.0312	6.9414	7.24871	37.5467	14.3749	28.0768	23.0702	6.65523	0.114644	-1.09393	0.559795	0	0	0	0	0	0	0	0	0	0	0	0
985	US-UT	2020-04-12	0	26.7019	23.8499	0	0	15.9748	0	8.85693	0	3.46114	0	4.90913	0	0	19.2951	4.56626	10.0574	3.5909	0	-0.0750223	0.230766	-0.225082	1.03977	1.07162	0.897912	1.20201	1.03977	0.964793	1.34901	1.5225	1.07162	0.964793	0.890552	1.24588
986	US-KS	2020-04-12	8.34682	21.2785	14.9938	0	5.79096	43.3443	0	0	6.18771	0	0	5.80214	0	0	25.5826	0	8.14763	4.37272	5.79703	0.325831	-0.18601	0.462232	0.912514	1.14917	0.942693	1.15661	0.912514	0.759417	1.12328	1.2119	1.14917	0.759417	0.822704	1.12291
987	US-NH	2020-04-12	5.08537	0	3.20861	0	0	3.87715	0	0	0	0	0	4.056	0	2.82484	4.53606	0	2.8264	3.69343	2.6746	-0.205395	0.75461	-0.122326	0.965166	1.38331	1.1264	1.39853	0.965166	1.20837	1.49179	1.51121	1.38331	1.20837	1.30013	1.04207
988	US-GA	2020-04-12	37.3456	50.156	127.089	34.8557	8.52525	94.1197	16.3858	36.0545	11.3867	17.7931	8.63371	21.3543	8.63142	13.5203	85.5949	29.4932	24.4628	8.99338	0	0.0855552	0.385626	0.126808	1.14088	1.04855	1.03039	1.12616	1.14088	1.1206	1.55708	1.62236	1.04855	1.1206	1.04403	1.30676
989	US-VT	2020-04-12	0	2.44507	3.19456	0	0	3.04751	0	0	0	0	0	0	0	0	6.08766	1.91642	0	0	0	-0.837105	0.505088	-0.267987	1.14506	0.368916	0.729122	1.01683	1.14506	1.18458	1.60565	1.92912	0.368916	1.18458	0.663108	1.01582
990	US-LA	2020-04-12	10.1994	25.5968	31.9456	5.60497	0	34.6307	0	0	0	4.75402	0	4.49526	0	0	52.0283	7.31725	5.82448	0	0	0.555033	-0.300267	0.695305	0.589768	1.13921	1.02409	1.15911	0.589768	0.602881	0.710378	0.883552	1.13921	0.602881	0.889017	0.755711
991	US-MA	2020-04-12	23.2503	33.9648	59.1681	0	6.03295	84.1535	5.79776	12.5178	0	9.68567	0	16.6518	0	13.0469	44.8389	12.0038	6.09194	7.00369	0	0.243498	0.0636541	0.189634	1.14317	1.12411	0.969868	1.07974	1.14317	1.04355	1.44335	1.56097	1.12411	1.04355	0.894828	1.33965
992	US-OH	2020-04-12	42.0777	42.2596	96.7378	0	6.04847	113.179	0	35.6057	0	18.4252	0	21.8956	0	18.6928	82.7497	7.22677	47.3731	6.71642	0	0.221158	0.0815525	0.493602	0.908494	1.05198	0.705217	1.04539	0.908494	1.01207	1.24176	1.39971	1.05198	1.01207	0.965607	1.30914
993	US-PA	2020-04-12	32.3446	81.9	109.749	0	3.56054	66.6251	3.91056	36.194	11.957	8.16617	0	31.6589	0	8.06675	102.138	27.293	70.6231	8.47231	4.07346	0.219863	0.0962922	0.310615	1.27817	1.05351	1.11509	1.22723	1.27817	1.16703	1.68953	1.53115	1.05351	1.16703	0.988225	1.05189
994	US-NE	2020-04-12	3.38237	6.37558	4.84649	3.74147	0	8.66886	0	4.97591	0	4.13207	0	3.75088	0	8.16353	10.6317	4.68821	4.14529	0	0	0.27937	0.119835	0.79001	0.583296	0.624671	0.704117	1.52176	0.583296	0.754476	0.679288	0.841662	0.624671	0.754476	0.88915	1.45189
995	US-CO	2020-04-12	6.20851	23.8674	63.5009	0	7.63093	41.539	0	28.5623	0	0	0	8.42498	6.55537	10.5129	53.7306	18.9383	0	7.44653	0	0.105094	0.296196	0.234953	1.10371	1.03267	0.896327	1.31262	1.10371	1.06399	1.41717	1.44937	1.03267	1.06399	0.67524	1.08575
996	US-CT	2020-04-12	10.6117	15.5019	13.8962	4.86326	0	31.8156	4.76581	14.838	0	3.63963	0	0	0	0	39.8324	4.60166	15.2136	0	0	0.486031	-0.0139507	0.222014	1.06475	0.690632	0.79169	1.06958	1.06475	1.03529	1.42481	1.49779	0.690632	1.03529	0.825297	1.49554
997	US-KY	2020-04-12	8.0628	5.8892	37.0732	0	8.38037	30.0282	0	17.2361	9.5261	5.91611	0	11.098	0	6.78667	25.5746	15.8619	15.1842	0	0	0.474164	-0.216332	0.35729	0.619657	0.95529	0.316036	0.329026	0.619657	0.56992	0.579831	0.737762	0.95529	0.56992	0.928033	1.03486
998	US-TX	2020-04-12	85.8652	205.037	394.24	15.3355	0	218.658	0	83.1499	8.7402	25.014	8.28384	92.2446	0	61.7735	197.774	59.4012	181.715	9.0831	23.3953	-0.15376	0.2215	-0.302588	1.20901	0.973978	0.880817	1.14581	1.20901	1.16762	1.5944	1.46756	0.973978	1.16762	0.841003	1.1724
999	US-VA	2020-04-12	22.7064	47.9911	104.615	10.3541	0	67.8122	13.1423	4.59011	7.30618	10.9777	0	16.0893	0	0	89.2473	11.5862	36.7093	0	0	0.0675792	0.00939098	0.172904	1.07	0.83229	1.04745	1.37781	1.07	1.29914	1.53229	1.58545	0.83229	1.29914	1.33396	1.56612
1000	US-DE	2020-04-13	12.0638	0	24.469	0	0	7.02305	0	7.77575	0	0	0	0	0	0	6.30237	0	4.29454	0	0	0.196446	-0.14636	0.26985	0.900866	1.10406	0.744751	1.01027	0.900866	1.1164	1.35087	1.62065	1.10406	1.1164	0.899841	1.14481
1001	US-IL	2020-04-13	153.418	180.309	259.924	32.13	34.966	323.761	16.4722	136.147	17.8059	87.7601	16.535	43.2592	17.2309	0	163.265	134.561	132.335	55.6262	0	0.160163	-0.0106785	0.040345	1.20404	1.00625	0.952178	1.08364	1.20404	1.07548	1.52298	1.56376	1.00625	1.07548	0.880112	1.25576
1002	US-WI	2020-04-13	24.1545	61.5775	133.924	12.624	19.6261	108.565	0	66.3631	16.4906	13.737	0	24.8395	18.7742	15.722	57.7328	28.5277	35.017	34.0014	0	-0.350399	0.256469	-0.354775	1.23489	1.02779	0.947921	1.25143	1.23489	1.28069	1.72187	1.53756	1.02779	1.28069	1.03283	1.25718
1003	US-NJ	2020-04-13	94.1417	73.126	167.838	0	47.8299	241.479	0	72.7786	36.9378	21.7955	68.6029	37.8345	61.4814	78.6834	117.248	58.3174	146.675	0	0	0.350482	0.042947	0.366125	1.1168	1.01899	0.942878	1.07503	1.1168	1.16394	1.51641	1.45748	1.01899	1.16394	1.08246	1.28153
1004	US-MS	2020-04-13	24.6102	31.9013	61.3166	0	0	0	0	33.8076	9.88337	0	0	18.3689	0	0	26.61	30.5958	16.8478	0	0	0.194653	-0.105516	-0.322699	1.07853	1.12934	1.0829	1.15313	1.07853	1.29775	1.62207	1.46277	1.12934	1.29775	1.2111	1.2553
1005	US-FL	2020-04-13	174.765	202.285	423.348	20.1656	27.432	411.073	20.0687	91.5208	16.2701	51.2017	10.0726	74.6643	10.4965	62.7861	389.384	221.056	177.649	40.3239	21.969	0.319937	-0.145677	0.231976	1.07473	0.9259	0.790381	1.02451	1.07473	1.09873	1.43765	1.46069	0.9259	1.09873	0.797822	1.23939
1006	US-NM	2020-04-13	10.799	0	36.1991	0	0	36.7971	0	0	0	0	0	28.9998	0	0	31.8396	8.69455	15.1377	0	0	-0.247927	0.336509	-0.464176	1.26103	0.906378	0.92926	0.99118	1.26103	1.13232	1.62775	1.5686	0.906378	1.13232	0.98354	1.20931
1007	US-NV	2020-04-13	27.1668	43.8455	91.3046	0	0	57.5441	0	8.93568	0	10.4815	0	31.9356	0	15.1211	20.7297	40.0294	0	9.15645	0	0.313687	-0.164503	0.360288	0.81675	0.974806	0.575739	0.930111	0.81675	0.85246	1.07706	1.48521	0.974806	0.85246	0.642818	1.18018
1008	US-RI	2020-04-13	0	0	11.4043	0	0	13.786	0	0	0	0	0	0	0	0	6.49807	6.41532	4.59819	0	0	0.365405	-0.0388984	0.14768	1.11466	0.990543	0.959271	1.18461	1.11466	1.03266	1.41732	1.54836	0.990543	1.03266	0.993352	1.21254
1009	US-MN	2020-04-13	40.6929	101.325	105.332	0	23.8173	167.3	0	28.3483	0	15.0035	0	35.006	0	22.3503	96.0846	21.1363	59.4929	16.0048	0	-0.269172	0.131518	-0.200338	1.13775	1.0734	0.804742	1.03595	1.13775	0.991633	1.4215	1.5949	1.0734	0.991633	0.75963	1.02331
1010	US-ME	2020-04-13	16.4507	15.4673	25.5159	5.11565	0	5.98555	0	0	0	0	0	4.45306	0	0	5.72943	0	22.0733	0	0	0.281215	0.339061	0.0651317	1.27915	0.951279	1.00918	1.14004	1.27915	1.13502	1.64013	1.44737	0.951279	1.13502	0.939142	1.23279
1011	US-ID	2020-04-13	0	9.50058	37.7809	0	0	21.0957	0	0	12.6362	0	0	0	0	0	22.4367	11.3112	20.1513	0	0
1012	US-TN	2020-04-13	2.51878	2.46689	16.0277	0	0.579863	10.1828	0.53027	1.56858	1.1464	0.676445	0	4.73481	0.554692	0	6.49807	2.66168	3.44864	0.60884	0	0.425679	-0.225224	0.23449	0.887046	1.0055	0.889477	1.00729	0.887046	0.897558	1.17362	1.16749	1.0055	0.897558	0.654903	0.82122
1013	US-AR	2020-04-13	27.692	33.6307	45.8151	0	0	46.572	0	0	0	0	0	0	6.09839	0	56.4384	0	10.1107	6.6937	0	-0.147153	0.58225	-0.126323	0.932885	0.876112	0.872192	1.36249	0.932885	1.23074	1.42829	1.85271	0.876112	1.23074	0.873639	0.873661
1014	US-WA	2020-04-13	53.4135	55.0665	192.304	0	0	161.385	0	35.8896	15.9939	0	0	64.4717	0	74.0643	112.415	58.4242	123.17	11.552	0	0.134638	0.25725	-0.0843957	1.29944	1.02343	0.987683	1.12875	1.29944	1.16992	1.65985	1.60125	1.02343	1.16992	0.941807	1.30664
1015	US-NC	2020-04-13	72.3342	115.754	274.321	0	0	225.589	10.6054	120.66	22.0462	12.4882	0	65.5589	10.2405	19.3973	109.967	70.978	77.8156	23.4169	0
1016	US-AZ	2020-04-13	90.4178	49.1481	183.394	22.9527	21.2319	166.685	45.6848	84.4621	20.988	35.6955	22.9294	52.0101	23.8944	18.5806	90.9729	19.1095	123.797	26.2269	0	0.163639	0.0578766	0.232016	1.14092	1.00786	0.907458	1.1148	1.14092	1.205	1.56537	1.55374	1.00786	1.205	0.991981	1.18359
1017	US-MT	2020-04-13	5.39582	7.15363	16.3301	0	0	19.7922	0	0	0	10.2851	0	0	0	0	11.9681	0	7.92838	0	0	-0.497195	0.152745	-0.764479	1.12866	0.484507	0.850938	1.1571	1.12866	1.33859	1.74439	1.6245	0.484507	1.33859	0.98949	1.36111
1018	US-MD	2020-04-13	17.7229	68.3462	119.824	0	0	127.177	0	37.2499	26.2159	36.2924	23.4084	44.143	24.3936	17.5096	95.7309	43.6994	55.6088	0	0	0.310746	-0.0508513	0.634402	0.49453	0.581209	0.201973	0.597021	0.49453	0.464863	0.63471	1.3529	0.581209	0.464863	0.146743	0.723575
1019	US-OK	2020-04-13	21.8246	37.7625	52.0785	0	0	41.1747	0	8.60785	16.5555	0	0	25.1625	16.3413	12.2664	37.536	24.6002	43.1623	0	0	0.413765	0.0355455	0.348527	1.271	0.866239	0.862926	1.04473	1.271	1.18439	1.68334	1.64593	0.866239	1.18439	0.862949	1.2777
1020	US-SD	2020-04-13	0	0	18.8919	0	0	15.7841	0	0	7.4042	0	0	0	0	8.57181	0	0	7.12753	0	0	0.565762	-0.197422	0.544601	0.831057	0.862952	0.728257	1.09072	0.831057	0.864488	1.11538	1.38748	0.862952	0.864488	0.68688	1.0172
1021	US-IA	2020-04-13	8.08642	20.931	72.5901	0	0	42.9659	0	0	11.8301	10.5482	0	14.3322	0	20.6956	40.9784	19.1249	30.0518	0	11.796	0.515762	-0.20957	0.710946	0.980477	0.931034	0.83093	0.776418	0.980477	0.8912	1.25271	1.31824	0.931034	0.8912	0.79748	0.935139
1022	US-WY	2020-04-13	0	0	0	0	0	3.6002	0	0	0	0	0	0	0	0	0	0	0	0	0	-0.635774	0.728207	-0.678326	1.59226	0.594125	0.924651	0.975404	1.59226	1.66998	2.2633	1.78686	0.594125	1.66998	0.901067	0.81742
1023	US-WV	2020-04-13	20.606	8.28504	25.8793	0	0	20.5194	0	0	0	0	0	7.82858	0	0	12.1709	0	5.64263	0	0
1024	US-HI	2020-04-13	9.10636	20.1934	12.7099	0	0	18.338	0	0	0	10.1054	10.893	0	0	0	27.5932	0	10.5862	0	0	0.253746	0.0365372	0.276821	1.18229	0.986072	1.03229	1.21293	1.18229	1.14443	1.51704	1.59977	0.986072	1.14443	0.978348	1.2873
1025	US-MO	2020-04-13	23.232	60.5535	128.757	0	0	96.3452	18.9327	35.7029	0	0	0	38.8818	0	10.0695	76.8521	21.3823	34.8869	0	31.5665	0.153201	-0.0253182	0.103146	1.01135	1.02125	0.833865	1.08952	1.01135	1.22238	1.50053	1.66733	1.02125	1.22238	0.906768	1.141
1026	US-AK	2020-04-13	0	0	6.36806	0	0	14.8885	0	0	0	0	0	0	0	0	0	0	5.60259	6.4507	0	0.330125	-0.0144303	0.115288	1.15702	0.742507	0.950748	1.07965	1.15702	1.19293	1.56601	1.65004	0.742507	1.19293	0.921395	1.24363
1027	US-MI	2020-04-13	41.307	82.1021	220.329	0	0	262.28	16.8809	43.1258	0	35.238	0	76.7355	0	42.2504	150.446	128.384	89.8249	29.9542	0	0.0251407	0.154676	-0.0422535	1.21927	1.06126	0.923648	0.997322	1.21927	1.10955	1.54903	1.52739	1.06126	1.10955	0.883198	1.18442
1028	US-NY	2020-04-13	221.531	252.744	455.517	35.8954	0	405.877	0	154.104	28.9613	93.0392	26.8942	124.93	28.026	55.8805	328.317	239.08	280.727	47.8518	27.073	0.0846681	0.352756	0.124714	1.18583	1.01183	0.995847	1.17177	1.18583	1.05976	1.4853	1.62002	1.01183	1.05976	0.916429	1.13191
1029	US-ND	2020-04-13	0	0	15.8969	0	0	0	0	4.55777	0	0	0	0	0	0	0	0	0	0	0	0.272764	0.00199281	0.137115	0.95483	1.01061	0.946225	1.14785	0.95483	0.965142	1.31017	1.58757	1.01061	0.965142	0.964526	1.10159
1030	US-IN	2020-04-13	46.8844	47.127	149.17	0	0	157.62	19.7408	24.5874	0	13.254	0	26.9039	13.5855	32.5055	58.8858	43.4599	52.9309	35.7881	0	-0.762587	0.484635	-0.657897	1.15455	1.16317	0.798982	0.86313	1.15455	1.15702	1.59788	1.40948	1.16317	1.15702	0.960811	1.24493
1031	US-AL	2020-04-13	29.9768	30.8272	104.436	0	4.96881	65.442	0	6.72055	0	4.83035	0	23.6672	0	0	40.6011	11.4039	9.85041	0	0	-0.158218	0.0885984	0.0702816	0.796425	0.714965	0.545795	1.13867	0.796425	1.03538	1.20612	1.5994	0.714965	1.03538	0.733105	1.07939
1032	US-CA	2020-04-13	364.61	486.313	835.702	100.473	142.476	1163.71	84.8401	327.15	140.839	220.32	136.87	297.606	28.526	379.182	761.174	294.041	499.214	264.401	116.347	0.0282582	-0.0163822	0.0479307	1.31874	1.09961	0.90199	1.07396	1.31874	1.29766	1.75908	1.67795	1.09961	1.29766	0.910439	1.20545
1033	US-OR	2020-04-13	40.8172	22.0123	72.7413	16.3948	0	27.572	0	18.823	17.637	12.4882	0	0	0	25.727	27.9917	54.5985	43.8597	32.2217	0	-0.0366351	-0.182332	-0.204546	1.26247	0.805567	0.69159	1.01967	1.26247	0.914929	1.46912	1.42165	0.805567	0.914929	0.536434	1.29059
1034	US-SC	2020-04-13	48.9792	69.1518	121.429	19.3768	0	37.0306	0	27.3329	15.1994	0	0	34.437	0	16.088	47.9999	32.2646	26.9985	0	19.8918	0.179077	-0.0954752	0.313896	0.994787	0.808434	0.685949	0.871573	0.994787	0.916887	1.29945	1.32462	0.808434	0.916887	0.648936	1.19906
1035	US-UT	2020-04-13	17.0295	38.9816	77.4926	0	0	60.5206	0	18.4974	0	29.6742	0	11.167	0	0	48.2757	17.9956	9.21807	7.17971	0	0.199681	0.0878377	0.0343969	1.12692	0.856508	0.838411	1.06064	1.12692	1.06713	1.49105	1.60899	0.856508	1.06713	0.770397	1.1968
1036	US-KS	2020-04-13	0	9.37706	48.2315	0	16.1638	45.5877	0	0	0	0	0	11.5986	7.73107	0	17.1529	8.9933	22.8191	0	0	0.38262	-0.307828	0.28541	0.973189	0.839129	0.678795	1.05329	0.973189	1.03374	1.35704	1.38327	0.839129	1.03374	0.798765	1.22118
1037	US-NH	2020-04-13	9.01497	6.62194	18.7233	0	0	28.3464	0	0	0	5.38014	0	0	0	0	7.75241	16.2302	8.68585	0	0	-0.128523	0.194182	0.190186	1.25472	0.922721	0.730592	0.88503	1.25472	1.08947	1.5211	1.62525	0.922721	1.08947	0.86277	1.08216
1038	US-GA	2020-04-13	26.1017	40.2634	165.055	0	2.70407	123.462	2.4728	3.65737	4.455	8.41187	0	13.2478	4.31114	5.15753	98.4825	13.7913	32.164	4.73198	2.49872	0.125384	0.00535767	0.224965	1.1101	1.00207	0.869748	1.00203	1.1101	1.11015	1.50508	1.60038	1.00207	1.11015	0.889888	1.16276
1039	US-VT	2020-04-13	0	0	4.86764	3.93166	0	6.04763	0	0	0	0	0	0	0	0	0	0	0	0	0	0.416872	0.0675989	0.483934	0.954343	1.12925	0.725441	0.996741	0.954343	1.23216	1.36398	1.3631	1.12925	1.23216	0.772341	1.1077
1040	US-LA	2020-04-13	14.1659	83.2442	54.0849	0	0	20.6169	31.1351	12.7035	18.1819	14.1523	0	25.5638	0	12.9877	40.5658	44.3098	29.4812	0	0	0.132293	-0.116393	0.41591	0.667125	1.02921	0.495785	1.30646	0.667125	0.820659	1.01014	1.62434	1.02921	0.820659	0.697641	1.16125
1041	US-MA	2020-04-13	83.1198	120.878	200.347	0	0	144.596	0	19.6073	0	0	0	23.674	0	21.8986	55.2336	88.7225	106.908	10.9591	9.64492	0.20835	0.0528135	0.0987072	1.18777	0.918983	0.894799	1.1149	1.18777	1.14249	1.57161	1.58013	0.918983	1.14249	0.866753	1.24335
1042	US-OH	2020-04-13	142.451	207.181	278.735	29.8332	0	269.518	0	69.1952	29.1759	49.351	23.481	75.5137	23.5281	20.2661	157.107	67.7395	122.875	77.4746	0	0.189775	-0.0492825	0.211074	1.12843	1.09697	0.842109	1.02735	1.12843	1.07821	1.47436	1.57713	1.09697	1.07821	0.941537	1.21044
1043	US-PA	2020-04-13	31.1466	169.303	230.402	39.5332	23.6625	234.208	19.6715	49.4616	0	46.4243	0	137.006	0	92.3155	141.623	105.324	102.348	0	49.6944	0.369275	-0.0703504	0.189675	1.10252	0.898244	0.814899	0.945699	1.10252	1.21653	1.56469	1.57811	0.898244	1.21653	0.872042	1.28157
1044	US-NE	2020-04-13	11.3473	24.6582	40.616	0	0	36.6996	0	0	0	6.09488	0	19.1976	0	5.41854	22.4131	18.9858	7.12086	8.7429	7.69447	0.470373	-0.23604	0.591769	1.17282	0.765741	0.790528	0.98395	1.17282	1.39239	1.70924	1.37621	0.765741	1.39239	1.08901	1.2295
1045	US-CO	2020-04-13	48.8512	59.286	118.26	0	23.9596	171.734	0	41.6653	0	14.2603	0	16.7691	0	26.8596	36.9866	46.3855	27.142	16.9424	0	0.169688	-0.113748	0.116196	1.19193	1.178	0.789012	0.985751	1.19193	1.14445	1.54789	1.50598	1.178	1.14445	0.800041	1.12571
1046	US-CT	2020-04-13	22.5581	40.7879	57.9697	13.7655	0	43.1433	0	0	18.6586	21.3203	0	34.2501	0	15.0864	19.3056	8.71	26.1343	14.1562	0	-0.140959	0.39634	-0.198493	1.16231	1.14212	0.911492	1.15709	1.16231	1.19962	1.57034	1.59523	1.14212	1.19962	0.943951	0.967995
1047	US-KY	2020-04-13	19.1072	31.2784	63.8318	5.5433	0	78.1285	0	16.8287	0	0	0	20.3191	5.77073	0	100.347	9.80712	31.3932	13.064	0	0.158122	-0.17532	-0.0123951	1.15902	0.807402	0.889204	1.14916	1.15902	1.09859	1.52545	1.65298	0.807402	1.09859	0.885891	1.35572
1048	US-TX	2020-04-13	318.417	457.274	529.311	36.3284	51.8898	650.873	201.105	314.154	17.0979	100.887	58.9737	330.89	0	118.765	415.348	136.105	323.302	191.987	36.5328	0.424842	0.308675	0.315142	1.06128	1.03923	1.07066	0.976803	1.06128	0.951446	1.30181	1.32582	1.03923	0.951446	1.05676	1.1864
1049	US-VA	2020-04-13	68.0388	92.2668	139.876	11.2931	12.2899	162.5	11.2388	44.0011	12.1487	69.1545	11.2816	60.2111	0	27.3017	137.723	63.0497	87.4241	15.1812	0	0.776162	-0.766693	0.44966	0.90218	0.744828	0.126229	0.267244	0.90218	0.787325	1.18284	1.82264	0.744828	0.787325	0.118489	0.0569911
1050	US-DE	2020-04-14	0	0	23.271	0	0	0	0	6.82487	0	0	0	0	0	0	6.48951	0	4.56786	10.8701	0	0.405771	0.101986	0.333538	0.914216	1.06315	0.952094	1.15972	0.914216	0.949489	1.18056	1.42849	1.06315	0.949489	0.935802	1.12031
1051	US-IL	2020-04-14	25.4765	190.163	318.362	5.61482	0	349.709	10.6033	71.1703	12.6892	35.5164	9.32029	70.325	10.1228	30.2952	240.982	126.386	102.239	31.7785	20.8289	0.345674	-0.0827405	0.25044	0.992372	1.08962	0.90972	1.19154	0.992372	1.00214	1.33588	1.47658	1.08962	1.00214	0.858565	1.19157
1052	US-WI	2020-04-14	9.07483	61.52	172.339	10.4001	0	141.696	7.01433	38.5833	0	23.9221	0	36.767	10.7143	0	88.6611	51.537	47.3433	24.2806	23.7419	-0.273203	0.219371	-0.458057	1.31726	1.03217	0.959019	1.00797	1.31726	1.07976	1.62482	1.5217	1.03217	1.07976	0.871529	1.14942
1053	US-NJ	2020-04-14	76.0231	104.729	259.336	7.92051	10.5504	160.327	0	95.4985	14.9166	36.437	9.39115	81.6028	0	10.6839	81.4925	7.98294	99.9724	34.7418	16.9512	0.354701	0.0559345	0.281627	1.13699	1.03491	0.878666	0.928202	1.13699	1.06799	1.4411	1.42585	1.03491	1.06799	0.810024	1.1404
1054	US-MS	2020-04-14	0	39.3291	81.4487	0	0	47.4356	0	0	0	0	0	11.7734	0	0	23.3622	0	0	0	0	0.560188	-0.315248	0.0545989	0.662877	0.650974	0.537581	0.598997	0.662877	0.695205	0.891979	1.39696	0.650974	0.695205	0.280738	0.828448
1055	US-FL	2020-04-14	253.683	292.247	448.874	43.6096	36.1445	724.305	41.8309	212.719	29.2015	161.61	62.0482	184.026	22.4636	94.1195	290.581	159.534	352.923	68.561	0	0.432099	0.0999731	0.31612	0.99016	0.920111	0.926744	1.08836	0.99016	0.922908	1.23526	1.34652	0.920111	0.922908	0.869194	1.23852
1056	US-NM	2020-04-14	13.7944	11.7875	28.5564	11.9978	0	24.9087	0	0	0	0	11.3804	9.12464	0	11.9316	17.1507	0	8.17785	0	0	0.250524	0.0166244	0.213921	1.2668	1.06763	0.963029	1.18694	1.2668	1.1358	1.64145	1.47592	1.06763	1.1358	0.905094	1.22939
1057	US-NV	2020-04-14	15.6405	64.9691	69.3359	0	17.534	89.3993	0	14.7197	0	22.9501	0	0	0	18.1338	35.4026	44.6943	57.9518	0	0	0.165238	-0.19811	0.221932	0.959423	1.08995	0.656318	0.874621	0.959423	0.951868	1.26012	1.48144	1.08995	0.951868	0.625434	0.918347
1058	US-RI	2020-04-14	8.24985	4.60577	26.8041	0	0	6.62474	0	4.82291	0	0	0	6.11192	0	0	6.11456	12.7056	0	0	0	0.565335	0.0891855	0.298016	0.964226	1.0347	1.16965	1.12847	0.964226	0.964799	1.26491	1.4106	1.0347	0.964799	1.07797	1.30833
1059	US-MN	2020-04-14	14.0963	71.4371	197.551	11.99	0	186.694	0	21.8506	23.4522	33.3852	8.9787	11.2184	0	19.0674	90.528	47.4901	52.2305	40.002	0	0.413352	0.0169842	0.140861	1.14031	0.997922	0.895341	1.01888	1.14031	1.05244	1.46438	1.56354	0.997922	1.05244	0.892316	1.20422
1060	US-ME	2020-04-14	0	9.49708	22.5979	0	0	23.4366	0	0	0	0	0	6.32454	0	6.82183	9.91125	0	8.72046	0	0	0.301637	-0.0407149	0.177706	1.15302	1.07563	0.74068	0.88994	1.15302	1.02362	1.45328	1.47307	1.07563	1.02362	0.785977	1.18422
1061	US-ID	2020-04-14	11.1093	21.2039	33.2398	0	0	27.9572	0	9.84022	0	0	0	0	0	0	10.0764	0	7.43038	9.00727	0
1062	US-TN	2020-04-14	39.6818	49.8959	179.134	0	15.5535	145.928	0	46.5484	28.5487	19.4367	0	70.7646	0	0	84.909	76.3923	53.408	13.0433	0	0.419199	-0.122152	0.367485	0.800582	0.837642	0.802712	1.03043	0.800582	0.983636	1.12158	1.4248	0.837642	0.983636	0.874223	1.26377
1063	US-AR	2020-04-14	0	15.6733	20.5037	0	0	86.2675	0	17.9639	30.1993	0	0	19.1088	15.6614	0	23.0397	18.1594	22.3687	16.8257	0	0.420563	-0.329751	0.918174	0.604173	1.00003	0.82931	1.03575	0.604173	0.64367	0.779986	1.0021	1.00003	0.64367	0.867413	1.12434
1064	US-WA	2020-04-14	55.0623	81.1472	125.986	15.433	0	208.263	15.7287	11.6629	0	17.7492	13.8255	48.4972	15.8992	24.0557	155.258	73.7403	129.153	16.4988	0	0.2322	-0.188516	0.0749204	1.17377	0.889748	0.851972	1.02189	1.17377	1.06794	1.48038	1.5367	0.889748	1.06794	0.792258	1.21062
1065	US-NC	2020-04-14	64.3488	98.6951	256.715	15.3638	34.0036	246.588	16.5793	90.6122	32.0505	54.3683	0	139.428	15.828	51.0133	94.4977	60.3515	123.249	53.511	17.5366
1066	US-AZ	2020-04-14	17.3247	46.0577	240.482	0	22.9209	257.629	0	99.235	42.3779	60.8925	0	44.1205	22.1592	21.4256	79.7672	12.2291	86.2744	0	0	-0.167992	0.234334	-0.392671	1.09118	1.07264	0.907205	1.1474	1.09118	1.05255	1.4337	1.56002	1.07264	1.05255	0.843153	1.10591
1067	US-MT	2020-04-14	0	0	37.6952	0	0	17.2493	0	0	0	11.2173	0	0	0	0	5.66357	0	16.1453	0	0	-0.379534	0.300562	-0.0477192	1.29478	0.635597	0.752226	0.764999	1.29478	1.10325	1.65453	1.69771	0.635597	1.10325	0.699623	0.929511
1068	US-MD	2020-04-14	21.6955	51.4084	207.196	0	0	170.431	13.853	70.1845	12.8941	40.4069	0	14.1951	0	0	104.87	63.5579	83.8825	28.2978	0	0.521416	-0.126553	0.4456	0.947038	0.775703	0.932696	0.810182	0.947038	0.780568	1.09254	1.24567	0.775703	0.780568	0.808419	0.900684
1069	US-OK	2020-04-14	10.5318	42.8217	51.0296	0	0	81.5315	0	20.3036	0	15.8207	0	0	0	14.8444	52.1783	18.486	33.7892	15.0689	0	0.869102	-0.246081	0.558826	0.979017	1.08359	0.501448	0.590934	0.979017	1.15127	1.46667	1.15697	1.08359	1.15127	0.706266	0.98842
1070	US-SD	2020-04-14	0	5.15615	7.29045	7.83912	0	17.3049	4.28319	9.32594	0	0	0	0	0	0	0	5.2006	14.9475	0	0	0.634968	-0.264054	0.491701	1.24023	0.960301	0.738085	0.992263	1.24023	1.25753	1.72121	1.43384	0.960301	1.25753	0.795505	1.09781
1071	US-IA	2020-04-14	9.83755	18.961	56.2722	0	0	55.9561	0	43.5689	0	24.3119	0	13.6653	0	32.6966	19.8854	18.9385	11.6642	11.5655	0	0.361963	0.0295374	0.221869	1.1806	1.02232	0.958751	1.18856	1.1806	1.03696	1.48477	1.40625	1.02232	1.03696	0.866574	1.05097
1072	US-WY	2020-04-14	0	3.84021	5.57736	0	0	4.229	0	0	0	0	0	0	0	0	6.38725	0	8.34949	0	0	0.426446	-0.594705	1.1833	0.830073	0.637717	0.971284	1.20238	0.830073	0.591958	1.01263	1.18935	0.637717	0.591958	0.824595	1.18589
1073	US-WV	2020-04-14	0	6.26104	30.4297	0	0	11.7426	0	0	0	22.8244	0	9.30123	0	0	39.6712	9.3344	0	0	0	0.598362	-0.346485	0.165444	0.368496	0.305247	0.0138003	0.311441	0.368496	0.293438	0.279586	0.326038	0.305247	0.293438	0.336722	1.27236
1074	US-HI	2020-04-14	20.6308	12.8366	28.1218	0	0	19.5826	0	9.72027	0	18.08	0	12.4491	0	0	10.3517	9.71797	14.3126	0	0	0.244351	-0.0265472	0.0917882	1.15236	1.09357	0.860113	1.06699	1.15236	1.12749	1.5443	1.5358	1.09357	1.12749	0.978915	1.24737
1075	US-MO	2020-04-14	17.2313	64.8967	170.847	0	0	175.097	0	11.0232	19.9728	0	0	44.3259	0	16.2785	77.4021	20.272	51.077	22.5087	11.7399	0.225752	0.213291	0.143992	1.08417	0.934097	0.776295	0.959484	1.08417	1.06286	1.42764	1.62213	0.934097	1.06286	0.728326	1.18875
1076	US-AK	2020-04-14	5.90876	5.2865	8.83972	0	0	14.4474	0	0	0	4.8675	0	0	0	0	0	0	0	0	0	0.196102	0.207881	0.0260679	1.14188	1.13332	0.881791	1.18573	1.14188	0.943058	1.32319	1.44867	1.13332	0.943058	0.662971	1.01067
1077	US-MI	2020-04-14	69.8357	206.287	255.661	0	30.798	304.627	16.7935	86.6014	12.2815	72.8702	11.5983	79.0442	0	33.587	107.18	38.8389	143.525	35.2315	0	0.152973	0.101276	0.144127	1.04591	0.941458	0.866592	1.032	1.04591	1.06658	1.39044	1.65557	0.941458	1.06658	0.899992	1.29374
1078	US-NY	2020-04-14	165.573	400.16	454.608	30.188	13.7868	597.636	27.9226	159.991	30.3214	57.038	12.2719	250.906	13.3286	74.4602	304.26	228.919	217.733	41.4938	14.7674	0.37444	0.022555	0.327874	1.28266	1.21164	0.956199	1.0212	1.28266	1.25204	1.74275	1.46952	1.21164	1.25204	0.886182	0.920567
1079	US-ND	2020-04-14	5.03396	12.5862	9.32409	0	0	10.1593	0	10.6165	0	0	0	0	0	6.3923	6.46067	11.5369	0	0	0	0.438935	0.0739195	0.375241	1.01257	1.03929	0.886378	1.09291	1.01257	0.987993	1.2841	1.472	1.03929	0.987993	0.76933	1.08469
1080	US-IN	2020-04-14	74.5989	76.8146	180.303	0	0	185.149	13.8061	49.3252	26.4568	32.8903	0	60.8129	0	12.994	109.732	11.1249	77.2383	14.4821	0	0.170622	-0.202978	0.00750933	0.795534	0.74167	0.631641	0.96149	0.795534	1.08654	1.20361	1.57521	0.74167	1.08654	0.873797	1.271
1081	US-AL	2020-04-14	0	94.6728	106.889	0	0	128.12	0	29.1691	0	32.8056	0	60.2832	19.2141	0	61.9217	73.7163	75.3669	21.1116	0	0.476942	-0.429457	0.68636	1.08576	0.853395	1.14053	1.12399	1.08576	0.87133	1.31937	1.39641	0.853395	0.87133	0.930942	1.24239
1082	US-CA	2020-04-14	343.181	505.05	1163.81	48.2846	135.649	984.211	75.7884	385.401	119.04	388.719	20.8181	439.824	49.7433	198.945	650.343	589.88	428.701	144.092	55.1131	0.180691	0.0196545	0.191663	1.11474	1.0965	0.969684	1.0118	1.11474	1.15963	1.52389	1.63176	1.0965	1.15963	1.03124	1.18938
1083	US-OR	2020-04-14	27.0595	49.1282	55.8733	38.2914	0	101.579	0	29.2297	0	31.5336	0	29.7956	0	0	60.0339	26.0464	17.2157	0	22.1231	0.21191	0.105704	0.217313	1.09685	0.823619	0.782975	1.00326	1.09685	1.22006	1.52331	1.77873	0.823619	1.22006	0.974586	1.11542
1084	US-SC	2020-04-14	11.3755	46.4426	107.829	0	0	110.558	8.79257	0	0	18.7417	0	54.5533	0	8.79257	79.3844	27.3739	54.914	18.4462	0	0.051891	0.700937	-0.256145	1.12932	1.1478	0.651869	0.882972	1.12932	1.26115	1.63842	1.62809	1.1478	1.26115	0.607355	1.17521
1085	US-UT	2020-04-14	10.6236	28.2429	75.2373	11.9577	0	46.2655	0	20.6125	12.0105	0	0	15.8114	0	9.38452	45.1644	12.6606	24.5926	16.8169	0	0.409661	-0.211667	0.281419	1.08666	0.967842	0.796028	0.924308	1.08666	0.980266	1.36996	1.40306	0.967842	0.980266	0.837981	1.17586
1086	US-KS	2020-04-14	0	16.2568	47.6747	0	0	51.5292	0	14.4439	0	0	0	9.96251	0	10.1533	57.9887	0	25.7793	0	0	0.698244	0.200796	0.365816	0.852715	0.937242	0.929999	0.989673	0.852715	0.904178	1.12982	1.28604	0.937242	0.904178	0.80833	1.13346
1087	US-NH	2020-04-14	5.33127	0	24.3965	0	0	19.9784	0	0	0	7.20252	0	0	0	0	13.291	5.74748	10.8724	7.08895	0	0.566239	-0.0584214	0.726518	0.978023	0.751513	0.931073	0.88326	0.978023	1.13062	1.40989	1.45486	0.751513	1.13062	0.956319	1.18566
1088	US-GA	2020-04-14	103.36	214.951	297.523	20.2997	21.6318	278.895	0	95.9825	20.3893	23.3463	0	67.5429	20.9129	67.0055	143.218	131.584	83.0187	21.6265	0	0.540564	0.0739195	0.419182	1.02639	1.05239	1.06003	1.08203	1.02639	0.920837	1.22437	1.35283	1.05239	0.920837	0.955798	1.2566
1089	US-VT	2020-04-14	0	0	11.7032	0	0	13.562	0	8.46284	0	0	0	0	0	0	0	0	10.7562	0	0	0.0597351	-1.23338	0.181431	0.109817	0.842276	0.59015	0.784428	0.109817	0.154543	0.18652	1.11271	0.842276	0.154543	0.569994	0.111794
1090	US-LA	2020-04-14	53.5617	19.2424	117.584	47.697	0	71.0389	26.2947	16.0281	0	0	0	25.136	25.1031	23.4974	47.5504	33.442	24.0297	50.4695	0	-0.466939	0.137472	-0.0253879	1.2904	1.04204	0.808675	1.02824	1.2904	1.30965	1.65384	1.73565	1.04204	1.30965	1.05496	1.28378
1091	US-MA	2020-04-14	71.8562	109.771	171.773	0	0	215.304	16.5793	43.6985	15.4317	53.8926	14.5732	64.5572	0	27.3559	110.201	91.8772	48.3215	20.8693	0	0.226875	0.0304348	0.137568	1.1763	1.00901	0.874287	0.992404	1.1763	1.17654	1.5808	1.64679	1.00901	1.17654	0.840375	0.964527
1092	US-OH	2020-04-14	158.308	145.125	341.401	0	23.6112	267.885	32.3489	87.0357	0	34.4764	14.8355	77.9361	16.1129	49.2266	223.756	94.5816	133.765	33.9328	0	0.414921	-0.0270714	0.278382	0.942654	0.740336	0.75206	1.06805	0.942654	0.992839	1.29377	1.60586	0.740336	0.992839	0.752896	1.13281
1093	US-PA	2020-04-14	137.262	145.436	259.443	11.3991	0	279.552	0	66.9582	21.4678	101.602	10.8125	117.442	22.0191	21.5266	147.442	139.782	120.292	24.1936	24.396	0.300549	-0.379674	0.282683	0.912789	0.880539	0.713169	0.979002	0.912789	0.941943	1.19139	1.48406	0.880539	0.941943	0.810361	1.18237
1094	US-NE	2020-04-14	0	40.1402	13.8187	0	0	36.3736	0	13.374	17.3803	20.8959	0	8.03992	0	0	29.503	0	18.9765	12.2419	0	-0.0380852	0.256594	-0.0564965	1.1463	1.039	0.935505	1.15048	1.1463	1.08265	1.48752	1.47049	1.039	1.08265	1.05688	1.36158
1095	US-CO	2020-04-14	27.1311	79.3409	140.709	14.8989	0	72.6222	16.0776	45.6604	0	14.155	0	0	0	18.8737	100.544	68.7704	63.2653	16.8648	17.0059	0.426119	-0.0754874	0.208076	1.25697	0.992158	0.930374	1.09502	1.25697	1.04068	1.51558	1.39688	0.992158	1.04068	0.83762	1.28834
1096	US-CT	2020-04-14	17.1784	45.6687	81.1459	0	0	75.3998	11.1363	25.5236	0	0	9.78879	37.8464	10.6316	16.7044	64.4074	20.269	35.4798	11.6816	11.7793	0.311125	-0.076402	0.241082	1.08959	0.946777	0.858082	1.04555	1.08959	1.14844	1.48645	1.6534	0.946777	1.14844	0.945451	1.28405
1097	US-KY	2020-04-14	19.5257	47.2743	76.5872	17.4822	0	115.107	14.0142	23.472	0	15.5104	0	25.8315	0	12.3972	72.8293	52.3566	45.4756	0	0	0.519784	-0.338264	0.344762	1.12395	0.986497	0.968115	1.18687	1.12395	1.03773	1.45633	1.4334	0.986497	1.03773	0.921351	1.11425
1098	US-TX	2020-04-14	361.038	419.162	815.619	29.4611	45.3476	876.688	88.3108	190.258	55.8946	323.768	27.945	327.997	77.5641	56.5189	546.577	387.113	308.865	111.162	48.5731	0.108667	0.00174117	-0.0477192	1.054	0.891287	0.7278	0.879288	1.054	1.14113	1.43736	1.49181	0.891287	1.14113	0.904495	1.30535
1099	US-VA	2020-04-14	52.1468	97.7537	128.493	0	19.3911	277.375	0	76.9831	18.2773	37.45	0	43.3384	0	17.5695	132.887	73.3612	74.5124	18.4298	0	0.44671	-0.141958	0.621967	0.780065	0.767297	0.70661	0.991292	0.780065	0.394899	0.673608	1.02069	0.767297	0.394899	0.55098	0.796648
1100	US-DE	2020-04-15	1.95678	0	6.6232	0	0	5.766	0	0	0	0	0	0	0	0	3.83362	4.0772	0	0	0	0.205081	0.103036	0.256351	1.22259	1.16908	1.0985	1.18417	1.22259	1.36745	1.67922	1.55113	1.16908	1.36745	1.10284	1.33566
1101	US-IL	2020-04-15	50.5012	51.5355	100.663	6.21305	9.2074	164.986	6.49953	55.9367	6.03199	18.0569	0	54.0628	19.5016	20.0637	85.6867	54.138	52.6165	12.7238	0	0.225882	-0.0132987	0.281089	1.00317	0.935852	0.867136	1.16758	1.00317	1.05429	1.34796	1.54125	0.935852	1.05429	0.944927	1.24204
1102	US-WI	2020-04-15	13.8957	5.18789	59.9319	0	0	94.3203	20.0647	17.1642	9.07793	6.05491	0	4.62178	0	12.7417	51.9926	19.0669	13.9872	4.86727	9.83212	0.599931	0.693252	0.882381	1.11665	1.09738	1.05888	1.0359	1.11665	0.777917	1.22842	1.1798	1.09738	0.777917	0.899219	0.919129
1103	US-NJ	2020-04-15	20.649	50.5726	82.5917	4.01701	0	83.3255	7.64044	8.55616	6.0272	7.02672	6.27943	25.8122	5.29034	12.5341	44.8065	18.2856	48.7948	5.85285	0	0.175915	0.314321	0.124943	1.31858	1.20309	0.984728	1.04598	1.31858	1.14287	1.65971	1.54007	1.20309	1.14287	0.915738	1.20362
1104	US-MS	2020-04-15	0	12.4216	17.9311	4.88556	0	10.571	5.11083	4.6105	0	0	4.94168	3.53174	5.89801	10.8184	14.2889	0	8.04501	4.30659	0	0.342456	-0.0374404	0.103989	0.919872	1.14259	0.924696	1.07821	0.919872	1.08371	1.29945	1.44741	1.14259	1.08371	0.86643	1.41833
1105	US-FL	2020-04-15	77.0578	139.224	336.846	0	20.9102	270.699	41.1327	116.32	6.9407	31.1657	0	123.457	21.5764	23.7459	73.9465	86.8603	90.8146	18.1416	10.9941	0.181272	0.0906569	0.158211	1.13108	1.05778	0.993968	1.08232	1.13108	1.14373	1.50044	1.58905	1.05778	1.14373	0.981992	1.12518
1106	US-NM	2020-04-15	0	0	16.8705	0	0	7.8514	0	3.72726	0	0	0	4.32119	0	4.41935	4.70431	8.17863	3.26599	0	0	0.375912	0.100613	0.440915	0.756309	0.861447	0.66578	0.753524	0.756309	1.09224	1.20148	1.17555	0.861447	1.09224	0.807388	0.975119
1107	US-NV	2020-04-15	2.92063	20.118	12.8091	0	0	33.5282	4.59287	4.70632	0	5.27993	0	12.8612	0	4.71804	6.63226	5.70517	24.3014	0	0	-0.176776	0.363779	-0.325477	1.42378	1.02899	1.03684	0.998882	1.42378	1.42008	1.8944	1.82179	1.02899	1.42008	0.957809	1.12117
1108	US-RI	2020-04-15	2.40324	3.30139	12.4534	0	0	3.42983	0	1.13483	0	4.50841	0	0	3.53642	2.558	3.48276	0	1.39462	0	0	-0.0231338	0.191881	-0.00972809	1.19742	1.23166	0.823716	0.943662	1.19742	1.19744	1.58512	1.70816	1.23166	1.19744	0.759034	1.01598
1109	US-MN	2020-04-15	21.7164	25.1831	62.8021	0	6.75361	76.9188	7.79187	20.6024	0	4.47874	0	14.2089	0	20.617	29.8874	26.3952	32.8534	4.97404	0	0.151392	0.103513	0.080526	1.18622	0.965361	0.922986	1.06992	1.18622	1.05756	1.48246	1.45191	0.965361	1.05756	0.851733	1.30008
1110	US-ME	2020-04-15	0	10.091	6.8288	0	0	10.2652	0	2.31248	0	0	0	2.14045	0	0	3.00986	0	0	4.50827	0	0.139309	0.0241417	0.145548	1.05904	1.11161	0.938598	1.02536	1.05904	1.04351	1.39928	1.55767	1.11161	1.04351	0.898384	1.18179
1111	US-ID	2020-04-15	0	8.63077	11.9443	0	0	7.10557	0	4.40816	0	6.96885	0	0	0	7.99909	10.9517	0	6.09006	0	0	1.11084	-0.937751	1.23836	0.564047	0.324228	0.571423	0.474783	0.564047	0.488443	0.649912	0.22704	0.324228	0.488443	0.498692	0.405934
1112	US-TN	2020-04-15	20.027	32.4951	49.4676	0	0	71.3405	4.74258	22.1291	0	14.3116	0	22.7588	0	10.9801	29.9144	17.5261	30.3946	8.17421	0	0.428034	-0.084939	0.223979	1.02899	1.13554	0.974263	1.1188	1.02899	1.04476	1.36494	1.52371	1.13554	1.04476	1.02212	1.33125
1113	US-AR	2020-04-15	5.46048	26.9628	21.7542	0	0	26.9614	4.30162	5.35242	0	0	0	5.00428	0	4.55276	27.733	5.13829	4.92452	0	0	0.812767	-0.333469	0.673481	0.559025	0.631419	0.610413	0.73349	0.559025	0.686373	0.735985	0.621859	0.631419	0.686373	0.612985	1.22821
1114	US-WA	2020-04-15	16.0937	54.7443	66.5045	10.4361	0	123.168	15.8797	11.1143	0	13.6914	0	16.2568	0	29.7621	56.8495	46.5741	28.5673	12.1644	8.10559	0.175132	0.106118	0.0725977	1.0915	0.911116	0.82066	0.99976	1.0915	1.08109	1.44193	1.52171	0.911116	1.08109	0.801928	1.15356
1115	US-NC	2020-04-15	24.0324	52.8222	133.182	10.462	0	90.8905	28.2731	35.1796	19.891	14.6786	0	46.2178	10.1041	36.1981	54.7291	31.4572	19.6888	16.7676	0	-0.0971466	0.189002	-1.56117	0	0	0	0	0	0	0	0	0	0	0	0
1116	US-AZ	2020-04-15	24.1557	29.7125	70.2232	0	12.5665	76.8282	10.534	23.8313	6.51749	20.183	0	23.5291	0	11.149	52.2414	18.4249	56.2771	0	0	0.139448	0.15463	0.0021148	1.22622	1.04187	0.913775	1.11129	1.22622	1.15522	1.59506	1.59376	1.04187	1.15522	0.842934	1.14182
1117	US-MT	2020-04-15	0	9.61051	0	0	0	4.89236	0	4.16246	0	4.48665	0	0	0	0	3.92867	2.7472	2.50754	0	4.4624	-0.366983	-0.163527	0.19955	0.87828	0.660207	0.623989	1.17145	0.87828	1.05539	1.30212	1.4624	0.660207	1.05539	0.68266	0.549604
1118	US-MD	2020-04-15	5.63663	19.9525	75.151	5.48268	0	97.061	11.471	8.10972	0	17.0831	5.54567	24.8212	0	6.07035	32.7107	16.883	21.5741	14.9116	0	0.251559	0.30259	0.0617689	1.31109	1.35255	1.37941	1.28617	1.31109	1.022	1.57542	1.63209	1.35255	1.022	1.13062	1.35182
1119	US-OK	2020-04-15	6.01566	17.7082	33.7703	0	5.05539	32.839	0	11.2915	0	0	0	5.52156	0	16.8533	19.6152	14.7038	5.23641	0	5.70533	0.260713	-0.098641	0.0963097	1.18416	1.05104	1.06369	1.20001	1.18416	1.2488	1.65527	1.64679	1.05104	1.2488	0.991545	1.23613
1120	US-SD	2020-04-15	4.91519	6.17742	4.64717	0	0	3.88768	0	0	0	0	0	2.29305	0	0	5.01292	2.58731	0	1.83802	0	0.0431419	-0.0568583	0.00926085	1.00335	0.867254	0.638559	1.02645	1.00335	1.05871	1.34917	1.61203	0.867254	1.05871	0.705573	0.929914
1121	US-IA	2020-04-15	5.32736	7.3111	33.5158	0	5.95992	15.3372	0	13.7014	0	6.56381	0	8.14162	0	0	8.89934	0	16.8748	12.4966	0	-0.0347674	0.229376	-0.517692	1.20632	1.04398	1.06281	1.26629	1.20632	1.21395	1.58523	1.68469	1.04398	1.21395	0.890979	1.2398
1122	US-WY	2020-04-15	0	4.90314	4.35346	0	0	9.3835	0	0	0	0	0	0	0	0	2.1779	2.66968	0	0	0	0.0283588	-0.249428	-0.349344	1.47531	0.958181	0.564791	0.616031	1.47531	1.39058	1.98595	1.59595	0.958181	1.39058	0.627602	0.805278
1123	US-WV	2020-04-15	2.58694	4.27668	6.68031	0	0	11.807	3.36936	0	5.61437	0	0	3.0574	0	0	12.1146	0	0	0	0	0.883364	0.142984	0.390597	0.825196	1.19031	1.1296	1.05571	0.825196	1.20526	1.3744	1.30603	1.19031	1.20526	1.39404	1.53414
1124	US-HI	2020-04-15	3.93448	5.39523	8.74282	0	0	6.38725	0	4.90598	4.8977	3.48665	0	9.3149	0	0	14.0636	0	3.1646	0	0	0.329895	0.000663072	0.360111	1.02173	0.996976	0.789875	1.11498	1.02173	1.0386	1.35223	1.54758	0.996976	1.0386	0.91802	1.28297
1125	US-MO	2020-04-15	15.0159	44.3285	73.2566	0	0	52.7336	4.76237	14.8143	4.41979	3.64986	0	17.4704	9.03766	0	31.0315	19.741	29.9859	0	0	0.281939	0.272287	0.0406698	1.25812	1.25988	1.16885	1.22214	1.25812	1.15914	1.61886	1.60106	1.25988	1.15914	1.06724	1.04096
1126	US-AK	2020-04-15	0	5.52159	0	0	0	2.95257	2.66942	3.32151	0	0	0	0	0	0	0	1.85691	0	0	0	-0.00189698	-0.0388984	0.106062	1.03986	1.08337	0.60401	1.05899	1.03986	1.18737	1.46366	1.71155	1.08337	1.18737	0.615301	1.18418
1127	US-MI	2020-04-15	35.9347	52.3443	110.625	20.5004	0	143.556	21.4457	37.3583	7.9612	49.3077	0	37.543	11.8794	8.62515	53.8161	26.5684	58.6423	8.7617	8.40705	0.163621	0.172676	0.190529	1.18775	1.10269	0.945209	1.23607	1.18775	1.09769	1.54644	1.59797	1.10269	1.09769	0.914878	1.15396
1128	US-NY	2020-04-15	49.4693	127.353	280.863	3.97671	3.72207	290.989	14.1443	47.622	11.5825	40.1722	0	63.8831	0	25.5372	136.166	55.0519	80.8262	5.09883	4.89245	0.310952	-0.162117	0.128701	1.07018	1.04357	0.911011	1.03455	1.07018	1.18377	1.50951	1.61835	1.04357	1.18377	0.953636	1.30264
1129	US-ND	2020-04-15	0	2.53522	3.26673	0	0	8.34646	0	1.77236	0	0	0	3.71341	0	0	2.71064	0	2.38371	0	0	0.238273	0.19846	0.154785	0.843659	0.81267	0.722632	1.20317	0.843659	0.82061	1.06267	1.49984	0.81267	0.82061	0.858368	1.32277
1130	US-IN	2020-04-15	18.4429	28.8315	38.5497	0	0	77.5352	19.1656	18.4275	6.46798	9.34719	0	8.91853	0	7.37621	59.4052	18.3965	20.3737	14.2367	6.8302	0.1068	0.302323	-0.122887	1.16842	1.2114	1.16721	1.11885	1.16842	1.36424	1.71095	1.63495	1.2114	1.36424	1.19583	1.39871
1131	US-AL	2020-04-15	10.8686	28.02	65.8306	0	0	40.595	5.9265	25.2831	0	5.59645	0	14.3014	5.47145	9.40876	30.5985	9.83325	9.13857	0	0	0.0546925	0.389013	-0.338534	1.12079	1.02502	1.1164	1.26485	1.12079	1.29223	1.60701	1.65637	1.02502	1.29223	1.06032	1.15993
1132	US-CA	2020-04-15	77.8164	217.21	507.506	8.0953	7.57693	547.773	27.0995	46.3641	11.0032	44.783	11.4636	46.8163	0	39.4372	351.106	109.683	237.663	13.8394	3.31981	0.302061	-0.13731	0.33978	1.10252	1.03139	1.03181	1.23415	1.10252	1.11689	1.47237	1.57717	1.03139	1.11689	0.968761	1.15235
1133	US-OR	2020-04-15	7.88756	26.0338	35.9764	0	0	43.2159	18.2407	16.5685	7.78713	5.87142	0	5.04194	7.40965	12.1625	35.3251	14.6372	15.0947	10.6195	0	0.410758	0.122996	0.267584	1.20689	1.25466	1.34881	1.40101	1.20689	1.07477	1.37875	1.38009	1.25466	1.07477	1.18453	1.17509
1134	US-SC	2020-04-15	14.5659	22.2964	44.2917	0	0	48.1373	0	6.14733	0	7.48666	0	22.4152	6.84169	6.65498	53.2904	12.0136	12.9277	7.56916	0	0.232959	0.0825556	0.0775139	1.10245	1.134	0.847524	0.976435	1.10245	0.840588	1.31938	1.49618	1.134	0.840588	0.691597	0.910665
1135	US-UT	2020-04-15	3.40081	10.4114	43.4856	6.68269	0	46.7962	0	5.74104	0	8.84027	0	7.08527	0	0	20.5938	14.1721	16.3493	5.71224	5.48103	0.274003	0.223644	0.186535	1.179	0.988722	0.880735	0.943404	1.179	1.07087	1.50887	1.49586	0.988722	1.07087	0.87061	1.22118
1136	US-KS	2020-04-15	5.4134	16.8317	32.2887	0	0	22.1273	8.76327	9.19048	0	0	0	4.42161	4.62309	4.50495	21.5126	0	18.2423	0	5.03032	0.259855	0.240428	0.177141	1.14782	1.20071	1.10195	0.990112	1.14782	1.15621	1.48085	1.5909	1.20071	1.15621	1.05801	1.07304
1137	US-NH	2020-04-15	2.70786	0	8.27125	1.85923	0	16.1801	0	2.34673	3.66479	0	0	5.70191	1.85003	0	3.05446	2.73812	0	1.98654	0	-0.0680114	0.209521	-0.249082	1.23439	1.21794	1.05499	1.01544	1.23439	1.23396	1.62517	1.74842	1.21794	1.23396	1.06125	1.13096
1138	US-GA	2020-04-15	32.9983	47.6521	141.554	5.28529	0	95.2991	21.6552	14.3325	12.4006	24.8947	0	26.8864	7.65669	7.80239	57.8105	48.6484	48.9039	9.41201	4.51552	0.0178312	0.221443	0.0748494	1.13287	1.25428	0.89843	0.844777	1.13287	1.16125	1.52387	1.61198	1.25428	1.16125	0.952808	1.00151
1139	US-VT	2020-04-15	0	4.30337	0	0	0	5.91807	0	0	0	0	0	0	0	2.23016	1.81883	0	1.96733	0	0	-0.473663	0.59508	-0.235302	0.791344	1.08581	0.46198	1.35196	0.791344	0.771478	0.97009	1.64903	1.08581	0.771478	0.964431	1.30592
1140	US-LA	2020-04-15	10.8128	23.172	44.0078	0	3.57965	24.8258	0	9.95649	0	11.0386	0	7.98704	0	4.23449	22.3716	11.265	14.3951	0	0	0.0541322	-0.224831	0.363888	0.713843	1.19742	0.530159	0.9371	0.713843	1.05619	1.1474	1.486	1.19742	1.05619	0.549919	0.67758
1141	US-MA	2020-04-15	11.2151	31.2689	96.6866	0	6.63005	103.667	9.78157	16.228	0	22.8304	0	6.37245	0	10.6664	26.6804	29.2102	22.396	6.66047	0	0.38887	0.0624178	0.264977	1.19	0.943353	0.830473	0.96142	1.19	1.14457	1.56286	1.46876	0.943353	1.14457	0.869322	1.07293
1142	US-OH	2020-04-15	24.4649	97.7834	110.635	0	5.3995	143.736	14.5844	15.644	0	20.2349	0	37.8416	4.17865	9.58087	82.3048	34.6919	56.9977	17.9782	0	0.367413	-0.0216149	0.32311	1.04558	0.954323	0.927227	1.08012	1.04558	1.19524	1.48975	1.49099	0.954323	1.19524	1.04032	1.25628
1143	US-PA	2020-04-15	34.9185	63.6856	156.401	3.67897	0	144.732	6.04782	30.1007	5.61277	18.3294	0	43.9029	3.55311	3.49141	85.4802	29.4125	87.0393	7.8618	0	0.302585	-0.0325397	0.289358	0.979186	0.920319	0.813259	1.00839	0.979186	0.956286	1.2506	1.45353	0.920319	0.956286	0.812425	1.1605
1144	US-NE	2020-04-15	3.83449	3.97056	9.18012	0	0	11.299	0	0	3.8728	3.93373	0	3.0759	0	3.97496	15.0247	4.8173	12.0114	4.26221	0	-0.766509	0.404684	-0.733393	1.07919	0.690339	0.56137	0.738019	1.07919	1.10747	1.39864	1.79229	0.690339	1.10747	0.686867	0.815305
1145	US-CO	2020-04-15	13.5102	34.1226	76.7909	0	8.94528	41.3586	4.99898	0	4.63938	0	6.04191	14.9692	9.23029	10.5817	36.1336	30.6135	8.54342	12.7647	0	0.156579	0.189431	0.161344	1.13501	1.14328	0.9125	1.09327	1.13501	1.07783	1.39473	1.45572	1.14328	1.07783	0.95075	1.24016
1146	US-CT	2020-04-15	6.00171	25.0265	37.7583	0	0	30.5255	8.72971	8.1943	0	10.3878	0	0	4.10041	0	13.3678	6.25268	19.8374	8.75994	0	0.201182	0.148517	-0.082616	1.18361	0.961796	0.943389	1.05351	1.18361	1.21047	1.58687	1.6556	0.961796	1.21047	0.945754	1.25197
1147	US-KY	2020-04-15	7.55271	11.1624	54.8262	6.63251	0	68.1307	9.63659	7.43418	0	9.97034	0	21.0134	10.8539	8.9753	27.8621	13.8378	5.20081	0	0	0.165011	-0.062888	0.0521307	1.0657	1.11024	0.989397	0.967311	1.0657	1.30279	1.59766	1.51342	1.11024	1.30279	1.2443	1.41078
1148	US-TX	2020-04-15	93.8741	120.181	273.074	0	13.5611	441.749	18.9462	102.156	11.7222	43.5609	6.10639	126.075	12.8271	17.3787	168.815	120.916	186.325	20.6414	0	-0.0159774	0.50913	-0.316026	1.00265	0.864829	0.812525	1.09529	1.00265	1.09876	1.36924	1.51771	0.864829	1.09876	0.817759	1.10857
1149	US-VA	2020-04-15	36.4538	28.2825	117.739	14.1303	0	88.9426	11.0864	18.8526	6.85925	14.4441	0	22.1318	6.82342	0	42.3352	15.6075	23.933	22.2694	14.4868	0.24917	-0.0302127	-0.0189422	0.978989	1.16069	0.851865	1.31203	0.978989	0.883862	1.20926	1.37863	1.16069	0.883862	0.693293	1.12145
1150	US-DE	2020-04-16	0	7.26957	5.50111	0	0	14.4457	0	6.62078	0	4.64108	0	4.95989	0	0	9.09021	0	0	0	0	-0.0156553	0.22371	-0.0761409	1.11264	1.00784	0.768303	1.04353	1.11264	1.31608	1.67178	1.70187	1.00784	1.31608	0.930406	1.2595
1151	US-IL	2020-04-16	76.5862	102.18	239.332	61.8264	33.2983	265.357	27.7635	149.872	83.0606	81.4495	0	83.4228	31.0716	88.1545	198.691	163.706	258.04	74.2297	0	0.139205	0.066195	0.0578138	1.07804	1.00237	0.874422	0.998478	1.07804	1.11347	1.46333	1.62135	1.00237	1.11347	0.914125	1.07499
1152	US-WI	2020-04-16	47.9249	25.9111	76.726	0	0	85.0693	0	47.5666	0	13.1188	0	38.6302	0	26.4981	63.5683	32.1355	76.4732	10.3665	0	0.416943	0.296271	0.619644	0.665476	0.97547	0.955168	1.03472	0.665476	0.879504	0.865778	1.46904	0.97547	0.879504	0.953059	1.0063
1153	US-NJ	2020-04-16	78.8369	99.5247	109.075	28.3795	38.3605	227.474	72.5267	30.8809	48.8204	35.801	0	143.512	0	0	101.921	95.3847	69.1604	35.7349	25.9701	0.549479	-0.0866959	0.525503	1.03229	0.813801	0.773003	0.966978	1.03229	1.05259	1.36416	1.31433	0.813801	1.05259	0.822341	1.16832
1154	US-MS	2020-04-16	13.6722	21.2348	23.4521	0	0	26.9654	0	0	0	27.8465	0	0	0	0	17.0441	10.4942	0	0	0	0.868279	-0.699185	0.625383	1.01465	0.662263	0.721078	0.923991	1.01465	1.09751	1.45419	1.41562	0.662263	1.09751	0.701364	1.0452
1155	US-FL	2020-04-16	182.202	264.539	419.435	33.8764	38.3147	563.691	55.0182	200.546	34.9211	69.2712	63.0187	154.521	38.8346	58.7255	324.229	239.556	423.101	138.287	30.2623	0.124264	0.147957	-0.0156442	1.12184	1.07545	0.839117	0.95289	1.12184	1.13173	1.52162	1.57918	1.07545	1.13173	0.886867	1.20088
1156	US-NM	2020-04-16	27.0583	16.3092	45.0471	0	0	30.7884	0	22.5775	0	0	0	32.7362	0	0	10.2925	9.24478	25.0825	8.68853	0	0.0137306	0.453429	-0.101298	1.30972	1.03701	1.10591	1.15068	1.30972	1.26074	1.72376	1.49065	1.03701	1.26074	1.09043	1.18738
1157	US-NV	2020-04-16	7.22737	60.6764	63.3636	0	0	63.1267	0	36.9587	6.63964	7.3601	5.55259	29.4329	0	9.64303	25.2276	27.9591	27.0296	7.34651	0	0.161708	0.313784	0.0868891	1.2289	1.04609	0.93511	1.07678	1.2289	1.20791	1.63724	1.63083	1.04609	1.20791	1.08102	1.36935
1158	US-RI	2020-04-16	6.9709	2.86763	25.7303	0	0	26.8097	0	0	0	0	0	5.13928	0	0	3.3457	5.24356	7.38662	0	0	0.210415	-0.0525376	0.118597	1.00778	1.11233	0.919462	1.1602	1.00778	0.989773	1.30619	1.57053	1.11233	0.989773	0.856614	1.25314
1159	US-MN	2020-04-16	36.2914	56.8735	120.837	0	23.4525	146.824	46.2276	13.6268	0	26.0032	31.6279	45.7363	0	37.5452	134.798	62.397	69.6031	20.6582	0	0.252152	-0.0958112	0.273566	0.968419	0.970528	0.863216	1.23494	0.968419	1.04147	1.29895	1.5791	0.970528	1.04147	0.93141	1.22956
1160	US-ME	2020-04-16	0	10.4348	10.2652	0	0	15.3212	0	0	0	5.69587	0	5.45442	0	0	15.882	16.9815	7.47065	0	7.99033	0.208153	-0.183255	0.183955	1.19225	1.0715	0.719427	1.11039	1.19225	1.15251	1.58372	1.64258	1.0715	1.15251	0.801551	0.895163
1161	US-ID	2020-04-16	4.21213	0	26.2246	0	0	12.4613	0	3.42676	2.16698	0	0	0	0	0	18.3784	3.62102	5.25097	0	0
1162	US-TN	2020-04-16	78.1612	102.518	128.962	0	21.26	212.244	0	45.1564	28.5555	0	23.8804	59.016	0	0	90.9423	57.4544	62.1345	0	0	0.0629751	0.0975717	0.0762396	1.24872	1.07503	1.00829	0.989239	1.24872	1.2412	1.66821	1.64967	1.07503	1.2412	1.01822	1.09543
1163	US-AR	2020-04-16	15.941	11.7102	60.2577	0	9.08233	45.1952	0	15.8056	0	0	0	18.6081	0	0	86.9423	16.7017	26.0827	9.07411	17.3009	-0.0108617	0.535851	0.0830852	1.19645	0.931998	0.611099	0.725378	1.19645	1.16714	1.62324	1.6049	0.931998	1.16714	0.631735	0.586693
1164	US-WA	2020-04-16	69.5364	133.739	121.445	13.7867	0	209.458	14.4457	67.8851	33.172	26.6773	0	41.0124	0	23.6162	127.98	45.6487	55.1639	24.469	0	0.235142	0.141589	0.249065	1.13915	1.01422	0.919871	1.14587	1.13915	1.07275	1.46588	1.58349	1.01422	1.07275	0.897048	1.2405
1165	US-NC	2020-04-16	52.2817	81.9324	288.304	0	45.7907	178.731	24.2409	104.916	0	50.6862	0	85.6546	34.2791	37.7614	185.534	82.3988	110.799	64.4808	53.8816
1166	US-AZ	2020-04-16	68.3148	120.441	212.663	0	9.8123	173.232	9.09034	70.4639	0	10.4354	7.87266	77.9457	9.47186	0	121.358	48.2408	79.0802	10.4161	0	0.293071	0.0204726	0.144838	1.08691	1.10282	1.06342	1.22016	1.08691	1.00344	1.37488	1.39561	1.10282	1.00344	0.895318	1.11265
1167	US-MT	2020-04-16	17.7561	0	31.5853	0	5.14154	22.0626	0	0	0	0	0	5.58533	0	6.76609	5.26819	7.32685	5.97652	0	0	-2.48959	1.47194	-1.88092	0	0	0	0	0	0	0	0	0	0	0	0
1168	US-MD	2020-04-16	39.8525	78.458	157.733	0	0	196.501	40.0906	27.5585	0	10.7954	17.1458	70.5148	23.2073	40.943	118.242	54.8157	94.3946	18.1482	0
1169	US-OK	2020-04-16	26.8281	76.9083	100.102	0	32.9827	83.8858	26.9803	22.8905	14.1386	0	0	48.2413	0	11.2449	62.8108	0	40.7863	0	13.0255	0.450733	0.0602794	0.634811	1.05157	0.900063	0.934365	1.18467	1.05157	1.16437	1.44364	1.4407	0.900063	1.16437	1.02698	1.35597
1170	US-SD	2020-04-16	7.16983	0	16.9186	0	0	27.7047	0	7.49954	0	0	0	0	0	0	6.38438	0	5.83715	0	0	0.247862	0.0493665	0.130805	1.16453	0.952301	0.998667	1.22666	1.16453	1.17834	1.57814	1.6005	0.952301	1.17834	0.968569	1.13934
1171	US-IA	2020-04-16	43.6405	7.93817	34.194	0	0	36.8877	24.0024	11.8345	0	27.5539	0	22.4706	0	25.2316	37.1757	12.952	23.9635	0	0	0.634767	-0.411275	0.663916	0.913413	1.01289	0.906	0.979268	0.913413	1.01912	1.27264	1.29347	1.01289	1.01912	0.878382	1.16728
1172	US-WY	2020-04-16	0	6.9488	5.08874	0	0	0	0	0	3.97363	2.50149	0	0	0	0	0	0	0	0	0
1173	US-WV	2020-04-16	0	9.63092	32.7961	0	0	57.1409	0	13.0944	12.1949	0	0	11.5068	0	10.0582	20.43	11.321	31.0098	0	0
1174	US-HI	2020-04-16	10.8953	27.2464	11.9585	0	0	45.7205	0	7.92086	0	0	0	13.6724	0	7.44786	22.6567	9.56561	8.38065	0	0	0.407676	0.216095	0.336735	1.10134	1.03534	0.923786	1.02144	1.10134	1.042	1.37623	1.3257	1.03534	1.042	0.897759	1.21514
1175	US-MO	2020-04-16	42.4666	83.1885	133.097	0	0	147.57	0	13.9839	44.7351	36.327	0	73.5499	22.5052	32.4853	123.527	49.5453	47.8982	13.8133	36.8286	0.37686	0.142785	0.203889	1.09817	1.12638	0.869134	0.914854	1.09817	1.09878	1.48411	1.6093	1.12638	1.09878	0.818479	1.10449
1176	US-AK	2020-04-16	12.0018	5.92464	8.11274	0	0	13.4924	0	0	0	0	0	0	0	0	0	4.23018	6.58319	0	0	0.487238	1.24045	0.208076	1.1906	1.28655	1.29535	1.66651	1.1906	0.603292	1.25302	1.73894	1.28655	0.603292	1.0115	1.28763
1177	US-MI	2020-04-16	37.7004	115.594	148.705	0	63.2853	190.739	35.8288	24.0033	28.6714	61.6954	36.6712	56.3947	40.7264	24.4945	151.621	77.5015	28.6078	20.5272	30.5464	-0.159223	0.359227	-0.127288	1.11585	1.06965	0.723755	0.965756	1.11585	1.14185	1.50241	1.59502	1.06965	1.14185	0.859808	1.24049
1178	US-NY	2020-04-16	165.342	276.553	514.706	39.1956	39.2157	570.676	0	160.381	63.7964	130.558	35.5677	221.917	0	61.7695	321.865	174.94	194.229	48.8688	0	0.277875	0.111707	0.140575	1.04912	0.940493	0.960479	1.07848	1.04912	1.03588	1.412	1.56645	0.940493	1.03588	0.90546	1.19601
1179	US-ND	2020-04-16	11.1403	0	13.9619	0	0	8.73877	5.91158	4.63455	0	0	0	9.45756	0	0	0	7.40035	6.31265	0	0	0.486596	-0.163729	0.553787	0.943146	0.845648	0.910045	1.02116	0.943146	1.06679	1.29722	1.26962	0.845648	1.06679	0.94619	1.21258
1180	US-IN	2020-04-16	90.9998	71.7392	120.419	0	0	94.1161	0	57.7814	0	37.3396	0	39.2718	23.552	25.7045	160.757	35.2986	67.7892	0	0	0.0905885	-0.199969	0.0567305	0.92791	0.796632	0.754228	1.16289	0.92791	0.973761	1.20235	1.6338	0.796632	0.973761	0.848442	1.27453
1181	US-AL	2020-04-16	46.9155	22.8174	77.6998	0	21.2538	159.535	0	25.0065	20.3909	15.684	0	11.1319	0	19.3401	47.9991	46.59	24.2012	29.9288	0	0.489953	0.165832	0.108873	0.96035	1.11614	0.94937	1.34846	0.96035	0.85814	1.22077	1.17448	1.11614	0.85814	0.814292	1.17875
1182	US-CA	2020-04-16	394.837	585.795	852.037	21.4818	34.7089	1110.65	28.9396	331.749	69.9294	88.5912	8.35435	273.595	33.5047	125.743	756.883	461.845	484.147	114.219	27.4143	-0.214699	0.240444	-0.04165	1.29622	1.1743	0.842684	1.00867	1.29622	1.20941	1.68411	1.66598	1.1743	1.20941	0.805848	1.11039
1183	US-OR	2020-04-16	0	36.8696	57.0407	0	0	107.239	0	49.3389	12.1933	0	0	65.0975	12.2683	13.542	65.6974	28.7647	20.8563	0	7.67629	-0.137239	0.836049	-0.0157448	1.24645	0.806923	0.862573	0.856034	1.24645	1.46378	1.84207	1.51548	0.806923	1.46378	1.21659	1.17905
1184	US-SC	2020-04-16	30.8955	35.3044	80.911	0	0	88.0168	0	36.306	0	21.5346	0	61.5841	0	45.5274	86.8735	30.2487	56.7031	0	0	0.452963	-0.0205361	0.409654	0.961586	0.986865	1.04042	1.207	0.961586	1.054	1.36979	1.68946	0.986865	1.054	1.04172	1.10691
1185	US-UT	2020-04-16	0	0.62802	1.90097	0	0	2.10768	0	0	0	0	0	0	0	0	0.93255	0	0.666107	0	0	0.00336407	0.275603	-0.105345	1.24693	1.06193	0.981228	1.15397	1.24693	1.31839	1.73397	1.61372	1.06193	1.31839	1.06881	1.26587
1186	US-KS	2020-04-16	11.4823	38.8	34.0419	0	12.3143	46.2361	0	30.3593	0	0	0	12.2276	19.5641	14.2987	34.2346	30.024	27.4354	10.8934	9.32101	0.236969	-0.0853745	0.219022	0.961162	0.818395	0.690805	1.03997	0.961162	1.02685	1.34299	1.48265	0.818395	1.02685	0.726032	1.13463
1187	US-NH	2020-04-16	0	26.2087	12.02	0	0	40.4253	0	5.86374	0	6.1656	0	0	0	8.24633	14.5449	3.67897	18.5321	0	0	0.185241	0.39795	-0.0143045	1.08207	1.03605	0.973973	1.07395	1.08207	1.08966	1.46142	1.62164	1.03605	1.08966	1.03963	1.27643
1188	US-GA	2020-04-16	66.9108	144.87	259.973	34.2279	0	333.39	21.8683	65.8948	61.599	68.2829	0	91.7361	0	92.094	162.875	95.3635	219.508	24.0554	0	-0.0875265	0.142273	-0.202966	1.06381	1.08659	0.844469	1.14733	1.06381	1.04603	1.43537	1.48258	1.08659	1.04603	0.914055	1.18819
1189	US-VT	2020-04-16	0	4.67247	5.80234	0	0	5.62913	0	0	0	0	0	4.90979	0	0	0	4.0309	0	0	0	0.516653	0.039791	0.285348	0.752299	1.10944	0.841477	1.09636	0.752299	0.725629	0.843936	1.14339	1.10944	0.725629	1.01206	1.34435
1190	US-LA	2020-04-16	0	60.2029	72.0759	0	40.9948	98.0072	0	33.5854	11.4058	13.9514	0	30.8114	0	19.4212	54.7048	0	85.7741	14.796	0	0.0315677	0.320338	-0.0419057	1.23517	1.3519	0.966501	1.15802	1.23517	1.2681	1.69331	1.69135	1.3519	1.2681	0.919676	1.2586
1191	US-MA	2020-04-16	63.4352	75.8899	80.601	0	0	216.712	23.6349	35.0193	47.204	28.424	0	46.7674	28.145	84.6376	118.62	68.1663	107.323	39.9781	0	0.122361	0.0455939	0.0190661	1.10211	1.09743	0.827051	0.968975	1.10211	1.18075	1.5351	1.68052	1.09743	1.18075	0.879999	1.13913
1192	US-OH	2020-04-16	105.706	60.9913	341.882	38.2711	44.3158	307.037	0	78.1787	0	33.9774	0	54.7883	42.7783	84.7248	231.447	165.222	201.259	75.4875	0	0.411557	0.0427349	0.141167	1.01076	1.12001	1.02629	1.12843	1.01076	0.956158	1.279	1.49592	1.12001	0.956158	0.999952	1.29115
1193	US-PA	2020-04-16	163.888	195.096	239.206	37.8549	25.914	414.403	39.6643	58.1184	50.8047	50.3262	33.4471	140.448	0	103.614	216.357	121.02	214.786	50.2333	33.8163	0.0904336	-0.0141467	0.113863	1.12764	0.984733	0.906323	1.24626	1.12764	1.05992	1.45231	1.55572	0.984733	1.05992	0.858123	1.29632
1194	US-NE	2020-04-16	31.8951	9.74687	20.9925	0	0	22.0172	0	11.6767	0	7.4576	0	14.7358	0	0	26.163	14.8063	8.74752	14.343	0	-0.152055	-0.173567	-0.292856	1.29238	1.20601	0.856101	1.12503	1.29238	1.06413	1.63137	1.67434	1.20601	1.06413	0.755435	0.763962
1195	US-CO	2020-04-16	43.9397	71.8532	115.544	0	7.171	73.4738	14.2358	32.6385	9.82836	32.6844	0	18.7794	0	14.2741	51.6805	38.5946	50.0134	0	0	0.0386541	0.0237543	-0.0823581	1.40796	0.999466	1.06124	1.26558	1.40796	1.20614	1.75081	1.53802	0.999466	1.20614	1.0101	1.45294
1196	US-CT	2020-04-16	24.5823	56.4097	45.8104	0	0	105.047	0	13.3325	12.6466	13.6851	0	13.2328	0	14.8687	72.5266	29.6862	43.7786	0	0	0.219232	0.265359	0.216839	1.36363	1.18516	0.995954	0.964976	1.36363	1.25093	1.72961	1.55135	1.18516	1.25093	0.945697	1.10534
1197	US-KY	2020-04-16	22.0964	84.8387	72.0613	12.9207	0	65.3706	0	14.3811	0	19.3219	0	13.0324	0	0	12.8548	32.9256	35.8099	17.1899	25.2682	0.267142	0.198189	0.293028	1.10197	1.0082	0.930335	0.963355	1.10197	1.30978	1.60332	1.51258	1.0082	1.30978	1.07712	1.34061
1198	US-TX	2020-04-16	294.448	363.1	609.643	66.3684	93.1824	856.821	69.5407	392.699	106.782	275.277	49.8418	270.462	0	126.232	471.773	307.072	288.84	186.843	28.6217	0.374522	0.296196	0.253643	1.15796	1.10249	1.11046	1.20674	1.15796	1.09604	1.47347	1.55854	1.10249	1.09604	1.0763	1.31524
1199	US-VA	2020-04-16	24.0085	76.3556	165.805	46.8704	53.0111	261.826	24.5554	63.1917	50.8588	35.4372	20.6585	62.4713	0	50.6499	184.86	92.2697	161.973	20.9015	0	0.30726	0.168756	0.214392	1.20754	1.20071	0.983792	0.930028	1.20754	1.09852	1.51188	1.44894	1.20071	1.09852	1.08228	1.24968
1200	US-DE	2020-04-17	0	1.42552	1.40053	0	0	2.5958	0	2.07626	0	0	0	0	0	2.09342	3.36364	1.98101	4.25074	2.92039	0	0.251915	0.0648919	0.0255555	0.652982	0.7565	0.833891	1.19264	0.652982	0.685432	0.770983	0.992398	0.7565	0.685432	0.87436	1.6331
1201	US-IL	2020-04-17	17.5842	19.5231	81.2615	2.10017	1.99097	88.0301	4.63918	14.9861	2.03398	11.357	0	14.5767	1.97251	5.03667	43.6315	21.1075	35.7948	10.6112	0	0.103974	0.136618	0.0952058	1.19292	1.20407	0.960667	1.17119	1.19292	1.17137	1.59464	1.61818	1.20407	1.17137	1.00588	1.33807
1202	US-WI	2020-04-17	11.2745	23.8927	18.0415	0	0	22.9296	3.06892	6.27865	0	6.1871	0	13.8375	3.04468	3.33187	18.2235	14.5036	17.2519	3.07105	0	0.454031	-0.0240769	0.366882	0.873316	0.874063	0.746229	0.892628	0.873316	0.988025	1.20608	1.31314	0.874063	0.988025	0.852139	1.15234
1203	US-NJ	2020-04-17	11.4485	33.9333	66.7372	0	5.61711	77.6119	0	15.1	6.69485	6.59674	3.29607	3.59845	0	3.55247	34.9982	24.9727	17.003	3.27438	0	0.102718	-0.202908	-0.00586651	0.958776	1.00904	0.741232	1.03488	0.958776	1.08386	1.30791	1.66481	1.00904	1.08386	0.878122	1.17031
1204	US-MS	2020-04-17	0	8.22414	11.2917	5.28462	0	11.6811	0	10.269	0	0	0	12.2073	4.8083	0	12.3109	8.19174	12.0629	4.06769	0	0.741458	-0.248616	0.823826	0.973893	1.1351	1.12462	1.04247	0.973893	0.886887	1.2426	1.21716	1.1351	0.886887	0.971738	1.10648
1205	US-FL	2020-04-17	26.848	52.9513	147.94	0	2.29091	157.635	3.43161	22.1705	8.19139	10.3775	2.30449	41.5124	0	7.45128	85.6431	35.2558	44.1291	6.86798	2.37232	0.0535898	0.0265655	0.0173837	1.2384	1.0694	0.914756	1.05134	1.2384	1.2153	1.63691	1.60687	1.0694	1.2153	0.886786	1.27509
1206	US-NM	2020-04-17	2.83366	9.46524	3.7312	0	0	7.56104	0	7.53472	0	2.79905	0	3.0537	0	0	12.0439	4.33626	8.8148	0	0	0.26172	-0.0679837	0.174579	0.909396	0.782655	0.84774	1.15027	0.909396	1.1097	1.38087	1.72065	0.782655	1.1097	0.995598	1.33502
1207	US-NV	2020-04-17	6.57838	9.56437	20.5446	0	2.97935	6.58652	2.97522	6.40732	3.38189	5.99819	0	3.27195	0	3.23014	6.18774	9.17007	4.73697	2.97728	0	0.0751432	0.180237	0.276212	1.0903	0.899025	0.74619	1.01946	1.0903	1.25316	1.52615	1.72284	0.899025	1.25316	0.944597	1.16089
1208	US-RI	2020-04-17	1.08189	1.76113	3.46772	0	0	3.98373	0	1.32182	0	3.37478	0	0	0	0	5.54627	1.49049	1.16858	0	0	0.123048	0.231714	0.0768287	1.33007	1.17527	0.857596	1.10403	1.33007	1.23407	1.72248	1.58158	1.17527	1.23407	0.808339	1.10793
1209	US-MN	2020-04-17	10.3376	8.46339	44.5392	0	0	34.1335	1.78766	1.92492	0	7.20802	0	10.1574	2.06913	1.94083	26.5381	8.26475	7.8818	0	0	0.224041	0.0521423	0.31637	1.16809	0.945811	0.898268	1.11686	1.16809	1.14301	1.55055	1.56384	0.945811	1.14301	0.96456	1.29527
1210	US-ME	2020-04-17	2.10308	2.09342	7.51987	0	0	4.71964	1.9898	2.14257	0	2.00577	0	2.96976	0	2.23744	5.87108	0	2.19326	1.99118	0	0.0133527	0.375258	0.0648863	0.908581	1.13228	0.886306	1.15285	0.908581	1.16837	1.36851	1.745	1.13228	1.16837	1.21573	1.40385
1211	US-ID	2020-04-17	2.85085	2.93909	9.7082	2.95091	0	9.43666	0	3.00811	0	0	0	3.17817	0	0	3.60623	2.87011	4.67198	1.92796	0
1212	US-TN	2020-04-17	4.81158	9.53945	34.724	6.51292	0	56.606	0	8.2013	3.33935	4.75282	3.28812	22.3363	2.87861	3.5439	26.2187	0	18.7895	6.8959	0	0.417487	-0.151802	0.176102	1.21039	0.866288	1.00619	1.10132	1.21039	1.13656	1.58172	1.55541	0.866288	1.13656	0.945007	1.4016
1213	US-AR	2020-04-17	4.72025	11.4108	18.4854	0	0	19.8618	3.03049	3.26317	2.28439	3.05481	0	8.59495	3.00656	0	5.76508	8.02949	7.38396	0	0	-0.894106	-0.0140366	-1.12845	1.27946	1.10752	0.536506	0.631784	1.27946	1.2437	1.77601	1.47434	1.10752	1.2437	0.616387	0.859223
1214	US-WA	2020-04-17	8.26192	20.0165	33.3164	2.56558	0	47.0478	5.26244	8.71767	0	2.44831	0	8.9035	0	6.15282	24.0375	8.31775	14.2782	0	2.51861	0.0519518	0.00298278	-0.0831637	1.09173	0.930594	0.795386	1.03005	1.09173	1.06096	1.45571	1.57508	0.930594	1.06096	0.807171	1.18603
1215	US-NC	2020-04-17	18.7908	20.5465	70.2916	2.94702	2.7938	60.2191	0	18.0248	3.9958	8.99941	5.05864	31.2954	0	7.26954	32.4133	10.3188	23.9866	0	0
1216	US-AZ	2020-04-17	15.5451	23.423	32.1467	0	0	57.7177	0	2.1029	0	2.75607	0	9.02044	2.71253	2.96839	15.1262	8.42699	14.638	4.29947	0	0.195476	0.169547	-0.00911594	1.29588	1.04599	1.00294	1.13995	1.29588	1.25047	1.69639	1.61842	1.04599	1.25047	1.04413	1.28964
1217	US-MT	2020-04-17	1.21834	1.4953	4.10609	1.32115	0	4.81404	0	1.28554	0	1.26077	0	0	0	0	0	1.28498	1.31595	0	0	-0.230496	-0.770411	-0.260882	0	0	0	0	0	0	0	0	0	0	0	0
1218	US-MD	2020-04-17	5.85963	7.04784	47.1511	0	0	41.8423	0	3.09143	5.54781	7.0743	0	11.5769	0	5.88764	20.1778	14.4203	15.8228	3.51142	0
1219	US-OK	2020-04-17	6.6278	7.05338	21.4659	0	6.71354	28.872	0	3.6095	0	3.37903	0	14.285	0	0	4.86811	6.88783	0	3.35445	3.47605	0.480701	-0.179145	0.330201	0.585391	0.907608	0.677351	1.06366	0.585391	1.02859	1.04561	1.49111	0.907608	1.02859	0.7326	1.2674
1220	US-SD	2020-04-17	3.77696	1.97158	2.20335	0	0	4.35606	0	0	0	0	3.82261	0	0	0	0	4.71699	1.70413	0	0	0.37071	-0.11568	0.333842	0.94179	0.813905	0.763328	1.01467	0.94179	0.986489	1.27069	1.42398	0.813905	0.986489	0.819336	1.14837
1221	US-IA	2020-04-17	0	5.60017	18.9991	3.33847	0	5.79992	0	3.40318	3.23326	3.18588	0	6.21972	0	7.04322	15.6752	3.24706	7.15071	3.1627	0	0.420376	0.00678792	0.158592	1.07267	0.85411	0.849178	1.14809	1.07267	1.04241	1.3853	1.48605	0.85411	1.04241	0.950735	1.33263
1222	US-WY	2020-04-17	1.33974	0	4.20512	0	0	2.17978	0	0	0	3.07763	0	0	0	1.45848	1.34002	0	0	0	0	-1.07243	1.08148	-0.811552	1.88215	1.3738	0.849549	0.715716	1.88215	1.14111	2.12898	1.59393	1.3738	1.14111	0.348254	0.363523
1223	US-WV	2020-04-17	0	9.56216	10.0725	0	3.00254	11.8236	0	3.1277	0	0	2.83157	4.22482	0	3.05183	2.78197	0	6.3001	0	0
1224	US-HI	2020-04-17	6.1352	0	7.35542	0	0	4.80617	0	0	0	0	0	0	0	0	3.92833	3.12646	2.45436	3.04523	0	0.0340332	0.262584	0.0348247	1.06623	1.03255	0.826708	1.04312	1.06623	1.01954	1.3694	1.60796	1.03255	1.01954	0.964161	1.23076
1225	US-MO	2020-04-17	12.2237	20.4357	54.3765	0	2.91767	53.7515	0	9.76061	4.63664	5.87403	0	13.1729	0	6.32656	21.3133	5.65423	26.0493	2.91565	0	0.206044	0.0873858	0.270635	1.12234	1.1607	0.771122	0.855505	1.12234	1.04753	1.43541	1.54353	1.1607	1.04753	0.792503	1.01448
1226	US-AK	2020-04-17	0	3.39599	4.90538	0	0	5.67843	0	0	0	0	0	0	1.86807	3.58791	3.37316	0	0	0	0	0.439389	-0.289589	0.426568	0.923247	0.839393	0.561418	0.821122	0.923247	1.01336	1.30884	1.34822	0.839393	1.01336	0.619594	0.683261
1227	US-MI	2020-04-17	27.8499	30.3684	59.9432	7.20686	0	65.3539	5.24822	18.6489	0	12.1678	0	16.7378	3.64474	3.98853	29.1319	12.9406	26.6103	5.25186	3.26535	0.11602	0.0551305	0.0569923	1.17267	0.916245	0.805304	1.05246	1.17267	1.16237	1.55156	1.58538	0.916245	1.16237	0.869588	1.18089
1228	US-NY	2020-04-17	24.934	58.9092	104.309	4.30154	7.1363	103.11	5.0903	19.7321	0	8.20984	0	25.7507	2.02004	9.94761	82.7945	34.5159	42.642	0	0	0.249562	-0.00622738	0.0953663	1.178	1.02165	0.763193	0.981222	1.178	1.11246	1.52041	1.58422	1.02165	1.11246	0.837301	1.24296
1229	US-ND	2020-04-17	0	0	1.22546	0	0	3.02844	0	0	0	0	0	1.82759	0	0	0	0	0.804194	0	0	0.401267	-0.178922	0.411646	0.942106	0.838999	0.719296	1.04989	0.942106	0.985774	1.27463	1.39088	0.838999	0.985774	0.85666	1.26589
1230	US-IN	2020-04-17	10.1528	20.1865	37.0025	4.12861	3.91395	41.8868	4.97449	14.9215	5.08899	0	0	17.9749	0	6.55802	22.9339	36.5051	22.3242	7.82248	0	0.64758	0.0177251	0.0469501	0.869587	0.891722	0.90709	1.03146	0.869587	0.95346	1.19433	1.37555	0.891722	0.95346	0.86326	1.03852
1231	US-AL	2020-04-17	10.5718	4.35963	23.4906	0	0	24.5107	0	8.08736	5.29901	10.4427	0	28.4819	0	3.93652	11.3671	7.98244	7.13679	10.3668	0	0.734668	-0.282459	0.548673	1.09147	1.06543	0.811435	0.929771	1.09147	0.89749	1.34994	1.13761	1.06543	0.89749	0.801018	1.10468
1232	US-CA	2020-04-17	52.8725	106.838	229.745	4.37827	14.5272	258.073	6.21733	58.0207	4.24029	27.158	4.17523	43.3036	4.11215	24.7502	147.141	74.5217	91.3741	10.3694	4.29812	-0.0848505	0.260159	-0.227035	1.19077	1.13111	1.02697	1.14825	1.19077	1.08747	1.5207	1.65174	1.13111	1.08747	0.988431	1.26748
1233	US-OR	2020-04-17	2.27767	18.5506	14.6206	0	0	22.9759	2.00875	6.72927	0	0	0	7.36362	0	2.18086	21.6088	6.87918	5.65837	4.24363	0	-0.716829	0.579461	-0.0823581	1.11006	1.03543	1.10433	1.29644	1.11006	2.14047	2.22586	2.12953	1.03543	2.14047	1.73019	1.53201
1234	US-SC	2020-04-17	4.20617	6.07091	23.0769	7.83685	3.57711	19.618	0	2.36703	0	0	0	15.4115	0	2.98325	4.25654	8.75148	10.9036	7.42424	0	-0.115776	0.186213	0.210741	1.18484	1.20607	0.383052	0.947176	1.18484	1.21292	1.51304	1.44188	1.20607	1.21292	0.601257	1.23674
1235	US-UT	2020-04-17	2.26961	8.6395	10.3448	2.52999	0	11.3621	0	2.57902	0	2.41435	2.41266	3.951	0	2.41461	16.3425	2.46071	7.92009	0	0	0.371723	0.203736	0.355078	1.17776	1.01135	1.06887	1.13478	1.17776	1.13427	1.53337	1.45572	1.01135	1.13427	1.1163	1.31984
1236	US-KS	2020-04-17	3.59539	4.35132	12.3501	0	0	6.10407	0	0	0	3.55148	0	5.72765	0	6.81862	5.53676	8.02625	5.57192	3.52565	0	-0.231897	0.0515446	-0.290953	1.25978	1.06982	0.816119	0.89396	1.25978	1.12425	1.58687	1.60966	1.06982	1.12425	0.855672	1.16646
1237	US-NH	2020-04-17	1.3983	2.95903	6.41996	0	0	3.47243	0	1.47543	0	0	0	3.01376	0	0	3.5376	0	3.10015	0	0	0.200182	0.202549	0.0362771	1.31382	1.15724	0.904604	1.05611	1.31382	1.25358	1.73368	1.51099	1.15724	1.25358	0.796508	1.17441
1238	US-GA	2020-04-17	21.8624	26.0979	93.7477	2.9776	2.82279	65.5244	5.63776	9.713	5.76752	14.7758	2.83952	22.3201	3.35594	3.67249	37.1163	24.327	31.6926	5.64167	0	0.134814	0.0830817	-0.0525212	1.31562	1.05259	0.887717	0.996679	1.31562	1.22791	1.73809	1.60827	1.05259	1.22791	0.847081	1.20479
1239	US-VT	2020-04-17	0	1.37346	1.86383	0	0	2.33011	0	0	0	1.31595	0	1.39978	0	0	0	0	0	0	0	-0.541645	0.255938	-0.761814	1.32702	1.20157	1.60624	1.61275	1.32702	1.25805	1.80639	1.6058	1.20157	1.25805	1.44679	1.26982
1240	US-LA	2020-04-17	3.99666	11.8461	23.0238	5.94686	0	23.9784	0	12.1242	0	4.1946	0	14.5362	0	6.11224	9.79533	0	9.17338	5.63376	0	0.347613	-0.432386	0.393528	0.943406	0.817529	0.820454	1.15636	0.943406	0.994824	1.29187	1.53807	0.817529	0.994824	0.792616	0.842737
1241	US-MA	2020-04-17	5.55182	14.1184	22.5402	2.68179	0	42.7556	0	8.59183	2.59727	10.6024	0	9.17385	0	4.33143	14.5139	5.58933	20.7884	0	0	0.393681	0.130666	0.182097	1.05392	0.9288	0.931584	1.05646	1.05392	1.07803	1.4179	1.5015	0.9288	1.07803	0.915335	1.24415
1242	US-OH	2020-04-17	16.9552	31.723	63.0493	0	3.08108	68.4549	0	21.2035	0	11.7857	0	23.009	0	0	47.6618	18.3342	31.2011	9.85263	0	0.665716	-0.0157594	0.452674	0.996456	0.876544	0.944671	0.964298	0.996456	1.01981	1.28428	1.27744	0.876544	1.01981	0.877603	1.233
1243	US-PA	2020-04-17	17.8496	31.1421	79.0979	0	2.6947	71.4869	2.69096	22.4562	4.81758	8.81582	2.71067	36.252	0	5.11268	63.3955	19.3525	35.5934	7.40528	2.79045	0.395248	0.0691599	0.337266	0.925022	1.0492	0.790809	0.813736	0.925022	0.988539	1.2092	1.46109	1.0492	0.988539	0.945678	1.116
1244	US-NE	2020-04-17	2.91799	3.00832	7.54728	10.7872	0	3.39115	0	5.05829	0	0	0	6.85072	0	3.32616	5.14128	2.93771	0	0	0	0.471193	-0.358655	0.494877	0.718474	0.643864	0.712748	0.932294	0.718474	0.698745	0.841826	1.08151	0.643864	0.698745	0.759236	1.50093
1245	US-CO	2020-04-17	5.93	21.5583	32.877	0	2.45011	40.1161	2.14087	7.57439	0	2.15806	0	4.70878	0	0	14.6077	12.8828	7.07934	2.14236	2.53717	0.432329	-0.652344	0.452325	1.2607	1.16748	0.41925	0.756779	1.2607	1.12385	1.64794	1.51256	1.16748	1.12385	0.400635	0.476669
1246	US-CT	2020-04-17	2.86857	3.94316	17.6268	0	1.87659	27.0698	1.87399	4.64111	0	3.77806	0	3.09133	0	2.03456	12.0955	4.81326	8.26243	0	0	0.149288	-0.101363	0.0807706	1.1736	0.872303	0.900298	0.976086	1.1736	1.21783	1.62369	1.64642	0.872303	1.21783	0.901783	1.20137
1247	US-KY	2020-04-17	11.311	8.68381	20.2015	2.98928	0	18.4031	0	6.6023	0	2.85264	0	12.9674	0	4.09655	15.2213	6.05714	6.49854	0	0	0.278822	0.12051	-0.131249	1.27888	1.00091	1.06026	1.15005	1.27888	1.16748	1.6458	1.59746	1.00091	1.16748	0.916593	1.27934
1248	US-TX	2020-04-17	36.2751	105.69	145.372	0	6.19063	202.721	3.09103	33.2836	7.90544	17.1371	0	44.191	3.06662	11.7456	123.695	65.1012	76.6595	27.8385	4.80796	0.244825	0.0544869	-0.0116455	1.07008	1.06054	0.928226	1.11623	1.07008	1.1043	1.45522	1.56319	1.06054	1.1043	0.941656	1.14426
1249	US-VA	2020-04-17	9.22886	19.5048	42.5322	0	5.43367	43.5448	2.71307	22.3973	0	7.74873	0	22.8747	0	5.89107	28.6018	12.0786	21.4318	3.16744	0	0.168681	-0.037836	0.132285	1.22466	1.34139	0.739243	0.999541	1.22466	1.28576	1.69644	1.688	1.34139	1.28576	0.595003	0.889179
1250	US-DE	2020-04-18	57.3549	48.8292	72.075	0	0	66.3744	46.5095	40.089	0	0	0	0	0	36.1882	59.1142	0	54.0874	0	0	0.0313003	-0.716026	0.000242422	0.516534	0.840083	0.548349	1.16063	0.516534	0.86528	0.743603	1.05158	0.840083	0.86528	0.633555	1.06458
1251	US-IL	2020-04-18	729.392	840.895	1405.44	73.6405	0	1317.61	225.612	1042.3	75.2074	83.5485	71.1527	694.062	0	208.398	845.737	435.952	513.312	71.9119	0	0.181951	-0.0519309	-0.0224491	1.06966	1.08195	0.912966	1.0161	1.06966	1.12194	1.47247	1.64393	1.08195	1.12194	0.965326	1.22291
1252	US-WI	2020-04-18	135.103	347.456	452.738	0	0	524.34	0	178.371	168.326	0	0	188.405	0	112.586	402.511	0	285.237	194.25	0	0.824534	-0.0436796	0.936636	0.533445	0.695667	0.692392	1.02581	0.533445	0.606666	0.763754	1.12613	0.695667	0.606666	0.718343	1.20738
1253	US-NJ	2020-04-18	185.204	264.615	732.689	60.597	0	711.526	30.1055	175.798	66.3067	22.9167	31.9362	126.604	0	220.481	1557.57	182.83	419.978	126.803	28.2605	0.358565	0.0227352	0.410581	0.826999	1.03108	0.75872	0.914835	0.826999	1.05201	1.22339	1.55604	1.03108	1.05201	0.943878	1.18209
1254	US-MS	2020-04-18	0	146.488	317.13	78.1736	0	0	0	195.1	79.8369	0	0	118.563	0	112.661	221.678	130.637	157.418	0	72.9153
1255	US-FL	2020-04-18	415.441	1652.32	2882.77	95.3262	169.759	2416.3	105.243	645.285	97.3544	232.326	78.1503	867.468	57.075	224.806	2554.51	935.468	815.086	51.7158	49.3967	0.366836	-0.0353399	0.275383	0.964113	0.962431	0.868463	1.08452	0.964113	0.967135	1.25669	1.47869	0.962431	0.967135	0.842481	1.1386
1256	US-NM	2020-04-18	64.7879	91.0615	37.5502	0	0	327.784	0	53.1641	0	0	0	0	0	0	177.175	0	103.233	49.2121	0	-0.537396	0.279644	-0.226243	1.14639	0.772172	0.733827	0.964402	1.14639	1.69744	1.94564	1.84949	0.772172	1.69744	1.15294	1.2628
1257	US-NV	2020-04-18	0	151.646	289.562	0	0	215.656	0	76.2907	0	61.3545	0	95.5046	0	112.613	152.339	108.728	79.3738	79.2135	0	0.294385	0.266775	0.227565	1.01078	1.10415	0.925648	1.02872	1.01078	0.926561	1.26242	1.46196	1.10415	0.926561	0.866924	1.16285
1258	US-RI	2020-04-18	19.6513	46.8357	60.022	0	0	78.001	0	30.5235	0	39.0793	0	63.4733	0	0	83.0734	0	0	0	0	0.2304	0.207808	0.141387	1.00928	1.00452	0.86909	0.970145	1.00928	1.01869	1.32322	1.53786	1.00452	1.01869	0.860652	1.07977
1259	US-MN	2020-04-18	131.163	337.324	531.106	55.1768	0	462.773	0	361.62	56.3508	41.7337	0	473.417	0	156.147	612.564	105.939	401.533	0	0	0.184558	0.160627	0.15409	1.1731	1.03796	1.10895	1.16144	1.1731	1.14751	1.52454	1.49649	1.03796	1.14751	1.18263	1.35222
1260	US-ME	2020-04-18	29.7203	45.7773	107.02	0	0	48.5666	30.0764	0	0	0	0	47.4767	0	0	178.854	64.434	41.8315	0	0	0.116387	0.714572	0.39637	1.24222	1.18496	0.966023	0.969042	1.24222	1.28348	1.55884	1.4469	1.18496	1.28348	1.07047	1.31145
1261	US-ID	2020-04-18	0	139.151	153.954	89.1992	0	0	0	102.099	0	0	0	88.7086	0	74.4662	75.1244	0	147.731	51.3922	0
1262	US-TN	2020-04-18	115.758	361.071	668.817	50.3756	0	912.611	0	279.003	0	58.4235	0	294.697	0	0	732.826	0	252.824	0	0	0.306617	-0.378778	0.302316	0.997001	0.736765	0.765273	1.06584	0.997001	1.09313	1.41208	1.54622	0.736765	1.09313	0.918263	1.24326
1263	US-AR	2020-04-18	103.569	202.376	166.67	0	0	118.915	0	98.1574	0	40.2148	0	227.517	0	0	243.119	0	187.777	0	0	0.480701	0.114629	0.748088	0.389914	0.546554	0.602243	1.5897	0.389914	0.13491	0.265643	0.452894	0.546554	0.13491	0.454503	0.662083
1264	US-WA	2020-04-18	267.309	719.069	746.473	0	80.101	917.975	48.4178	138.399	76.5614	133.249	0	73.0922	0	159.112	1434.94	71.9677	332.344	0	41.9543	0.0589265	0.200273	-0.0651897	1.17588	1.21721	0.872686	1.00816	1.17588	1.11574	1.50665	1.57525	1.21721	1.11574	0.890493	1.22086
1265	US-NC	2020-04-18	184.231	479.249	1371.93	0	303.634	658.675	0	438.775	89.7033	160.225	92.5822	211.578	155.912	548.306	1424.12	138.882	864.354	85.7726	0
1266	US-AZ	2020-04-18	176.248	388.845	660.242	101.268	108.204	885.744	0	360.558	0	180.546	106.742	620.628	0	173.996	775.352	256.931	72.6057	120.082	0	0.16733	0.00976284	0.127607	1.25376	0.941751	0.842019	1.04029	1.25376	1.18621	1.61102	1.58089	0.941751	1.18621	0.906245	1.15852
1267	US-MT	2020-04-18	0	82.1218	103.089	0	55.6853	130.688	48.1223	0	0	0	0	0	0	0	108.824	0	0	50.8924	0
1268	US-MD	2020-04-18	133.411	105.858	519.619	0	88.3715	733.307	0	387.176	0	216.713	87.1773	0	0	0	1130.78	141.783	340.963	0	0	-0.505039	-0.0341173	-0.27154	0	0	0	0	0	0	0	0	0	0	0	0
1269	US-OK	2020-04-18	62.2561	196.303	302.634	0	0	344.938	0	261.447	0	52.8234	0	60.5268	0	134.504	111.399	0	58.4173	0	0	1.00992	-0.242362	0.787879	0.644896	0.743981	0.830368	1.15598	0.644896	0.615321	0.776641	0.553703	0.743981	0.615321	0.656146	0.993716
1270	US-SD	2020-04-18	0	50.2986	48.956	0	0	50.9377	0	0	0	32.8118	0	0	0	0	107.947	0	28.3035	0	0
1271	US-IA	2020-04-18	0	139.623	189.158	0	0	149.853	0	181.989	0	67.5703	0	57.067	0	47.9475	224.067	65.061	110.8	0	0	0.238797	0.0670558	0.27864	1.28645	0.775779	0.813974	1.11359	1.28645	1.27546	1.74671	1.6224	0.775779	1.27546	0.813575	1.15178
1272	US-WY	2020-04-18	0	0	45.0408	0	0	0	0	0	0	0	0	0	0	0	38.9617	54.2799	0	0	0
1273	US-WV	2020-04-18	0	36.5808	135.349	0	0	177.554	0	0	0	29.5307	46.6405	60.907	0	65.0657	139.501	164.917	98.6994	0	0
1274	US-HI	2020-04-18	0	57.9538	100.371	0	0	172.927	0	123.075	0	25.4716	0	0	0	52.5132	147.338	0	114.975	36.2415	0	0.110813	0.161761	0.164204	1.18906	0.924947	0.908295	0.958825	1.18906	1.20035	1.58519	1.64404	0.924947	1.20035	0.949968	1.3944
1275	US-MO	2020-04-18	135.392	379.166	378.09	0	0	492.78	0	332.051	0	74.8221	0	187.055	0	288.43	596.74	126.622	240.714	0	0	0.230064	-0.0569605	0.330391	1.00523	1.22809	0.703052	0.934469	1.00523	0.995433	1.28443	1.51766	1.22809	0.995433	0.916364	1.05316
1276	US-AK	2020-04-18	0	0	34.2498	0	0	0	0	65.6902	0	0	0	0	0	0	38.1406	0	59.5263	0	0	-1.16656	0.921578	-0.648128	0.551298	1.32706	0.630257	0.48947	0.551298	1.60062	1.44866	1.13279	1.32706	1.60062	1.17153	1.91401
1277	US-MI	2020-04-18	80.8646	501.989	1145.22	136.07	0	896.684	0	296.065	0	99.2429	0	398.006	47.1361	61.8862	1004.61	195.941	455.27	66.4381	0	0.458595	0.0558066	0.260721	0.933334	1.13924	1.04743	1.0339	0.933334	0.99884	1.25539	1.4647	1.13924	0.99884	1.1041	1.3411
1278	US-NY	2020-04-18	481.793	1589.83	2471.84	0	50.3626	1676.15	0	887.574	154.039	149.733	39.7456	808.824	0	360.144	2129.2	343.891	1103.93	73.6445	35.171	0.244071	0.241063	0.21607	1.44576	1.26465	1.24932	0.983735	1.44576	1.16119	1.75304	1.53801	1.26465	1.16119	1.01184	1.10042
1279	US-ND	2020-04-18	30.7805	0	94.6763	0	0	47.8471	0	0	0	0	0	73.1872	0	0	114.944	0	0	35.1849	0	0.392549	0.0806298	1.09422	0.735922	1.03739	0.41343	0.679046	0.735922	0.801508	0.9559	1.22423	1.03739	0.801508	0.785856	0.94906
1280	US-IN	2020-04-18	293.292	312.118	742.591	0	0	629.159	0	273.334	0	139.358	0	109.068	88.6461	116.386	390.456	138.975	236.678	0	0	0.267043	0.864735	-0.0401062	1.33503	1.14054	0.57631	0.678965	1.33503	1.46389	1.93317	1.5732	1.14054	1.46389	0.889075	1.50475
1281	US-AL	2020-04-18	94.062	136.5	525.346	0	0	378.133	0	199.23	0	0	0	149.644	0	159.485	587.56	105.902	172.512	0	0	0.420563	-0.893127	-0.879054	0	0	0	0	0	0	0	0	0	0	0	0
1282	US-CA	2020-04-18	821.114	3115.01	5222.95	0	205.044	4506.56	95.339	1346.25	137.188	362.866	60.682	860.672	62.0444	271.532	4775.14	1952.78	3210.34	56.2187	53.6976	0.277839	0.178662	0.121771	1.09484	1.22182	1.33258	1.246	1.09484	1.09022	1.40349	1.45431	1.22182	1.09022	1.23684	1.39385
1283	US-OR	2020-04-18	90.8872	0	685.966	0	55.2062	388.272	41.0706	255.634	52.7666	31.2634	0	153.142	0	0	55.3823	0	93.3502	50.4545	94.4562	0.887286	-0.10942	0.653053	0.979294	1.37988	1.09555	0.850532	0.979294	0.524873	0.878161	0.758073	1.37988	0.524873	0.780323	0.852865
1284	US-SC	2020-04-18	0	284.282	684.057	99.2305	106.027	443.87	0	178.497	0	0	0	0	0	136.808	487.021	92.8187	425.654	91.9318	90.1826	-0.231477	0.0439745	0.0668558	0.759768	0.866691	0.436998	0.903729	0.759768	0.600076	0.87486	1.51451	0.866691	0.600076	0.474612	0.636383
1285	US-UT	2020-04-18	126.152	317.256	215.578	0	55.8572	334.816	0	0	0	0	0	117.385	0	0	224.384	0	53.0028	61.8781	87.1774	0.173638	-0.176124	0.315102	1.00038	1.14599	0.736723	0.917403	1.00038	0.998986	1.33752	1.62493	1.14599	0.998986	0.690307	1.04504
1286	US-KS	2020-04-18	53.9484	131.567	47.0793	46.8077	0	199.859	0	0	47.8036	0	0	107.87	0	64.2242	276.93	133.444	230.171	45.7089	0	0.388975	-0.259046	0.355274	0.968746	0.767964	0.826051	0.922051	0.968746	0.927573	1.21974	1.37852	0.767964	0.927573	0.759723	1.0776
1287	US-NH	2020-04-18	0	125.289	110.822	0	0	58.2473	0	57.9424	0	0	0	0	33.8247	0	117.594	58.9779	52.5054	0	0	0.552486	-0.525994	0.676065	0.405442	0.686984	0.52597	1.0442	0.405442	0.75715	0.596388	0.998252	0.686984	0.75715	0.875629	1.04247
1288	US-GA	2020-04-18	266.805	693.319	1264.88	83.5256	89.2465	1085.83	0	279.489	0	98.712	176.081	315.57	0	236.372	819.371	300.692	489.061	163.13	0	0.552191	-0.263495	0.617504	0.720893	0.828101	0.681409	1.01027	0.720893	0.930954	1.06478	1.1592	0.828101	0.930954	0.8105	1.07723
1289	US-VT	2020-04-18	17.2412	0	60.1838	0	0	46.6371	0	0	0	0	0	0	0	0	35.8641	0	19.2115	14.1653	0	0.651179	-0.670008	-0.169222	0.530358	0.767382	0.532815	0.571606	0.530358	0.961376	0.938848	1.36117	0.767382	0.961376	0.948627	1.55413
1290	US-LA	2020-04-18	204.74	377.47	556.7	0	0	250.928	92.3362	0	111.109	70.2874	0	123.753	0	118.662	572.669	113.146	254.047	104.027	0	0.478609	0.244782	0.197418	1.65452	1.58383	0.965521	0.716865	1.65452	1.16171	1.90724	1.45283	1.58383	1.16171	0.432915	0.566637
1291	US-MA	2020-04-18	87.8167	502.667	624.229	36.9421	43.0608	1002.75	33.3698	446.406	37.7281	50.8031	42.4789	78.586	0	99.7917	1002.82	135.41	522.502	108.225	0	0.203419	0.287458	-0.00593253	1.30085	1.01109	0.96004	1.03191	1.30085	1.11985	1.60169	1.51912	1.01109	1.11985	0.795834	1.20787
1292	US-OH	2020-04-18	358.943	936.94	1210.41	0	0	1338.12	0	431.297	116.385	155.152	0	388.89	0	80.6251	1025.23	218.804	753.056	55.6427	53.1475	0.047969	-0.2139	0.313838	1.0925	0.921823	0.884804	1.1745	1.0925	1.28132	1.55958	1.50496	0.921823	1.28132	0.96568	1.28501
1293	US-PA	2020-04-18	148.08	656.604	1426.65	49.8346	0	1400.19	37.1379	678.517	0	108.368	0	838.155	0	149.843	1311.6	239.206	979.59	121.662	46.4825	0.301921	-0.00204389	0.330645	0.767177	0.634726	0.718556	1.1398	0.767177	1.15932	1.26959	1.37258	0.634726	1.15932	0.968123	1.38613
1294	US-NE	2020-04-18	86.5422	129.574	219.703	0	0	206.204	0	0	0	0	0	0	0	129.786	260.64	105.303	50.6218	0	0
1295	US-CO	2020-04-18	185.129	370.144	601.579	76.4628	84.7258	456.036	120.998	203.901	0	92.1054	0	138.058	0	72.1281	704.687	103.31	331.635	113.385	0	0.4271	0.596195	-0.06193	0.974346	1.04571	0.870915	0.942296	0.974346	1.20355	1.49963	1.50677	1.04571	1.20355	0.801466	0.627266
1296	US-CT	2020-04-18	43.3116	153.639	380.129	0	42.6442	483.181	0	147.362	0	34.1243	0	77.8256	43.0124	0	504.86	43.3116	101.602	0	37.226	0.535087	0.0609316	0.488172	1.15857	1.04943	0.822558	0.826053	1.15857	0.955571	1.43395	1.28523	1.04943	0.955571	0.820842	1.2082
1297	US-KY	2020-04-18	75.2682	73.6548	449.372	0	0	219.776	62.9232	370.889	91.4356	0	188.74	272.523	0	111.234	484.856	83.8531	186.309	0	0	0.482475	0.0893952	0.307044	0.931446	0.945864	0.575625	0.945255	0.931446	0.843032	1.1654	1.2738	0.945864	0.843032	0.794204	1.33832
1298	US-TX	2020-04-18	833.465	2835.87	2707.5	100.176	229.366	3408.76	0	1268.16	116.923	205.66	0	865.092	107.962	627.731	4821.1	879.26	1508.28	321.424	93.4378	0.0832674	0.0484369	-0.277935	1.13299	1.10738	1.21573	1.53678	1.13299	0.986913	1.28152	1.29117	1.10738	0.986913	0.656346	1.22397
1299	US-VA	2020-04-18	139.343	653.172	750.453	0	0	1193.97	79.0463	154.597	0	310.356	105.92	138.799	0	231.054	368.662	482.343	336.217	94.0405	74.2019	-0.19912	-0.681164	-0.287527	0.290231	0.780918	0.378399	0.0115398	0.290231	0.911271	0.851799	2.14778	0.780918	0.911271	0.0486234	0.00789121
1300	US-DE	2020-04-19	37.9782	59.9874	0	0	0	101.847	0	0	0	0	0	0	0	18.5249	113.686	0	27.3739	0	23.4571	0.429976	-0.723556	-0.128721	0.525598	0.588012	0.564384	0.985944	0.525598	0.642982	0.820199	1.39473	0.588012	0.642982	0.599345	1.02834
1301	US-IL	2020-04-19	491.6	1047.08	1846.27	240.251	109.097	1886.5	0	163.9	67.3121	254.479	131.956	677.005	0	107.084	1289.46	348.856	761.51	249.167	149.154	0.245225	-0.168973	0.0999273	1.00351	0.989885	0.807432	1.15483	1.00351	1.01111	1.32358	1.58656	0.989885	1.01111	0.754081	1.18494
1302	US-WI	2020-04-19	315.506	394.819	1583.23	66.9783	63.1489	743.189	0	172.492	56.5676	190.79	0	230.225	0	75.3719	904.705	210.382	226.69	0	0	0.656539	0.00585825	0.282683	0.971841	0.833412	0.964052	0.995052	0.971841	1.03013	1.14008	1.11594	0.833412	1.03013	0.988067	1.33978
1303	US-NJ	2020-04-19	352.82	485.317	1832.75	165.996	86.5671	1747.64	0	178.658	0	102.566	0	343.208	0	93.6552	1240.21	257.501	429.688	123.329	107.349	0.10707	0.0312798	0.000793705	1.14306	1.06881	0.786402	0.729851	1.14306	0.870714	1.29237	1.39576	1.06881	0.870714	0.961063	1.25663
1304	US-MS	2020-04-19	52.8983	0	258.097	54.9406	0	391.89	74.4229	123.023	0	0	0	0	0	0	299.577	84.2096	156.545	0	0	0.593133	0.0179439	-0.285751	1.09374	0.627209	0.978434	1.18333	1.09374	0.319072	0.959351	1.24127	0.627209	0.319072	0.505546	1.19056
1305	US-FL	2020-04-19	1056.89	1936.31	5074.99	317.347	0	3450.43	206.54	1285.85	159.208	439.224	0	931.142	0	399.218	1955.81	518.101	1671.1	256.525	504.365	0.112216	-0.0909596	0.147426	1.16067	1.20221	1.01139	1.26126	1.16067	1.10266	1.51206	1.63309	1.20221	1.10266	1.0511	1.25524
1306	US-NM	2020-04-19	69.3802	110.304	148.982	0	45.7099	51.9076	0	72.4172	0	101.545	0	0	0	0	78.5837	97.8966	82.044	0	0	-0.0163525	0.108121	-0.518809	1.29142	0.915054	1.08417	1.20932	1.29142	1.08082	1.60648	1.57033	0.915054	1.08082	0.888594	1.0882
1307	US-NV	2020-04-19	64.5301	0	289.925	0	0	273.873	0	76.1807	0	78.5797	0	84.4239	0	0	423.923	111.287	40.698	55.602	0	0.757146	-0.24101	0.541385	0.64467	0.501023	0.673119	0.814136	0.64467	0.886265	0.864324	0.931412	0.501023	0.886265	0.805387	1.15435
1308	US-RI	2020-04-19	72.6135	56.6726	100.751	0	0	192.02	0	20.6991	0	0	0	49.8747	0	0	72.3764	0	0	0	0	0.0267438	0.0170689	0.158234	1.01855	1.23887	1.12172	1.38382	1.01855	1.0989	1.38	1.62666	1.23887	1.0989	1.14107	1.34588
1309	US-MN	2020-04-19	387.729	181.566	614.827	0	66.2122	822.783	0	0	0	0	0	142.667	0	0	579.694	76.5929	303.222	0	0	0.218029	-0.018499	0.0688808	1.04823	0.850451	0.78168	1.18476	1.04823	1.09777	1.45607	1.60922	0.850451	1.09777	0.839531	1.20384
1310	US-ME	2020-04-19	0	129.919	76.9892	0	0	63.4028	0	0	26.7324	0	0	0	0	0	52.3736	0	58.3251	0	0	-0.159899	0.449308	-0.0846674	1.29273	1.17635	0.898649	1.15789	1.29273	1.23851	1.68146	1.5704	1.17635	1.23851	0.998819	1.19296
1311	US-ID	2020-04-19	48.8908	160.893	173.938	0	0	69.5754	0	42.2325	0	0	0	153.758	48.4846	0	96.5536	91.981	117.013	0	44.2451
1312	US-TN	2020-04-19	165.196	204.651	1085.24	0	0	785.86	0	379.17	73.6744	89.5283	0	167.882	96.7493	0	876.742	97.6775	351.256	59.8067	89.9553	0.5726	0.100082	0.34287	1.17415	1.13063	0.933201	0.955637	1.17415	0.965145	1.43669	1.42118	1.13063	0.965145	0.807036	1.10169
1313	US-AR	2020-04-19	78.8747	280.797	230.397	0	0	352.372	0	0	0	0	0	140.02	0	0	286.821	93.7209	94.2534	0	39.5595	0.397031	-0.458044	1.71087	0	0	0	0	0	0	0	0	0	0	0	0
1314	US-WA	2020-04-19	173.841	621.284	1670.68	0	0	1358.65	79.7369	81.9088	68.5239	225.753	0	122.763	0	261.628	358.003	128.84	644.54	74.761	0	0.316754	0.0328185	0.19413	0.996954	1.08609	0.912001	1.12881	0.996954	1.08949	1.3984	1.52205	1.08609	1.08949	0.901707	1.18027
1315	US-NC	2020-04-19	537.34	994.919	1612.02	0	0	1351.25	305.307	376.347	104.949	367.296	108.92	115.78	0	100.977	1315.93	232.24	577.03	206.103	0
1316	US-AZ	2020-04-19	0	731.706	1793.37	0	0	1261.17	0	109.768	57.3023	0	0	442.638	0	171.66	702.38	95.6283	442.39	59.2546	179.398	0.635235	0.154168	0.52434	1.00504	1.08977	0.914555	0.885753	1.00504	0.877986	1.24323	1.29752	1.08977	0.877986	0.947758	1.16026
1317	US-MT	2020-04-19	0	62.8745	225.835	0	0	45.8916	0	0	0	0	0	0	0	36.7435	88.8256	38.973	0	0	0	0.632353	0.965139	0.876493	1.08168	0.889961	0.765403	0.650169	1.08168	0.984228	1.35628	1.20373	0.889961	0.984228	0.678014	0.603807
1318	US-MD	2020-04-19	199.262	172.798	1201.36	0	68.2658	1260.41	0	118.336	0	166.236	70.9873	76.3748	160.556	0	724.106	269.448	146.616	122.037	0	0.755244	0.109051	0.621967	0.793451	0.585039	0.875621	1.13293	0.793451	0.689585	1.00159	1.01132	0.585039	0.689585	0.820167	1.0591
1319	US-OK	2020-04-19	220.841	75.6585	864.669	0	0	364.941	0	174.279	78.8109	139.825	0	120.385	0	71.7656	617.62	0	257.927	138.189	0	0.399482	0.140195	0.233389	0.91072	1.28076	0.846363	1.22494	0.91072	0.962298	1.19122	1.49356	1.28076	0.962298	0.659909	1.07188
1320	US-SD	2020-04-19	0	56.0429	96.6778	0	19.2805	95.5404	0	0	0	41.1186	0	45.6148	0	0	69.0555	0	28.454	0	0	0.688831	-0.30967	0.605625	0.898227	0.830443	0.533866	0.947406	0.898227	0.809584	1.17192	1.43126	0.830443	0.809584	0.461983	0.620285
1321	US-IA	2020-04-19	119.059	180.212	514.891	0	0	318.021	0	65.4465	0	77.5595	0	66.3763	0	0	196.149	46.8347	204.786	0	0	0.259199	0.365904	0.231676	1.0148	0.897086	0.864126	1.27744	1.0148	0.970695	1.26264	1.30537	0.897086	0.970695	0.985704	1.3799
1322	US-WY	2020-04-19	0	0	88.2049	0	0	40.211	0	0	0	0	0	0	0	0	67.5037	0	44.1024	0	0
1323	US-WV	2020-04-19	59.7486	211.483	183.688	0	0	163.215	47.6797	0	0	0	0	0	0	55.1085	60.7689	0	0	0	0
1324	US-HI	2020-04-19	43.4654	95.488	122.531	0	0	107.215	0	0	0	0	0	0	0	0	124.719	0	30.4587	48.9564	0	0.248122	-0.0147315	0.169986	0.988567	0.927336	0.897185	1.14942	0.988567	1.01969	1.28277	1.55779	0.927336	1.01969	0.812434	1.18986
1325	US-MO	2020-04-19	315.972	102.296	1018.78	0	65.2828	550.162	177.136	0	0	76.9531	63.1943	248.029	0	0	419.92	75.2976	478.266	59.7893	0	0.17619	0.349906	0.0527132	1.31168	1.24674	1.24879	1.157	1.31168	1.14047	1.64721	1.74212	1.24674	1.14047	1.16663	1.39834
1326	US-AK	2020-04-19	50.0074	0	75.3326	0	0	57.1408	0	0	0	0	0	0	19.3409	24.8359	31.719	45.6297	0	0	0
1327	US-MI	2020-04-19	512.234	971.323	1218.38	99.01	0	1560.81	186.655	129.792	65.1497	446.227	196.698	385.336	264.148	189.95	665.276	199.163	663.343	90.0034	0	0.342852	0.132185	0.127273	1.28098	1.23615	0.898913	0.959517	1.28098	1.16422	1.64414	1.58286	1.23615	1.16422	0.901426	1.02003
1328	US-NY	2020-04-19	1126.13	2297.79	3991.6	320.102	0	2638.41	456.774	926.986	0	186.15	210.652	763.731	0	322.411	1440.58	473.579	1303.48	161.16	168.334	0.171071	0.702177	0.129687	1.11167	1.14904	1.00133	1.06952	1.11167	1.05524	1.38972	1.57438	1.14904	1.05524	0.993821	1.10325
1329	US-ND	2020-04-19	0	22.871	96.1889	0	0	49.9395	0	0	0	0	0	0	0	0	113.515	0	26.6135	0	0	0.351087	-0.0424046	0.25954	1.13827	0.930756	0.96266	1.12936	1.13827	1.07712	1.52472	1.49195	0.930756	1.07712	0.887485	1.00022
1330	US-IN	2020-04-19	161.839	561.379	898.207	0	0	996.33	0	155.776	66.8309	0	0	204.17	0	165.346	460.888	95.6928	583.251	117.183	0	0.0675792	0.851667	-0.0796936	1.24786	1.0766	0.687789	0.773437	1.24786	1.15973	1.6716	1.47507	1.0766	1.15973	0.592215	0.698463
1331	US-AL	2020-04-19	84.2591	420.874	801.665	0	0	605.179	0	128.1	0	85.2403	0	86.8101	0	0	740.586	0	365.608	0	0	-0.278274	0.295491	-0.30739	1.56143	1.18869	1.01944	1.1979	1.56143	1.41745	2.02324	1.81203	1.18869	1.41745	0.802792	1.17886
1332	US-CA	2020-04-19	1510.31	3414.62	7697.94	429.306	0	6603.62	419.564	1793.86	779.595	1117.88	226.546	2249.37	250.339	924.212	5620.72	1344.6	2313.27	628.802	0	0.254551	0.101217	0.241274	1.31924	1.08801	0.927382	0.966938	1.31924	1.1147	1.66648	1.54059	1.08801	1.1147	0.880204	0.983258
1333	US-OR	2020-04-19	81.3271	231.728	644.808	0	0	199.132	122.123	250.898	0	204.053	0	167.436	0	51.9309	322.404	177.595	366.368	57.4144	0	0.0401249	0.133222	-0.0690355	0.482411	0.11156	0.422174	1.07615	0.482411	0.127898	0.428521	1.14712	0.11156	0.127898	0.169522	0.870905
1334	US-SC	2020-04-19	193.097	353.509	595.383	0	39.5791	653.754	139.825	228.578	31.0095	133.145	0	188.593	0	0	526.529	137.914	85.6991	0	0	-0.4803	0.312576	-0.338768	1.02654	0.787358	0.565661	0.774928	1.02654	0.976596	1.37857	1.51778	0.787358	0.976596	0.567414	1.15226
1335	US-UT	2020-04-19	211.504	150.592	397.166	0	41.5397	261.663	0	88.4652	0	37.5381	0	68.2668	0	0	226.952	0	134.796	0	0	0.336729	0.642911	0.226062	0.915743	0.852563	0.80308	0.975838	0.915743	0.901729	1.18438	1.3538	0.852563	0.901729	0.706411	1.02251
1336	US-KS	2020-04-19	199.345	138.295	655.915	0	0	351.433	0	46.4931	0	0	0	61.125	0	0	203.21	73.1325	118.18	0	0	-0.0277884	-0.14098	-0.0903517	1.00526	1.3216	1.19431	1.43189	1.00526	0.942399	1.25394	1.47111	1.3216	0.942399	1.08772	1.31644
1337	US-NH	2020-04-19	28.1549	0	249.271	0	0	49.0226	0	0	0	0	0	63.3096	0	27.4998	153.071	51.2037	71.027	0	0	-0.231368	0.170409	-0.196341	1.21171	1.27126	0.928383	0.944202	1.21171	1.05482	1.48313	1.59673	1.27126	1.05482	1.00645	1.26701
1338	US-GA	2020-04-19	616.283	419.912	1279.73	0	109.047	1485.04	172.746	633.754	0	195.862	0	485.925	0	174.899	781.135	186.34	546.001	156.181	100.988	0.303392	-0.243292	0.392595	0.983645	1.04381	1.07152	1.49288	0.983645	1.10429	1.41469	1.6607	1.04381	1.10429	1.13077	1.44352
1339	US-VT	2020-04-19	0	0	0	0	0	0	0	0	0	0	0	52.0928	0	0	63.5001	0	21.4291	0	0	0.49116	-0.538925	0.0162296	0.518808	0.621708	0.255955	0.314678	0.518808	1.05825	1.10603	1.71035	0.621708	1.05825	0.344343	0.810752
1340	US-LA	2020-04-19	162.456	193.364	416.719	0	0	655.163	0	275.159	0	0	0	58.6044	0	71.1906	375.228	86.8968	172.772	0	0	0.608821	-0.00622738	0.767628	0.0470645	0.953836	0.745116	1.01265	0.0470645	0.197176	0.170693	0.0996097	0.953836	0.197176	0.853524	1.10303
1341	US-MA	2020-04-19	302.072	507.534	804.571	65.7399	0	770.451	79.3798	199.778	68.217	139.266	0	225.772	0	56.2584	363.527	319.672	279.814	0	0	0.0866403	-0.00488867	0.117162	1.13152	0.957654	0.887478	1.10776	1.13152	1.13228	1.51243	1.61091	0.957654	1.13228	0.910451	1.19049
1342	US-OH	2020-04-19	576.579	791.67	1301.59	84.2228	75.9737	1333.34	94.2765	691.745	87.9633	270.043	0	333.948	105.304	282.377	798.189	256.122	383.84	97.4129	0	0.459435	0.104465	0.380975	0.8268	0.970028	0.893333	0.941043	0.8268	0.946894	1.10197	1.37262	0.970028	0.946894	0.951791	1.23059
1343	US-PA	2020-04-19	560.302	1017.33	2707.09	0	276.859	2572.34	0	355.435	0	338.276	99.8039	429.514	199.772	104.352	1110.6	140.001	695.702	124.245	145.225	0.00981821	-0.246757	0.153171	1.12417	1.08941	0.756843	1.15766	1.12417	1.09115	1.48211	1.63899	1.08941	1.09115	0.754113	1.0757
1344	US-NE	2020-04-19	103.659	103.722	416.203	22.6656	42.0271	177.886	0	0	0	0	0	84.76	0	0	219.767	50.0051	55.3181	0	0	0.8363	-0.736944	0.470977	0.233749	0.951904	0.896937	0.716019	0.233749	0.638085	0.580065	0.681734	0.951904	0.638085	1.10381	1.39049
1345	US-CO	2020-04-19	135.321	276.115	1104.46	61.0919	49.0872	1130.45	63.5902	55.0082	0	123.029	0	82.9872	75.4267	191.737	640.137	0	266.075	153.313	0	0.303773	-0.0836994	-0.0157448	1.28548	0.990059	0.824799	1.00532	1.28548	1.13849	1.66272	1.59585	0.990059	1.13849	0.816144	1.25959
1346	US-CT	2020-04-19	165.833	232.631	522.06	42.2857	28.5351	485.664	102.537	210.66	36.657	58.2514	0	71.7872	0	109.006	60.7689	45.881	276.85	0	0	-0.229973	0.424393	0.0215587	1.52228	1.25132	0.914263	0.950471	1.52228	1.23315	1.89116	1.70987	1.25132	1.23315	0.90921	1.21572
1347	US-KY	2020-04-19	58.31	207.586	790.802	0	0	761.46	0	265.1	0	215.603	0	146.801	0	53.3462	312.845	173.214	116.132	0	0	0.0970879	0.50615	0.122303	1.2392	1.24294	0.958208	1.02468	1.2392	1.09906	1.60544	1.5752	1.24294	1.09906	0.843198	0.867186
1348	US-TX	2020-04-19	2011.26	3069.68	6697.49	388.757	279.857	4333.67	160.672	938.169	348.827	1116.25	162.912	838.728	544.511	429.518	2551.42	927.053	1243.09	519.896	227.154	-1.20316	0.20462	-1.0677	1.10191	1.03241	0.83388	0.606721	1.10191	1.5169	1.78419	1.56631	1.03241	1.5169	1.17445	1.54219
1349	US-VA	2020-04-19	164.764	336.792	1399.66	97.0141	0	922.126	0	162.658	102.058	165.36	0	230.956	0	0	493.212	254.627	534.414	232.637	80.9975	0.0597351	0.0941764	-0.132984	0.713812	1.17696	0.316999	0.0958331	0.713812	0.383693	0.217241	0.449729	1.17696	0.383693	1.08679	1.33648
1350	US-DE	2020-04-20	5.97108	7.57291	13.9757	0	0	11.1523	0	0	0	0	0	5.23675	0	0	0	3.68495	5.37702	0	0	-0.0775364	0.368892	-0.0204077	1.19839	0.535369	0.85826	0.976041	1.19839	1.0451	1.528	1.46561	0.535369	1.0451	0.765331	0.865567
1351	US-IL	2020-04-20	173.566	119.236	323.148	38.1769	0	243.764	17.1354	40.3935	16.7544	107.625	15.6867	123.204	0	33.09	152.099	102.093	132.854	57.4601	0	0.156605	-0.055354	-0.0719889	0.976179	1.09348	0.939847	1.21195	0.976179	1.06353	1.34571	1.53795	1.09348	1.06353	0.914954	1.09479
1352	US-WI	2020-04-20	59.4423	30.7925	127.193	7.68627	0	145.716	0	0	0	40.8668	0	43.9451	0	0	44.1925	55.0257	69.6623	9.02766	7.32418	0.407676	0.327655	0.555988	1.01608	1.00533	0.77907	0.724411	1.01608	0.777894	1.2046	1.19843	1.00533	0.777894	0.732152	0.878896
1353	US-NJ	2020-04-20	86.7143	71.1613	196.584	0	14.144	209.444	23.5358	60.3997	46.6124	75.9105	0	43.4492	0	14.4863	103.072	59.023	92.3265	26.7774	21.7246	0.383067	0.0147973	0.268394	1.00987	0.862127	0.814798	1.12837	1.00987	0.969692	1.27867	1.49596	0.862127	0.969692	0.836726	1.09284
1354	US-MS	2020-04-20	39.6651	19.4732	45.7387	0	9.87256	65.8685	0	0	0	0	0	17.674	0	0	44.3227	0	17.0528	9.92415	0	0.49116	0.126529	0.394593	1.19104	1.32098	0.89749	0.774157	1.19104	1.07711	1.51096	1.23589	1.32098	1.07711	1.20518	1.31135
1355	US-FL	2020-04-20	212.196	304.739	536.83	45.8381	0	611.971	56.0373	209.155	22.4915	137.461	34.5957	212.646	48.8937	47.2654	252.223	135.768	225.93	127.51	31.6096	0.353104	0.0908296	0.0543621	0.962414	1.03649	0.887315	1.1054	0.962414	1.02849	1.31505	1.46393	1.03649	1.02849	0.982816	1.35317
1356	US-NM	2020-04-20	22.4224	23.8261	29.7866	0	0	45.3099	0	10.5607	6.55182	10.1009	0	17.2998	0	11.665	12.4955	10.0977	16.0442	0	0	0.840782	-0.418201	1.3013	0.490739	0.597796	0.625403	1.13002	0.490739	0.42403	0.575403	0.471506	0.597796	0.42403	0.673089	0.839134
1357	US-NV	2020-04-20	45.0919	15.4409	57.4236	0	0	95.0624	0	23.7754	11.3751	6.44213	0	0	10.1822	0	26.0332	15.8618	6.33449	11.5158	0	-0.0670776	0.282898	-0.442958	1.4064	1.21674	1.37047	1.22943	1.4064	1.24248	1.79101	1.45546	1.21674	1.24248	1.37127	1.19013
1358	US-RI	2020-04-20	4.10997	5.21252	22.4459	0	0	12.314	6.22636	11.563	0	0	0	4.48562	0	0	5.77515	0	10.8565	0	0	0.64061	-0.0335302	0.504541	0.877422	0.921236	0.826516	0.935654	0.877422	0.793403	1.03614	1.1411	0.921236	0.793403	0.885887	1.26185
1359	US-MN	2020-04-20	81.2803	87.6221	107.141	0	9.40719	81.6923	9.73066	42.8563	10.0429	9.67687	0	29.9394	17.9793	36.9336	85.8076	75.2411	60.6044	27.6771	0	0.0889151	0.0966307	0.0360538	1.12963	1.05885	0.907275	1.1352	1.12963	1.0888	1.46464	1.4279	1.05885	1.0888	0.822728	1.01036
1360	US-ME	2020-04-20	17.0602	5.90097	34.2174	0	0	28.5145	8.51003	0	8.78308	0	0	5.89135	0	0	10.8728	0	13.6171	9.6821	0	0.0117655	0.04376	0.0859174	1.05987	0.844107	0.748283	1.04216	1.05987	1.05489	1.40126	1.61168	0.844107	1.05489	0.702333	1.23106
1361	US-ID	2020-04-20	15.2422	8.33238	39.338	0	0	18.0381	0	10.0987	0	6.57036	0	0	0	7.7951	34.6793	0	14.483	0	0	0.923892	-0.353922	1.02698	1.01792	0.764372	1.14095	1.1432	1.01792	0.456786	1.01871	1.0254	0.764372	0.456786	0.774747	1.26414
1362	US-TN	2020-04-20	48.4824	95.3698	128.213	0	42.9432	133.402	49.3553	88.423	15.7911	24.7376	0	71.0691	0	23.7288	109.351	47.6279	71.6362	0	0	-0.0535683	0.0929368	-0.0542325	0.989868	0.941255	0.778271	1.02175	0.989868	0.985822	1.31824	1.66097	0.941255	0.985822	0.823081	1.19048
1363	US-AR	2020-04-20	17.4049	13.7962	20.4149	0	0	54.3993	0	12.4434	9.85657	10.6198	10.0674	22.038	0	13.1812	66.7506	12.8894	30.5629	0	0	-0.71879	0.869516	-0.537993	1.5316	1.18251	1.2819	1.19311	1.5316	1.30785	1.99416	1.78587	1.18251	1.30785	1.26438	0.830497
1364	US-WA	2020-04-20	24.295	74.2302	182.576	11.1523	25.5623	181.377	0	95.7292	28.4267	16.4344	17.5661	31.525	0	40.4229	103.832	49.0689	90.694	15.6682	0	0.017927	0.321149	-0.0669478	1.05195	1.07957	0.881038	1.14749	1.05195	1.0369	1.3673	1.535	1.07957	1.0369	0.936271	1.22742
1365	US-NC	2020-04-20	152.221	110.042	302.679	25.8538	36.7036	190.308	0	74.8195	25.8613	70.6788	18.3434	91.1142	52.6116	42.2699	112.992	69.0463	93.7604	59.6085	17.522
1366	US-AZ	2020-04-20	106.555	71.6239	228.54	0	25.1786	125.379	30.2966	46.6602	0	19.0289	0	13.7372	0	28.244	100.186	76.9373	48.3606	59.8676	0	0.0298808	0.32021	-0.0960785	1.19395	1.10774	1.01285	1.19633	1.19395	1.1617	1.55129	1.53119	1.10774	1.1617	1.00096	1.23105
1367	US-MT	2020-04-20	14.4237	0	24.2554	0	0	6.46329	0	0	0	8.21679	0	0	0	0	5.62828	0	10.7261	7.92172	0	0.947686	0.38981	0.615217	0.847893	0.841932	0.91915	0.78044	0.847893	0.634294	0.932222	0.778236	0.841932	0.634294	0.832362	1.25771
1368	US-MD	2020-04-20	49.6039	45.2517	194.428	0	12.59	149.332	0	41.9965	18.8171	0	0	48.8843	0	15.3781	58.8554	45.9183	57.3642	29.1392	0	0.153864	0.902984	0.250709	1.11386	1.03751	0.175862	0.39585	1.11386	1.33227	1.72743	1.8746	1.03751	1.33227	0.32009	0.0133005
1369	US-OK	2020-04-20	41.1514	72.4872	79.1701	0	0	74.2574	8.83811	17.8771	0	10.5471	0	33.6845	0	0	32.0547	24.3377	14.2053	20.1107	0	0.400886	0.292809	0.28196	1.06464	1.06681	0.886224	1.09532	1.06464	1.05719	1.39186	1.43826	1.06681	1.05719	0.977681	1.19944
1370	US-SD	2020-04-20	0	14.4264	3.42655	0	0	6.57946	0	0	0	0	0	5.53165	0	0	17.0767	5.79729	5.66255	4.78726	0	0.499004	0.0109357	0.24538	0.979852	0.977682	1.03621	1.12611	0.979852	1.13665	1.37915	1.36187	0.977682	1.13665	1.06929	1.12345
1371	US-IA	2020-04-20	25.8661	28.7763	78.0664	0	0	12.2366	0	11.3551	10.2795	0	9.62441	24.655	9.20141	18.9018	46.4097	5.46096	41.1912	7.72612	0	0.459784	-0.08198	0.324628	1.0076	1.05042	1.07038	1.08252	1.0076	1.03641	1.3254	1.42712	1.05042	1.03641	1.10838	1.26905
1372	US-WY	2020-04-20	0	0	8.00171	0	0	11.0256	0	0	0	0	0	7.66999	0	2.57571	0	0	0	0	0
1373	US-WV	2020-04-20	8.69096	18.803	26.2702	0	0	24.438	0	15.3053	0	7.60814	0	23.5389	10.0128	0	16.8659	0	8.83911	0	0
1374	US-HI	2020-04-20	14.1738	7.70404	9.95241	0	0	32.2636	0	7.96192	0	0	0	0	0	0	25.3841	9.55934	12.6907	0	0	0.387047	-0.173567	0.396047	0.911542	0.921786	0.856327	1.23038	0.911542	0.953258	1.19869	1.47081	0.921786	0.953258	0.935511	1.35275
1375	US-MO	2020-04-20	84.7842	35.8429	132.201	17.4325	0	207.839	0	33.149	0	18.4006	18.7311	51.2369	0	55.7375	113.632	62.1337	33.4027	25.061	0	0.109344	0.163675	0.172069	1.04424	0.91424	0.983616	1.23808	1.04424	1.02805	1.37649	1.59871	0.91424	1.02805	0.958607	1.2633
1376	US-AK	2020-04-20	4.40292	4.25452	0	0	0	0	0	0	0	0	0	0	0	0	0	0	0	5.2355	1.93072	-0.385635	0.270813	0.0257035	1.1773	1.22278	0.454369	0.785501	1.1773	1.06192	1.55108	1.69244	1.22278	1.06192	0.250372	0.796135
1377	US-MI	2020-04-20	143.174	179.766	265.497	9.85833	0	273.76	10.7128	127.95	27.2726	57.103	8.28154	39.5533	0	13.5537	122.808	79.5216	111.395	14.6258	0	-0.0330644	0.197889	0.112514	1.11512	0.995291	0.709089	0.99386	1.11512	1.13686	1.52743	1.62548	0.995291	1.13686	0.80153	1.20187
1378	US-NY	2020-04-20	224.963	306.446	496.401	35.697	0	592.32	58.1863	220.898	41.4653	57.8646	33.4681	140.665	61.4345	56.0892	196.995	228.815	141.056	63.0477	30.6905	-0.126027	0.311211	-0.219218	1.01907	1.01614	0.586453	0.812034	1.01907	1.07783	1.33776	1.46884	1.01614	1.07783	0.764713	1.29327
1379	US-ND	2020-04-20	8.95663	3.92669	17.2932	0	0	15.1796	0	3.85391	0	0	0	0	0	0	5.83674	8.49586	0	0	4.22577	0.129699	0.0285001	0.261882	1.1155	1.05052	0.829078	1.00229	1.1155	1.13173	1.50816	1.52893	1.05052	1.13173	0.814073	1.06261
1380	US-IN	2020-04-20	92.0865	52.8628	140.768	0	9.34902	49.9004	0	36.3831	0	32.3132	0	20.5304	0	0	115.124	89.731	70.1806	15.9535	0	0.516933	0.0710676	0.265173	1.3774	0.969669	0.796328	0.83294	1.3774	1.08581	1.68975	1.29659	0.969669	1.08581	0.66879	1.21085
1381	US-AL	2020-04-20	57.9359	14.3372	110.497	0	0	136.827	0	34.0961	0	23.1322	0	38.387	0	18.2819	95.5671	44.4747	29.0126	0	0	-0.288257	0.665666	-0.171741	1.19603	1.0309	0.802299	0.850169	1.19603	0.859049	1.37012	1.41739	1.0309	0.859049	0.869515	0.916764
1382	US-CA	2020-04-20	565.372	487.587	947.355	57.0959	193.578	1219.63	121.269	267.786	61.1245	215.394	57.2294	229.079	93.7956	271.176	708.775	465.794	513.196	131.553	88.5077	0.0347884	0.0278806	-0.0134734	1.24658	1.04095	0.971535	1.12884	1.24658	1.13022	1.61184	1.59995	1.04095	1.13022	0.953144	1.15986
1383	US-OR	2020-04-20	37.1419	72.5892	92.5041	9.22352	19.6731	95.5271	0	21.7657	12.8523	10.8737	0	17.3818	0	12.2967	59.2581	32.6913	16.4492	0	0	0.342122	-0.458044	0.12773	0.719475	0.52997	0.398915	0.960624	0.719475	0.74824	0.948194	1.10838	0.52997	0.74824	0.511653	0.857749
1384	US-SC	2020-04-20	25.487	9.50711	167.478	14.1082	0	134.145	0	18.0876	0	0	0	38.6567	0	16.085	27.2034	42.3291	48.6027	20.4204	0	-0.137488	0.389013	-0.298185	1.29489	1.01575	1.03607	1.21908	1.29489	1.02693	1.56552	1.62009	1.01575	1.02693	0.708052	0.814368
1385	US-UT	2020-04-20	9.80102	7.10302	59.4353	0	0	85.8075	11.1748	8.3418	0	19.7256	0	14.1829	0	0	53.1205	0	7.06074	12.9787	0	0.307841	0.289406	0.207287	0.998175	1.0122	0.943737	1.13789	0.998175	1.22696	1.50122	1.549	1.0122	1.22696	0.962246	1.13419
1386	US-KS	2020-04-20	25.4913	46.1095	56.0184	0	0	49.1717	20.0115	0	0	0	20.1432	18.4715	0	0	42.0487	12.3789	43.8029	0	0	0.345909	0.122836	0.081281	0.978763	0.953108	0.830708	0.964148	0.978763	0.906965	1.23161	1.36526	0.953108	0.906965	0.955583	1.19196
1387	US-NH	2020-04-20	19.6738	24.9516	12.7469	0	0	20.2559	0	0	0	0	0	0	0	6.084	23.3659	8.55967	10.8425	0	0	0.239169	0.274415	-0.0180762	1.22526	0.9766	0.855818	1.01303	1.22526	1.15048	1.5854	1.55623	0.9766	1.15048	0.886951	1.12764
1388	US-GA	2020-04-20	124.579	124.838	281.767	0	34.8594	252.607	32.2221	108.583	22.1706	37.5372	0	53.8195	0	13.5891	136.998	140.949	113.015	87.2856	31.8668	0.532709	0.0762222	0.271192	0.987284	1.06712	0.815585	0.925397	0.987284	0.932953	1.24307	1.21164	1.06712	0.932953	0.829012	1.21896
1389	US-VT	2020-04-20	7.83507	0	4.17732	0	0	0	0	0	0	0	0	8.19895	0	5.05716	6.4621	6.92324	4.7144	0	0	-0.220842	0.725347	0.151506	1.14786	1.15398	0.781758	0.836553	1.14786	0.89258	1.34648	1.29675	1.15398	0.89258	0.649756	0.922859
1390	US-LA	2020-04-20	38.0624	38.9573	89.5139	0	0	117.86	0	0	16.5015	7.15507	0	25.8267	0	10.1143	50.6688	21.017	47.625	15.5378	0	-0.266579	0.16669	-0.13405	1.28679	1.10385	0.884833	1.0545	1.28679	1.25509	1.69271	1.64366	1.10385	1.25509	0.796833	1.11934
1391	US-MA	2020-04-20	34.6303	62.7433	156.951	18.1675	19.0858	150.381	0	65.4331	0	58.899	19.0772	50.1128	18.2387	30.5976	73.4448	64.1144	76.9822	16.2843	0	0.41498	0.0214615	0.212109	1.0528	0.941435	0.845872	1.08598	1.0528	0.956981	1.35057	1.48358	0.941435	0.956981	0.816931	1.07838
1392	US-OH	2020-04-20	167.874	89.4215	262.542	0	24.2867	349.796	11.7235	90.0144	0	21.985	11.3286	89.6622	10.8307	47.676	202.147	104.118	150.567	74.3125	11.5942	-0.11022	-0.0365964	-0.119662	1.10602	0.983707	0.656304	0.783384	1.10602	1.13536	1.49122	1.66987	0.983707	1.13536	0.776711	1.25182
1393	US-PA	2020-04-20	150.492	130.346	352.627	17.6916	27.4363	422.902	15.563	162.372	19.8418	43.6998	0	104.783	17.7609	0	169.531	169.891	128.909	32.2883	17.7454	0.376361	-0.0573338	0.365356	0.992702	1.03774	1.00231	1.1419	0.992702	1.0328	1.29483	1.49497	1.03774	1.0328	1.02784	1.21205
1394	US-NE	2020-04-20	11.7009	7.06659	46.0596	0	0	34.147	5.97565	0	6.16738	0	0	21.8066	0	7.56037	45.9548	0	6.32207	0	0	0.56764	-0.029469	0.908849	0.748889	1.01648	0.82871	0.812822	0.748889	0.909166	1.04922	1.13181	1.01648	0.909166	0.821192	0.942788
1395	US-CO	2020-04-20	83.4343	51.8502	123.029	7.6599	0	188.168	0	14.1669	0	10.9267	0	29.9645	0	31.5937	70.1901	50.9752	44.1785	0	0	0.127123	-0.280816	0.000726883	1.11762	0.783212	0.665877	0.995827	1.11762	1.25331	1.62329	1.6896	0.783212	1.25331	0.718552	1.04582
1396	US-CT	2020-04-20	30.674	60.2991	76.5264	0	0	106.525	12.2407	37.0068	0	9.73842	0	47.0779	10.1306	0	40.4782	35.9668	14.916	11.3153	0	0.345412	0.0990346	0.0275754	1.1434	1.11059	1.01208	1.17549	1.1434	1.10567	1.50324	1.47782	1.11059	1.10567	0.985734	1.37963
1397	US-KY	2020-04-20	20.5872	40.7968	106.364	13.8801	14.5817	135.63	11.2321	21.8478	8.94277	17.9997	0	43.8406	13.9345	40.6023	49.8776	13.6976	32.6749	16.4302	0	-0.0140797	0.074868	-0.104289	1.08239	0.965741	0.927358	1.06659	1.08239	1.14943	1.48286	1.6878	0.965741	1.14943	0.95586	1.36948
1398	US-TX	2020-04-20	223.46	449.173	527.51	48.3853	113.861	795.843	63.0946	275.059	52.0952	158.119	48.7755	213.543	62.1757	135.706	431.199	234.178	350.821	148.354	31.0608	0.501381	-0.0615002	0.324024	0.878033	0.955728	0.746094	1.08843	0.878033	0.939931	1.14989	1.32847	0.955728	0.939931	0.822341	1.1035
1399	US-VA	2020-04-20	74.0139	103.256	275.6	16.4213	0	190.509	39.9964	73.8608	0	58.0108	0	60.2054	0	0	113.949	57.0955	107.973	25.9029	0	0.365654	-0.743637	0.0972315	0.426389	0.54733	0.244736	0.731933	0.426389	0.487607	0.625722	1.44658	0.54733	0.487607	0.13824	0.570689
1400	US-DE	2020-04-21	12.9623	6.99129	31.8976	0	0	16.0028	6.66895	0	0	0	0	5.54815	4.49691	0	7.596	5.40229	5.24109	0	0	-0.130484	1.0257	0.0775139	2.12253	0.916319	1.49752	1.04298	2.12253	1.3809	2.45488	1.77373	0.916319	1.3809	0.877535	0.704355
1401	US-IL	2020-04-21	90.6638	97.1801	235.275	14.1256	0	240.889	20.56	66.4268	28.3748	100.362	24.6749	160.356	0	36.7064	146.138	152.125	104.739	0	27.6122	0.285712	-0.0106977	0.263256	0.942214	0.915205	0.807871	1.07852	0.942214	1.0049	1.27335	1.52062	0.915205	1.0049	0.908278	1.26691
1402	US-WI	2020-04-21	16.03	51.703	159.665	0	5.38155	144.243	7.14049	13.269	0	15.055	5.441	25.9894	5.826	9.32121	74.5533	49.9926	22.0459	10.2013	0	0.35325	0.0182898	0.26682	0.87182	0.952719	0.931899	1.15591	0.87182	0.959933	1.18108	1.39926	0.952719	0.959933	0.952911	1.24343
1403	US-NJ	2020-04-21	75.5739	125.419	177.389	0	7.37725	231.422	12.6888	42.2589	7.27759	13.9581	7.45874	52.0273	0	26.725	87.351	95.76	43.6531	15.5381	10.623	0.313976	-0.200719	0.269125	1.0277	0.977612	0.882463	0.994837	1.0277	1.00724	1.32762	1.54228	0.977612	1.00724	0.980406	1.25709
1404	US-MS	2020-04-21	5.44415	43.8988	25.837	14.2377	0	46.0488	0	10.4468	0	15.6726	0	18.1576	0	12.011	12.8548	18.1363	0	0	0	-0.152881	-0.00299802	-0.184592	1.3151	0.717228	0.760253	0.956297	1.3151	1.47976	1.94181	1.82038	0.717228	1.47976	0.958305	1.27993
1405	US-FL	2020-04-21	130.877	242.673	616.12	46.5442	12.0351	465.947	0	87.6742	13.3566	75.6323	12.1681	149.456	11.8446	38.83	218.029	194.806	273.903	93.939	25.9952	0.257209	-0.0591597	0.27359	0.927991	0.964679	0.941843	1.1584	0.927991	0.968385	1.2343	1.51498	0.964679	0.968385	0.865699	1.15644
1406	US-NM	2020-04-21	13.2608	20.0985	42.8298	0	0	34.1069	0	5.4572	0	6.63325	0	0	3.25867	0	19.9255	0	0	0	0	-0.0296875	-0.103284	-0.360358	1.16851	1.06036	0.780603	1.00815	1.16851	1.48135	1.8031	1.57142	1.06036	1.48135	1.10775	1.2939
1407	US-NV	2020-04-21	24.6676	14.4391	33.3861	0	0	43.5053	0	10.7199	21.5521	8.81364	0	19.5968	0	0	17.9148	13.0549	5.54109	10.6655	0	0.0524513	0.493002	0.0710429	1.18961	0.976744	0.775598	1.0381	1.18961	1.0967	1.54073	1.66633	0.976744	1.0967	0.718087	1.11035
1408	US-RI	2020-04-21	5.13515	4.00394	10.5874	0	0	12.9381	0	4.38645	0	0	0	8.1006	0	0	0	0	13.3611	0	0	0.249954	0.150952	0.0122328	0.955568	1.01085	0.844578	1.07558	0.955568	1.05643	1.33852	1.56736	1.01085	1.05643	0.849169	1.06902
1409	US-MN	2020-04-21	8.89289	28.8159	72.9456	0	9.40434	147.505	12.7092	31.6197	10.4369	21.6063	0	32.4406	9.25546	0	77.947	58.8301	27.1105	10.4864	0	-0.0257783	0.271849	0.0674236	1.25905	1.08584	0.814921	1.01198	1.25905	1.08814	1.56625	1.58099	1.08584	1.08814	0.776335	1.21888
1410	US-ME	2020-04-21	0	7.53818	29.1428	0	0	36.5184	0	6.98314	0	0	0	5.5023	0	0	17.5292	0	0	0	0	0.243091	-0.0165467	0.24005	1.2168	0.894184	0.923117	1.09215	1.2168	1.19192	1.60519	1.54645	0.894184	1.19192	0.959888	1.10637
1411	US-ID	2020-04-21	11.9803	9.61733	25.3537	0	0	35.6178	0	0	0	0	0	0	0	6.19595	10.4408	0	16.8388	6.40423	0	0.632353	-0.396686	0.826248	1.03664	0.922697	1.13393	1.45794	1.03664	1.49884	1.72064	1.74644	0.922697	1.49884	1.3667	1.29418
1412	US-TN	2020-04-21	46.9103	37.3411	130.977	9.13586	0	161.377	9.14199	24.2351	0	10.0565	0	79.8585	10.6409	0	42.021	34.9122	46.0291	9.21934	0	0.171341	0.176476	0.0876578	1.13094	1.11429	1.05079	1.10254	1.13094	1.18304	1.56973	1.67201	1.11429	1.18304	1.09139	1.30798
1413	US-AR	2020-04-21	0	11.9428	42.9554	11.1258	0	40.9817	10.824	12.8521	0	0	0	20.454	0	15.9582	20.8639	14.9596	22.5337	0	0	-0.560819	0.797622	-0.194565	1.11396	0.97507	0.956131	1.32007	1.11396	1.26983	1.44749	1.62414	0.97507	1.26983	0.908127	1.26456
1414	US-WA	2020-04-21	33.2266	94.7199	170.961	10.1966	26.9742	157.283	0	24.6624	10.2413	28.4922	0	65.6238	8.38333	18.0809	104.39	66.9413	55.2508	26.1203	0	0.163887	0.267802	0.197164	1.20951	1.09659	0.922715	1.05568	1.20951	1.18626	1.59711	1.56132	1.09659	1.18626	0.973286	1.18258
1415	US-NC	2020-04-21	29.1454	161.898	252.732	27.0292	12.72	230.788	8.65514	92.1154	0	0	12.8605	66.1549	12.5187	18.9415	110.527	68.8603	88.1835	8.72837	0
1416	US-AZ	2020-04-21	29.1454	65.8038	167.35	12.8659	15.0684	154.208	0	28.4023	19.0033	41.6543	0	40.638	0	20.2375	37.9544	31.8135	40.217	0	0	0.312687	0.0294832	0.280376	1.04489	0.957632	0.938825	1.14714	1.04489	1.10402	1.42896	1.50134	0.957632	1.10402	0.951386	1.23561
1417	US-MT	2020-04-21	6.36329	11.8837	5.91555	0	0	7.48181	0	4.8044	4.97875	0	0	6.05253	0	0	0	0	11.4351	0	0	0.865061	0.157394	0.218734	0.98243	1.25542	1.35171	1.08877	0.98243	1.08054	1.39844	1.32922	1.25542	1.08054	1.30408	1.39712
1418	US-MD	2020-04-21	48.4003	51.7523	130.819	12.9801	15.1034	117.947	0	26.958	29.7988	14.9686	0	44.7673	0	9.119	90.609	42.5167	51.942	29.9399	0	0.269564	0.0579195	0.0122328	1.39497	0.62408	1.19363	1.07009	1.39497	1.34775	1.80046	1.67453	0.62408	1.34775	1.15092	1.49025
1419	US-OK	2020-04-21	15.6333	12.4191	34.6234	0	0	70.8991	0	9.05843	0	0	0	9.12464	0	0	78.3012	0	23.0769	0	0	0.20456	0.145411	0.147088	1.17731	0.895912	1.12165	1.29688	1.17731	1.09265	1.47698	1.57209	0.895912	1.09265	1.028	1.40795
1420	US-SD	2020-04-21	0	6.72359	23.514	0	2.62893	29.3598	0	2.94637	0	0	0	0	0	0	4.0272	4.97224	0	0	0	0.182626	-0.0254404	-0.0710092	0.980438	0.937757	0.739909	1.15208	0.980438	1.01558	1.25745	1.56599	0.937757	1.01558	0.741703	1.10696
1421	US-IA	2020-04-21	23.1697	21.7967	35.6351	0	0	36.4854	7.74064	27.4608	0	0	0	11.2695	0	18.4261	31.7061	5.74789	19.9156	7.80612	0	0.414227	-0.234496	0.29785	0.709576	0.90692	0.823045	1.48895	0.709576	0.802775	0.906576	1.37713	0.90692	0.802775	0.839125	1.17707
1422	US-WY	2020-04-21	0	4.09591	9.15686	0	0	9.94936	0	0	0	0	0	0	0	0	3.08089	0	0	0	0
1423	US-WV	2020-04-21	0	5.8466	24.0875	0	0	57.5453	0	0	0	0	0	8.84189	0	0	12.6069	0	14.3594	3.66427	0	0.914741	-0.868584	0.412712	0.706787	0.539534	0.704601	0.64954	0.706787	0.764491	1.00497	0.763898	0.539534	0.764491	0.76993	0.651423
1424	US-HI	2020-04-21	0	5.78912	24.5321	0	5.72679	25.1175	0	6.41829	0	0	0	17.9589	0	0	19.1405	8.42694	10.3082	0	0	-0.0789281	0.215633	0.0444221	1.20245	1.24756	0.778209	1.01452	1.20245	1.36136	1.714	1.63394	1.24756	1.36136	1.03625	1.12092
1425	US-MO	2020-04-21	16.1046	23.2304	99.0758	6.27281	0	115.641	6.27702	39.447	0	0	0	23.4994	0	0	72.5958	11.9856	34.8839	6.96314	9.19642	0.0716682	0.114945	0.162042	1.0502	0.950866	0.889726	1.15854	1.0502	1.1058	1.39048	1.56316	0.950866	1.1058	0.95032	1.28809
1426	US-AK	2020-04-21	0	5.51486	6.35052	0	0	14.449	0	6.49484	0	0	0	7.53127	0	5.69843	9.19153	0	4.2327	0	0	0.851988	-1.9641	1.31652	0	0	0	0	0	0	0	0	0	0	0	0
1427	US-MI	2020-04-21	44.3833	99.88	205.588	17.2875	7.36248	282.851	0	40.226	0	36.9398	0	20.3177	7.24593	15.0027	92.1888	102.333	43.9846	24.6288	0	0.197791	0.137933	0.20405	1.06661	0.928523	0.896886	1.04691	1.06661	1.14164	1.46067	1.59961	0.928523	1.14164	0.976005	1.34147
1428	US-NY	2020-04-21	177.256	241.392	479.811	21.6988	0	580.579	9.86972	120.048	15.8501	52.1139	12.6347	145.335	12.2988	58.2051	205.464	173.38	163.331	63.7006	15.4241	0.268509	0.0628538	0.159705	1.297	0.847401	1.00334	1.00513	1.297	1.39952	1.83592	1.7018	0.847401	1.39952	0.9685	1.12039
1429	US-ND	2020-04-21	4.94006	5.43767	10.1718	0	0	15.7488	6.60159	0	0	0	0	0	0	0	12.2705	5.30224	8.92927	6.81595	7.67614	0.0333331	-0.133705	-0.171198	1.10806	1.19817	0.986814	1.31256	1.10806	1.02215	1.34539	1.73429	1.19817	1.02215	1.13287	1.22147
1430	US-IN	2020-04-21	14.1406	56.5363	91.3431	11.7041	0	95.7494	0	34.9157	11.7554	0	0	9.45707	6.74537	0	88.9741	20.1709	32.3314	11.8111	11.4394	0.320636	-0.211158	0.107519	0.770414	0.780386	0.807727	0.961321	0.770414	0.931484	1.16456	1.52717	0.780386	0.931484	0.886005	1.34482
1431	US-AL	2020-04-21	64.4185	70.2972	101.454	0	0	79.5289	0	12.7248	14.1126	30.9342	0	27.5726	0	0	87.115	35.797	14.8838	14.1795	0	0.114985	-0.0181109	0.305389	1.20293	1.00823	0.772599	0.930985	1.20293	1.22208	1.64793	1.64105	1.00823	1.22208	0.7014	1.04859
1432	US-CA	2020-04-21	154.644	478.466	786.466	32.1249	43.61	909.132	40.1831	187.357	76.6308	203.333	22.0459	285.825	42.9196	107.379	627.387	265.988	342.414	113.465	54.9472	-0.262758	0.196739	-0.196245	1.18647	1.11085	0.68447	0.942615	1.18647	1.20785	1.60144	1.6348	1.11085	1.20785	0.75148	0.993138
1433	US-OR	2020-04-21	23.3163	9.05238	64.2076	18.5961	0	97.9101	0	19.3004	0	9.99702	0	40.503	0	0	21.6882	23.688	38.4801	13.9654	0	1.1396	0.296843	0.684139	0.454318	1.24432	1.11398	0.73506	0.454318	0.681806	0.63249	0.502604	1.24432	0.681806	1.09858	1.19443
1434	US-SC	2020-04-21	21.1874	41.1496	63.9112	0	11.0825	172.2	0	27.0015	0	33.9926	0	35.2376	0	11.2915	64.6988	44.7618	47.374	9.13391	0	0.614704	0.184819	0.105492	0.817563	1.20887	1.05125	1.02106	0.817563	0.850399	1.08849	1.26148	1.20887	0.850399	0.836164	1.36935
1435	US-UT	2020-04-21	26.3828	30.9574	55.4986	10.6077	0	55.7507	0	27.5705	0	34.6651	0	0	0	0	46.6758	10.1342	22.1215	27.096	0	0.390721	-0.232257	0.427263	1.01886	1.16303	0.91011	0.94127	1.01886	0.957164	1.2834	1.44532	1.16303	0.957164	0.897596	1.0725
1436	US-KS	2020-04-21	6.85821	14.8152	45.0046	8.60752	0	69.1177	0	7.52628	8.94332	9.47494	0	18.532	0	0	29.7702	11.3425	27.5101	0	0	0.192079	0.215891	0.0837312	1.11288	1.16562	0.89023	1.00571	1.11288	1.13522	1.49804	1.52871	1.16562	1.13522	0.810756	1.18575
1437	US-NH	2020-04-21	6.99569	14.6247	40.6098	0	0	24.8569	0	0	0	6.46034	0	7.15426	0	0	6.4687	11.3918	4.14447	0	5.5996	0.287714	0.125627	0.157053	1.05828	0.934666	0.939784	1.21322	1.05828	1.0851	1.38007	1.50827	0.934666	1.0851	0.963369	1.28368
1438	US-GA	2020-04-21	49.0798	86.1865	289.862	0	11.8634	250.848	29.5142	70.9115	9.87453	27.6569	27.9871	83.2108	12.6486	19.138	122.209	12.5235	47.2492	9.92131	9.60914	0.236489	0.196439	0.158871	1.11069	0.982359	1.00026	1.11982	1.11069	1.21048	1.52563	1.59395	0.982359	1.21048	1.05616	1.32577
1439	US-VT	2020-04-21	0	0	9.78837	0	0	20.4529	0	5.45203	0	0	0	0	0	0	4.02523	0	0	0	0	0.135038	-0.346485	-0.0917728	1.14639	0.684035	0.734422	1.14274	1.14639	1.47475	1.79876	1.78869	0.684035	1.47475	0.991612	1.26507
1440	US-LA	2020-04-21	14.612	19.0918	106.374	0	0	88.9702	0	15.394	16.1963	0	0	31.3898	0	33.2369	30.1892	22.9578	38.0981	0	0	0.156806	-0.292796	0.0408766	0.902253	0.734985	0.544663	0.930214	0.902253	1.02739	1.30247	1.67514	0.734985	1.02739	0.781961	1.30703
1441	US-MA	2020-04-21	49.6166	20.3679	137.636	0	0	97.7353	0	14.256	26.1159	13.9244	0	69.3277	0	23.9759	70.4868	52.8159	79.0311	0	12.3636	0.232641	-0.00646644	0.121288	1.095	0.865549	0.878695	1.10885	1.095	1.14212	1.51102	1.64063	0.865549	1.14212	0.899644	1.26052
1442	US-OH	2020-04-21	82.6521	136.31	271.187	14.3081	7.55356	304.653	20.2834	79.8189	0	40.6876	6.546	67.0019	0	19.7898	96.5937	148.845	91.3573	0	18.6461	0.219362	0.23781	0.134801	1.22165	1.04902	1.1245	1.2233	1.22165	1.14006	1.56906	1.63345	1.04902	1.14006	0.906798	1.06102
1443	US-PA	2020-04-21	125.498	123.833	251.179	20.8563	10.6173	366.787	20.8703	89.9057	9.1646	28.6977	0	110.688	0	14.4234	110.629	166.044	61.2141	15.7852	0	0.253535	-0.114877	0.129878	1.04187	0.989157	0.975162	1.19937	1.04187	1.14317	1.4321	1.62893	0.989157	1.14317	0.995642	1.26546
1444	US-NE	2020-04-21	0	7.00935	29.378	0	0	25.5991	0	0	0	9.58385	0	7.16572	0	14.9613	12.2134	8.31781	15.8947	6.78919	0	0.462853	-0.0831066	0.456457	1.18262	1.04954	0.786017	0.941806	1.18262	1.18556	1.58259	1.33834	1.04954	1.18556	0.822776	1.08023
1445	US-CO	2020-04-21	11.4107	83.9677	73.0068	14.2224	0	159.081	14.232	40.8726	24.9983	13.6988	0	68.0807	0	8.19638	50.2937	27.1751	30.7583	31.6949	13.9008	0.572962	-0.0094148	0.453974	1.06342	1.03944	0.838723	0.841698	1.06342	0.986961	1.3297	1.59092	1.03944	0.986961	0.895263	0.941129
1446	US-CT	2020-04-21	9.32235	31.5717	34.4107	0	0	37.5806	0	14.7318	5.83518	15.9881	0	35.821	0	5.69185	42.7233	9.7132	6.28225	8.06139	0	0.573136	0.177218	0.430846	1.17903	1.17491	1.1409	1.05986	1.17903	1.05185	1.5056	1.36476	1.17491	1.05185	1.05715	1.19585
1447	US-KY	2020-04-21	33.4348	14.715	82.2764	31.9862	13.2333	78.3281	0	33.8336	21.1116	34.7067	0	22.8243	0	6.74144	58.1711	58.2065	27.1054	0	10.2721	0.731189	0.13386	0.240964	0.998279	0.927862	0.952434	0.82965	0.998279	0.984352	1.28667	1.33821	0.927862	0.984352	0.887123	1.23249
1448	US-TX	2020-04-21	165.299	400.21	643.262	23.957	13.5508	842.634	23.9731	133.646	63.1626	46.1498	24.6609	362.734	29.3399	19.329	317.69	209.803	162.834	27.1979	29.269	0.506176	0.0621428	0.537869	1.11968	0.945146	0.844178	0.985979	1.11968	1.09563	1.46191	1.31899	0.945146	1.09563	0.942015	1.13469
1449	US-VA	2020-04-21	29.2423	91.6981	107.939	8.76153	0	246.534	8.76741	7.10936	0	44.3646	0	97.3741	0	17.7734	40.5592	52.4547	29.2344	18.5673	8.56339	0.306388	-0.051471	0.574005	1.01701	1.01507	1.07866	1.41531	1.01701	0.878763	1.27034	1.37001	1.01507	0.878763	0.836302	1.0469
1450	US-DE	2020-04-22	0	2.93197	4.54266	0	0	3.51357	0	3.9583	0	0	0	5.71915	0	0	0	2.92343	1.97729	0	0	0.494012	0.213342	0.528789	1.09014	1.12379	1.11891	1.01917	1.09014	0.794721	1.17946	1.22699	1.12379	0.794721	1.16156	1.22617
1451	US-IL	2020-04-22	10.3588	18.6432	61.8961	0	3.68203	84.8972	3.55884	14.3824	3.68203	13.5551	3.5391	10.9097	3.51635	3.48119	28.5769	18.5889	21.5533	3.59222	0	0.27202	-0.0962289	0.281147	1.06964	0.908344	0.79237	1.04445	1.06964	1.05167	1.39726	1.49663	0.908344	1.05167	0.783314	1.10754
1452	US-WI	2020-04-22	12.7915	17.266	32.4836	0	3.41004	51.7276	0	13.32	3.41004	0	0	15.1557	6.51321	4.83606	34.0277	12.051	11.644	3.32687	0	0.589647	-0.260955	0.391633	0.937627	0.984398	0.922926	0.919741	0.937627	1.03775	1.32156	1.34616	0.984398	1.03775	0.858069	1.22393
1453	US-NJ	2020-04-22	31.6606	47.338	148.433	0	10.3881	135.517	0	35.5047	5.19403	9.56069	12.481	35.9093	0	4.91072	80.6237	62.9335	32.9377	25.3367	0	0.102196	0.243569	-0.00103192	1.38154	1.21919	1.04871	0.989376	1.38154	1.21816	1.76615	1.65452	1.21919	1.21816	1.01225	1.02497
1454	US-MS	2020-04-22	0	1.75918	4.86713	0	0.868596	4.21629	0.839535	1.69641	0	0.799416	0	1.71574	0	0	0.963049	1.75406	0.847411	0	0	0.00803547	-0.264336	-0.0913207	1.2126	1.03361	0.394482	0.648567	1.2126	1.09155	1.55579	1.47858	1.03361	1.09155	0.695046	1.02517
1455	US-FL	2020-04-22	23.8387	45.0487	128.197	6.22343	6.35508	100.257	6.14246	12.4118	12.7102	23.3957	0	25.1065	6.06913	12.0169	77.5076	25.6671	24.8003	6.20008	6.04139	0.217378	0.0862673	0.151683	1.23328	1.05028	0.948132	1.03623	1.23328	1.19925	1.64944	1.55572	1.05028	1.19925	0.871064	1.06087
1456	US-NM	2020-04-22	22.5689	12.4979	42.8766	0	0	58.4105	8.35012	15.0649	0	0	0	0	0	0	20.5256	12.4615	36.1219	12.0406	0	-0.306696	0.68624	-0.346147	1.22541	0.744336	0.774348	0.6968	1.22541	1.11417	1.63839	1.7888	0.744336	1.11417	0.72727	0.711154
1457	US-NV	2020-04-22	0	49.2867	67.9235	0	0	73.5508	13.3138	26.9027	0	25.3552	0	45.3488	0	13.0234	74.3266	27.8169	32.253	0	0	0.13855	0.23947	0.0969269	1.16176	1.12005	1.19404	1.30079	1.16176	1.19323	1.56621	1.57733	1.12005	1.19323	1.08996	1.24167
1458	US-RI	2020-04-22	6.39575	6.90642	13.5493	0	0	7.90022	0	6.35726	0	0	0	13.1656	0	9.67212	7.56172	0	6.65374	6.3513	0	0.306502	-0.0222298	0.336148	1.04652	0.951592	0.799912	0.916637	1.04652	0.999541	1.37807	1.46549	0.951592	0.999541	0.784336	1.24926
1459	US-MN	2020-04-22	9.31388	36.8777	79.7685	0	0	88.3859	4.79977	16.1645	0	19.8051	4.77315	19.6184	0	4.69504	22.0237	20.0565	24.224	0	4.72079	0.257764	0.121675	0.227709	1.09321	0.997144	0.860191	1.12211	1.09321	1.2267	1.55035	1.53628	0.997144	1.2267	0.938683	1.18914
1460	US-ME	2020-04-22	14.0696	11.9944	26.9905	0	0	14.3737	0	0	0	6.90404	0	5.84913	0	0	27.1405	8.37164	11.9408	0	0	0.258399	0.025533	0.283771	1.09143	0.972745	0.76784	1.00455	1.09143	1.14961	1.47532	1.47412	0.972745	1.14961	0.858246	1.17823
1461	US-ID	2020-04-22	14.555	15.7171	8.39703	0	0	9.74218	0	30.3127	0	0	0	0	14.8223	0	19.582	23.2368	0	0	0
1462	US-TN	2020-04-22	3.77931	10.2027	15.8075	0	2.01503	19.5624	1.94761	5.90317	0	3.70907	0	9.95074	0	1.90511	17.8731	4.06918	3.93176	1.96588	1.91556	0.49843	0.106013	0.422669	1.03356	0.990938	0.959403	1.05877	1.03356	1.10852	1.43864	1.35905	0.990938	1.10852	0.954764	1.1286
1463	US-AR	2020-04-22	2.49303	2.69208	6.95164	0	1.77229	18.2812	0	1.73068	0	2.4467	0	1.75041	0	1.67562	4.91252	1.78949	4.32265	1.72906	0
1464	US-WA	2020-04-22	63.2719	111.595	146.184	33.036	33.7349	196.505	76.0811	65.8859	33.7349	93.144	32.4254	26.6547	0	63.7895	182.029	0	92.1538	65.8241	0	0.270295	0.0952336	0.221939	1.08955	0.898201	0.91846	1.09297	1.08955	1.09	1.44734	1.56105	0.898201	1.09	0.927841	1.21763
1465	US-NC	2020-04-22	5.81432	15.6964	38.216	0	0	52.6681	0	15.1363	0	2.85313	0	12.2471	0	2.93095	30.9343	15.6507	12.0977	3.02443	0	-0.495234	0.529259	-0.346147	1.12587	1.48346	1.02799	1.27396	1.12587	0.761516	1.13727	1.54349	1.48346	0.761516	0.354826	0.626706
1466	US-AZ	2020-04-22	40.7002	96.6898	231.033	17.0006	21.7003	150.104	16.7794	55.0963	0	21.9691	0	60.0106	0	16.4133	122.706	78.8794	55.0446	0	0	0.489934	0.0637299	0.303333	0.952481	1.0707	0.93149	1.08323	0.952481	0.97543	1.25501	1.46882	1.0707	0.97543	0.843726	1.09699
1467	US-MT	2020-04-22	0	0	8.14138	0	11.0549	8.43258	0	0	0	0	0	10.9184	10.5574	0	10.8562	11.1622	0	0	0	0.420563	-0.893127	-0.879054	0	0	0	0	0	0	0	0	0	0	0	0
1468	US-MD	2020-04-22	9.97211	14.3578	79.4473	3.47114	0	55.919	0	10.3841	3.54457	9.78678	0	15.7537	0	3.35123	21.6151	8.94747	13.8325	6.91624	3.36961	0.0636572	0.310602	0.424436	0.72989	0.545331	0.590403	0.800304	0.72989	0.925738	1.06741	1.40379	0.545331	0.925738	0.688477	0.888394
1469	US-OK	2020-04-22	2.18311	1.17871	10.4357	2.27973	0	9.88769	0	2.27331	0	0	0	1.14961	1.1116	2.20097	2.5811	1.17528	3.40676	0	0	0.764667	-0.258921	0.749429	0.864103	0.950288	0.924862	0.922073	0.864103	0.757554	0.997916	1.02072	0.950288	0.757554	0.776322	1.15756
1470	US-SD	2020-04-22	6.34639	0	8.1676	0	0	8.84427	0	0	0	0	7.00512	0	0	0	14.4295	0	23.3623	0	0	0.441078	0.0456908	0.237591	1.20778	0.846994	0.802926	0.95237	1.20778	1.00761	1.4718	1.34174	0.846994	1.00761	0.775199	1.1775
1471	US-IA	2020-04-22	0	10.2945	16.5712	0	1.84833	25.7946	0	0	0	4.25278	0	10.0403	0	0	12.2959	4.66567	3.60649	0	0	0.47824	-0.149614	0.379233	0.757202	0.72932	0.535742	0.828502	0.757202	0.959403	1.10436	1.48173	0.72932	0.959403	0.742547	1.1046
1472	US-WY	2020-04-22	7.1582	0	6.46329	0	0	6.79291	0	0	0	0	0	0	0	0	5.07789	5.13815	4.30268	0	0	0.116387	0.16669	0.253077	1.54838	0.928548	1.06125	0.775567	1.54838	0.976896	1.68464	1.4773	0.928548	0.976896	0.801684	1.11495
1473	US-WV	2020-04-22	7.81094	0	12.8348	0	5.7263	25.9011	0	15.7589	0	0	0	5.6556	0	0	5.77181	0	10.6654	0	0
1474	US-HI	2020-04-22	18.9486	17.9561	42.9782	0	0	29.5247	0	0	0	9.48801	0	0	0	8.57716	0	9.16008	14.8853	0	0	0.244071	0.0376528	0.237208	0.915466	0.992776	0.987686	1.31199	0.915466	1.01766	1.25697	1.42422	0.992776	1.01766	0.994486	1.19228
1475	US-MO	2020-04-22	8.43351	16.3924	30.2352	0	3.59721	34.9228	3.47686	19.3203	0	0	0	0	0	5.1015	17.9477	5.44821	3.50948	5.26422	0	0.307992	-0.0226053	0.296629	0.977268	0.889972	0.861483	1.08709	0.977268	1.02064	1.34065	1.55438	0.889972	1.02064	0.849596	1.12534
1476	US-AK	2020-04-22	0	0	15.0734	0	0	5.18163	10.7302	0	0	10.6104	0	0	0	0	8.0481	10.7783	0	0	0	0.390613	-0.0229613	0.175133	1.11801	0.854844	1.18473	1.21215	1.11801	1.18591	1.57826	1.65418	0.854844	1.18591	1.13765	1.54046
1477	US-MI	2020-04-22	19.1406	11.8108	75.157	0	5.83158	109.691	2.81824	14.2367	2.91579	8.05068	0	8.63938	0	2.75675	45.26	26.4969	22.7574	8.53402	2.77187	0.071011	0.053213	-0.0380603	1.21264	1.07288	0.87291	1.0145	1.21264	1.27624	1.66389	1.74274	1.07288	1.27624	1.01392	1.29882
1478	US-NY	2020-04-22	100.78	143.193	551.471	11.0779	22.6244	604.022	10.9337	127.037	28.2805	41.645	0	128.484	10.8032	21.3904	269.66	331.239	187.617	60.6997	26.8846	0.492008	-0.0546202	0.378606	0.795366	0.823026	0.761805	0.958724	0.795366	0.828167	1.04166	1.38098	0.823026	0.828167	0.782963	1.20714
1479	US-ND	2020-04-22	3.37889	0	11.8614	0	0	3.82589	0	0	0	0	0	3.33617	0	0	7.98974	3.41067	6.15157	0	0	0.608331	-0.226558	0.535148	0.716084	0.681765	0.627482	1.06123	0.716084	0.848232	0.937368	1.26473	0.681765	0.848232	0.585065	0.829591
1480	US-IN	2020-04-22	3.70252	5.99721	22.1233	0	0	16.7693	1.90803	1.92774	0	3.63371	0	3.89942	0	0	8.75499	7.97299	5.7778	0	0	0.368957	-0.202925	0.0625084	1.14548	1.05532	0.852899	1.15771	1.14548	1.05897	1.48929	1.47094	1.05532	1.05897	0.837164	1.22342
1481	US-AL	2020-04-22	2.69872	1.4571	6.45018	1.40908	0	6.98456	0	1.40511	0	0	1.38303	1.42112	0	0	4.78606	0	1.40379	1.40379	0	0.199186	-0.0669655	0.406436	1.01361	0.908521	0.686127	1.08874	1.01361	1.16935	1.47698	1.74207	0.908521	1.16935	0.867968	1.24134
1482	US-CA	2020-04-22	388.715	792.864	1135.52	45.102	46.056	1089.87	66.7727	326.068	57.5701	392.088	55.3354	272.925	65.9756	108.86	893.625	732.425	617.825	134.798	21.8914	0.0762191	-0.0572377	0.084349	1.23527	1.05375	0.922706	1.03786	1.23527	1.03347	1.53224	1.60118	1.05375	1.03347	0.836762	0.903253
1483	US-OR	2020-04-22	54.6546	33.9042	118.122	30.3582	0	97.8122	39.5514	20.5854	0	28.5313	20.262	18.3706	0	29.3095	90.7406	38.8137	90.7328	20.5661	0	0.660592	-0.386646	0.64506	0.867325	0.52694	0.605218	1.30824	0.867325	0.654222	1.04285	1.26994	0.52694	0.654222	0.583865	0.808851
1484	US-SC	2020-04-22	2.86328	13.9135	10.2652	0	0	25.9366	1.47555	4.47236	0	4.2151	0	6.0311	0	0	10.1558	3.08289	7.44694	1.48939	1.45127	0.386863	-0.0907235	0.340316	0.859706	0.567189	0.592792	0.955325	0.859706	1.09425	1.30909	1.71102	0.567189	1.09425	0.743522	1.38773
1485	US-UT	2020-04-22	87.3519	79.8887	53.2599	23.2698	0	54.2119	0	34.3424	0	43.7391	0	46.9375	0	22.466	101.169	23.9928	62.1292	23.1825	21.6856	0.245177	-0.0226753	0.0896068	1.03181	0.905829	0.891041	1.09918	1.03181	1.08762	1.37783	1.5463	0.905829	1.08762	0.942929	1.30777
1486	US-KS	2020-04-22	11.1734	6.03275	5.72257	0	2.55315	17.5572	0	2.49321	0	6.26613	0	6.72433	0	0	15.0975	5.15587	4.98175	2.49087	0	0.32992	-0.00973945	0.0955735	1.19375	0.986639	0.806815	0.960699	1.19375	1.08556	1.56265	1.41041	0.986639	1.08556	0.710779	1.16915
1487	US-NH	2020-04-22	25.5501	16.6352	9.42945	12.1633	0	34.0355	0	8.99898	10.0166	7.37508	0	0	0	12.1219	14.2155	9.30477	9.38143	0	0	0.370312	0.075002	0.367282	1.15315	1.14469	0.916851	0.910381	1.15315	1.18983	1.56441	1.57697	1.14469	1.18983	0.946946	1.10387
1488	US-GA	2020-04-22	8.81199	9.51557	21.0614	0	3.13221	26.6073	0	6.11737	3.13221	5.76548	0	6.18708	0	0	13.8912	6.32524	12.2233	3.05581	0	0.559828	-0.00156382	0.578141	1.00477	1.09171	0.990971	0.91245	1.00477	1.0664	1.36761	1.38699	1.09171	1.0664	0.965559	1.09431
1489	US-VT	2020-04-22	0	0	10.9732	0	0	9.4618	0	0	0	5.50709	5.75139	5.90979	0	0	6.63434	6.04175	0	0	0	0.229255	-0.180385	0.401107	0.637053	1.0889	0.877896	1.20835	0.637053	0.983735	1.00463	1.43263	1.0889	0.983735	1.19367	1.48508
1490	US-LA	2020-04-22	1.27531	2.75427	10.6684	0	0	3.30063	0	2.656	0	1.25161	0	5.37253	0	1.28575	4.52341	2.74625	5.30702	1.32675	0	0.501328	0.596402	0.359264	1.28872	1.0141	1.16308	1.05903	1.28872	1.12944	1.59382	1.52488	1.0141	1.12944	0.963127	1.16114
1491	US-MA	2020-04-22	7.55862	46.9322	108.394	0	0	134.492	7.79043	15.7418	0	16.6908	0	25.8719	7.69743	7.62046	105.005	32.5534	39.3176	15.727	7.66225	0.327608	0.0022494	0.252471	1.1005	0.971965	0.883817	1.08552	1.1005	1.01947	1.40726	1.45325	0.971965	1.01947	0.847099	1.20227
1492	US-OH	2020-04-22	3.2061	20.7726	61.3029	3.34799	3.41882	66.3817	3.30443	10.0157	3.41882	6.29304	0	13.5064	3.26499	3.23234	26.5341	13.808	30.0189	6.67086	3.25006	0.214376	-0.108424	-0.110336	1.29782	0.938278	0.916339	0.972337	1.29782	1.28282	1.73205	1.62745	0.938278	1.28282	0.988944	1.24125
1493	US-PA	2020-04-22	42.0606	34.0641	180.113	3.66017	11.2128	158.75	3.61254	18.2493	3.73759	20.6395	0	51.6803	0	14.1349	82.8805	41.5127	54.6965	10.9393	0	0.339568	-0.0804276	0.472051	1.04741	0.99666	1.01815	1.19768	1.04741	1.08746	1.41894	1.53266	0.99666	1.08746	1.04632	1.27529
1494	US-NE	2020-04-22	5.85272	4.02183	15.896	0	0	12.3933	0	3.87833	0	3.65524	0	0	0	0	3.77437	10.3117	0	0	0	0.458313	0.0774424	0.355292	0.775575	1.22199	0.73014	0.770939	0.775575	0.81957	1.01404	1.20543	1.22199	0.81957	0.78536	0.832021
1495	US-CO	2020-04-22	86.0464	87.7547	106.638	0	0	107.224	0	59.7343	0	31.2768	22.865	62.0932	21.0953	20.8844	64.0541	63.4798	155.827	44.7587	22.6142	0.56033	-0.45703	0.552043	0.514695	0.580431	0.516671	1.2475	0.514695	0.570784	0.612517	0.667707	0.580431	0.570784	0.599423	1.10519
1496	US-CT	2020-04-22	14.6455	26.3581	46.672	6.11746	0	50.5387	0	18.3007	0	23.9556	6.00439	12.3395	0	5.90613	27.7047	32.5889	31.4883	6.09451	18.8053	0.341828	0.186353	0.188492	1.13707	1.06973	0.860333	0.990013	1.13707	1.07969	1.43941	1.53788	1.06973	1.07969	0.832088	1.31795
1497	US-KY	2020-04-22	1.22869	5.30716	11.7467	0	0	11.1299	1.26637	5.1178	0	1.20585	0	6.47015	0	0	8.71608	6.61463	6.39124	1.27825	0	0.460411	0.114034	0.102347	1.05483	0.92968	0.865592	0.934058	1.05483	1.25477	1.55409	1.53291	0.92968	1.25477	0.905676	1.21773
1498	US-TX	2020-04-22	24.1569	60.8665	173.211	8.40865	8.58652	218.821	8.29924	8.38496	8.58652	23.7079	0	50.8831	0	8.11817	66.6417	52.0193	50.2626	8.3771	0	0.256999	0.375348	0.581111	1.01662	0.922176	0.791412	1.02511	1.01662	1.10682	1.36713	1.48288	0.922176	1.10682	0.786091	0.959287
1499	US-VA	2020-04-22	7.06769	30.528	67.5696	0	2.5122	88.4107	4.8563	12.2661	5.0244	6.93634	2.41469	19.8495	0	4.75034	44.5661	25.3659	22.0584	4.90186	4.7764	0.0473153	-0.577971	0.188536	1.22818	1.22635	1.0209	0.874361	1.22818	0.850403	1.40728	1.58416	1.22635	0.850403	0.665942	0.81767
1500	US-DE	2020-04-23	4.0669	0	3.23164	0	6.21681	6.77801	0	3.58856	0	0	0	2.13253	0	0	3.10281	8.76093	3.14056	0	0	0.0395646	0.219283	0.0969269	1.02717	1.27582	0.917272	0.963318	1.02717	0.563367	1.05778	1.21707	1.27582	0.563367	0.943883	1.30177
1501	US-IL	2020-04-23	57.9258	65.6742	183.729	5.14923	5.58073	183.169	0	28.0042	11.2627	49.3632	0	44.4764	4.44751	12.2916	87.8858	75.7617	67.7754	6.88725	4.42899	0.259729	-0.05297	0.23278	1.04146	1.00548	0.86007	1.12038	1.04146	1.08116	1.39033	1.54934	1.00548	1.08116	0.898201	1.2217
1502	US-WI	2020-04-23	9.10082	28.0721	63.8091	5.16627	7.32203	99.7874	0	28.337	6.82009	10.5826	0	14.0652	13.5926	0	52.3246	33.019	36.4284	7.57447	0	0.469262	0.38795	0.342191	0.950538	0.970974	0.712569	0.937135	0.950538	0.937148	1.20589	1.16502	0.970974	0.937148	0.700188	1.01064
1503	US-NJ	2020-04-23	18.2394	53.4478	121.063	16.3434	11.8086	142.872	11.626	26.3359	0	25.7903	0	22.1886	0	12.004	48.0721	43.2206	62.3152	5.46494	5.62296	0.0307533	0.210844	0.0388922	1.17147	1.1672	0.989131	1.10328	1.17147	1.05116	1.47058	1.62036	1.1672	1.05116	0.913352	1.2103
1504	US-MS	2020-04-23	15.3729	0	57.029	0	0	18.809	0	21.5314	13.8975	0	0	6.14169	0	0	31.3101	8.41049	22.2694	0	0	0.231782	0.315065	0.262788	1.072	1.33007	0.857733	0.891654	1.072	1.25531	1.58707	1.6364	1.33007	1.25531	0.859621	0.951567
1505	US-FL	2020-04-23	82.1251	132.97	254.524	16.2936	43.3448	278.951	17.9681	76.977	7.47656	47.3331	0	65.5311	0	26.1107	182.645	149.992	192.179	14.859	0	0.337119	0.0478396	0.0640654	1.0044	1.02023	0.919237	1.02922	1.0044	1.04932	1.36078	1.47859	1.02023	1.04932	0.933865	1.24684
1506	US-NM	2020-04-23	0	17.1448	17.4217	0	7.32646	15.1684	0	8.16983	6.82421	12.7158	0	4.18148	7.00651	6.02151	9.0178	12.137	5.67935	0	7.4227	0.508658	0.0276696	0.264646	0.8757	0.730624	0.567346	0.802162	0.8757	0.978759	1.199	1.17901	0.730624	0.978759	0.711996	1.36832
1507	US-NV	2020-04-23	0	13.2295	32.5584	0	0	13.4362	0	12.934	0	7.75163	5.74084	20.2913	5.54614	5.89535	16.5511	13.06	19.9219	21.4714	0	0.282275	-0.170468	0.313868	1.08386	1.04121	0.965715	0.932694	1.08386	1.11057	1.43735	1.48346	1.04121	1.11057	0.950183	1.21175
1508	US-RI	2020-04-23	0	5.31669	5.69906	0	0	7.98299	5.91634	6.986	0	3.84822	0	4.29263	0	0	8.00347	3.84596	3.15883	0	0	0.40226	0.0669626	0.130078	1.10981	0.945346	1.00213	1.13752	1.10981	1.04924	1.44199	1.50938	0.945346	1.04924	0.889926	1.14082
1509	US-MN	2020-04-23	34.4117	26.6858	54.3408	5.01562	0	86.2211	0	22.8479	6.23173	5.34249	0	16.0935	0	0	80.6331	18.5325	32.1016	0	0	0.0673831	0.150514	-0.0242713	1.11444	1.08736	0.977445	1.06597	1.11444	1.05883	1.43675	1.47335	1.08736	1.05883	0.899861	1.33366
1510	US-ME	2020-04-23	2.21831	8.12551	10.6281	0	0	20.7962	0	2.44675	0	1.96041	0	11.632	0	0	10.7701	2.62828	2.85506	0	0	-0.115936	0.213908	-0.207591	1.31314	1.19035	0.792897	0.938133	1.31314	1.33459	1.8143	1.77537	1.19035	1.33459	0.93883	1.20282
1511	US-ID	2020-04-23	4.66091	4.95656	13.0015	0	0	31.3226	0	0	0	6.64363	0	4.88802	0	0	5.47479	3.07695	9.67547	0	0
1512	US-TN	2020-04-23	15.8502	35.9408	117.747	15.4988	0	76.6549	8.07106	33.4892	8.53422	25.0134	0	39.7753	0	10.3488	53.0041	22.5598	13.2467	0	0	0.347429	0.0321623	0.271084	0.934449	0.946051	0.857387	0.959687	0.934449	0.940482	1.24141	1.50714	0.946051	0.940482	0.844672	1.22735
1513	US-AR	2020-04-23	0	4.86327	24.4361	0	12.7594	10.3724	8.35151	0	0	8.80009	0	8.35435	0	6.59903	5.61155	0	6.99056	0	0	-0.059495	-0.101053	0.0695203	0.736883	0.888817	0.885249	1.18204	0.736883	0.931524	1.12709	1.36484	0.888817	0.931524	0.981434	1.42307
1514	US-WA	2020-04-23	27.7995	26.2283	147.661	6.81451	13.0668	131.624	13.2473	6.33518	6.35009	13.9589	0	25.8411	0	0	87.6422	45.5949	68.0099	0	0	0.0817509	0.157022	-0.183362	1.27276	1.01857	1.03792	1.09467	1.27276	1.21494	1.67946	1.62859	1.01857	1.21494	0.999319	1.40746
1515	US-NC	2020-04-23	39.1901	64.8636	189.29	0	0	99.7874	5.8433	28.8173	7.29421	46.1787	0	55.7129	0	19.9015	95.1356	48.778	43.816	5.79863	0
1516	US-AZ	2020-04-23	37.1871	36.4725	119.68	8.09262	0	99.0617	8.69191	22.0059	9.1907	24.7825	0	21.7372	7.86351	25.6331	88.7932	55.8133	44.9368	31.4576	0	0.193085	-0.0461314	0.0918386	0.954194	0.863076	0.863828	1.15489	0.954194	1.04703	1.328	1.53798	0.863076	1.04703	0.849564	1.24635
1517	US-MT	2020-04-23	3.72676	2.7085	8.29513	6.47846	0	6.10021	0	0	6.39138	0	0	0	0	4.21761	9.84692	0	0	0	0	0.581367	-1.09951	0.453213	0.372594	0.13945	0.105519	0.294415	0.372594	0.714095	0.771261	0.964165	0.13945	0.714095	0.313812	0.48388
1518	US-MD	2020-04-23	15.4345	28.5717	48.8721	0	6.26779	70.5324	0	10.9832	7.08915	13.6401	4.87496	17.2308	4.70963	5.00616	46.619	39.1481	39.0306	12.8459	0	0.499876	-0.317975	0.499398	0.381395	0.442508	0.369354	0.640303	0.381395	0.785623	0.70374	0.814595	0.442508	0.785623	0.527063	1.19713
1519	US-OK	2020-04-23	16.3498	35.5335	35.9187	0	0	54.498	0	14.7546	0	0	0	10.2878	0	0	29.4838	9.50959	21.0428	0	0	0.682817	-0.012921	0.543097	0.978689	1.01612	1.16571	1.30876	0.978689	1.04394	1.33493	1.43838	1.01612	1.04394	1.10411	1.36845
1520	US-SD	2020-04-23	3.43674	0	10.0828	0	0	3.19902	0	0	0	3.23105	0	2.22386	0	0	0	0	4.19222	0	0	0.237381	0.185065	0.273279	0.97804	0.77269	0.772976	1.35131	0.97804	0.942067	1.29059	1.50022	0.77269	0.942067	0.834138	1.40836
1521	US-IA	2020-04-23	0	12.9968	47.3283	0	0	24.8801	0	13.537	0	4.58882	0	4.35639	0	4.98363	15.306	5.59284	19.1375	4.5377	0	0.114897	0.27933	-0.0528764	1.10928	1.13553	0.850443	1.09547	1.10928	1.07866	1.42222	1.45749	1.13553	1.07866	0.79002	1.03641
1522	US-WY	2020-04-23	0	0	4.90027	3.91407	3.68502	2.48185	0	0	0	0	0	0	0	0	6.6102	4.41409	0	0	0	0.153864	-0.216332	-0.797341	0.230123	0.220187	0.0369072	0.264326	0.230123	0.519984	0.414174	0.835711	0.220187	0.519984	0.457617	0.703558
1523	US-WV	2020-04-23	6.14225	7.6781	15.0388	0	11.5722	15.5381	0	0	0	0	0	0	0	0	6.08594	7.71847	6.67333	0	0	-0.924698	0.467901	-1.25742	1.2276	1.07097	0.317149	0.155867	1.2276	1.12443	1.66036	1.23004	1.07097	1.12443	0.277085	0.604632
1524	US-HI	2020-04-23	5.56056	0	11.9127	4.03676	0	19.5484	4.66361	0	0	0	0	0	4.88131	0	3.61567	11.9786	0	0	0	0.131955	0.338261	0.0880802	1.18756	0.96469	0.951693	0.986206	1.18756	1.27342	1.64285	1.70257	0.96469	1.27342	0.940284	1.1726
1525	US-MO	2020-04-23	6.06338	6.16937	98.015	9.2228	9.08696	82.1064	0	25.3325	0	0	0	17.4867	0	27.7119	79.7284	38.0968	21.2831	9.25183	7.35586	0.323901	-0.0738605	0.258591	1.04824	0.926423	0.865479	0.94223	1.04824	1.07414	1.40114	1.54174	0.926423	1.07414	0.814815	1.16897
1526	US-AK	2020-04-23	0	3.22211	11.354	0	0	8.12163	0	3.12722	0	0	0	0	0	0	3.53589	0	3.50874	0	0
1527	US-MI	2020-04-23	38.4992	64.0089	132.094	0	0	155.29	11.679	24.6405	10.291	23.8887	0	22.3351	14.0879	22.4624	55.3932	53.8196	53.6712	29.997	0	0.280241	0.11277	0.424594	1.03068	0.914209	0.847211	1.04664	1.03068	1.00791	1.36936	1.38249	0.914209	1.00791	0.874618	1.08256
1528	US-NY	2020-04-23	46.08	112.525	252.525	0	10.0016	287.994	9.32861	74.8837	7.98509	28.0848	5.65747	48.3253	0	10.167	198.374	131.784	78.0843	17.1921	0	0.530235	0.330931	0.35729	1.14025	1.03653	1.06687	1.20648	1.14025	1.12506	1.48503	1.46186	1.03653	1.12506	1.0059	1.28274
1529	US-ND	2020-04-23	2.7203	2.70349	3.69633	0	5.11973	0	0	6.27999	0	0	0	0	0	4.91529	10.9695	0	3.77502	0	0	0.288164	-0.157847	0.170934	1.25343	0.821059	0.77728	0.873162	1.25343	1.19903	1.60966	1.44526	0.821059	1.19903	0.727315	1.2146
1530	US-IN	2020-04-23	19.4102	67.7126	79.063	0	0	63.5439	15.349	23.3553	0	24.5052	0	31.4063	0	11.1523	56.7352	34.0482	59.6966	18.4626	0	0.302902	0.122479	0.283473	1.20622	1.19262	1.10929	1.04034	1.20622	1.25064	1.67263	1.72911	1.19262	1.25064	1.12134	1.15843
1531	US-AL	2020-04-23	18.1901	0	85.9698	6.03674	0	58.1061	0	0	0	12.8603	0	26.707	0	0	27.3355	41.3622	33.5801	0	0	0.342122	0.144378	0.275901	1.01468	1.16906	0.938482	1.08321	1.01468	1.11521	1.31903	1.48521	1.16906	1.11521	0.999496	1.06042
1532	US-CA	2020-04-23	126.15	240.913	574.538	13.4184	49.4456	593.001	13.5643	136.222	29.801	117.202	14.396	111.944	16.6893	62.0904	387	303.11	287.632	37.6898	5.53994	-0.0138329	0.110572	-0.0147759	1.09764	1.03419	0.936816	1.11979	1.09764	1.1179	1.43313	1.64718	1.03419	1.1179	0.898874	1.09461
1533	US-OR	2020-04-23	11.4958	11.484	70.8312	0	4.69863	39.1892	10.5179	5.2395	0	5.23358	0	9.86392	0	0	47.1148	14.2582	11.8201	5.21877	0	0.394014	-0.0178124	0.303999	0.999827	0.941694	0.843997	0.946649	0.999827	1.08686	1.37644	1.46904	0.941694	1.08686	0.85812	1.35055
1534	US-SC	2020-04-23	14.1528	20.4221	100.233	0	15.4257	59.8622	0	39.5632	0	21.2248	0	17.9908	0	7.84043	33.4641	19.4015	15.0539	7.13888	14.6906	0.670267	-0.132662	0.553281	0.917245	0.852313	0.897882	1.01716	0.917245	1.01148	1.29022	1.49272	0.852313	1.01148	0.976909	1.35907
1535	US-UT	2020-04-23	10.4137	15.6491	18.0976	6.4246	0	45.0584	6.49447	8.83548	0	6.37135	0	7.56079	6.6589	0	18.057	15.2431	14.059	5.55588	0	-0.0649507	0.319544	-0.293174	1.34963	1.12164	1.14202	1.11179	1.34963	1.25108	1.77318	1.65458	1.12164	1.25108	1.14408	1.39001
1536	US-KS	2020-04-23	6.93345	5.54641	14.528	0	0	30.383	0	9.58928	0	0	0	9.27715	0	6.99331	33.9941	8.24059	15.1058	12.9341	0	0.511596	0.20603	0.174699	0.888951	0.921719	0.803041	0.908941	0.888951	1.01856	1.22153	1.34337	0.921719	1.01856	0.842001	1.17814
1537	US-NH	2020-04-23	9.22981	3.84808	13.1532	0	0	15.9454	0	5.64317	4.14807	0	0	3.89542	0	4.11548	9.7586	4.00083	4.60942	0	0	0.324116	0.00290023	0.187002	0.94755	0.957054	0.80996	1.11325	0.94755	1.09269	1.30158	1.50986	0.957054	1.09269	0.913408	1.1697
1538	US-GA	2020-04-23	38.7169	107.437	104.882	7.30053	0	133.82	0	40.5864	8.10689	28.7724	0	39.6806	0	34.5858	54.9274	94.7773	54.5662	24.1676	0	0.283618	0.212709	-0.0888714	0.992971	1.18034	1.03359	1.13939	0.992971	1.03623	1.32498	1.44985	1.18034	1.03623	0.969948	1.26161
1539	US-VT	2020-04-23	5.09389	3.10976	6.07157	0	0	2.75913	0	0	2.13321	3.06115	0	0	0	0	0	0	2.38402	0	0	0.445664	0.375679	-0.00721827	1.04487	1.38361	0.670935	1.06008	1.04487	1.19438	1.51237	1.55363	1.38361	1.19438	0.555553	0.793488
1540	US-LA	2020-04-23	0	24.7226	55.3585	0	9.96242	58.8968	9.6125	6.89538	13.1193	11.1417	13.6025	22.8375	0	0	27.8227	18.9289	24.5852	10.4929	0	0.157786	-0.0843192	-0.132984	1.16204	1.23742	1.44013	1.59645	1.16204	1.27033	1.71101	1.83659	1.23742	1.27033	1.59648	1.53513
1541	US-MA	2020-04-23	14.152	29.0291	85.9948	2.3483	0	77.8342	2.37384	11.3523	9.00835	15.5083	2.51939	7.7176	0	2.58719	37.2992	9.14588	23.1817	6.12481	0	0.243301	0.0981904	0.298421	1.09252	1.00479	0.872742	1.02275	1.09252	1.07877	1.44909	1.57111	1.00479	1.07877	0.875178	1.22394
1542	US-OH	2020-04-23	81.6379	56.2887	197.532	13.5465	0	120.053	7.24969	41.411	7.23985	24.6148	0	69.4998	0	6.14543	139.891	37.2419	61.8067	17.586	0	0.156315	-0.168861	0.188925	0.923199	0.79785	0.678577	0.973119	0.923199	1.14377	1.37304	1.57974	0.79785	1.14377	0.836883	1.04659
1543	US-PA	2020-04-23	39.9	76.9215	193.864	6.09809	0	159.684	8.80629	36.8495	4.39717	35.2613	4.67312	48.4511	4.51463	10.5575	89.2121	45.2383	89.6834	14.8563	6.29417	0.259905	0.0985148	0.186365	1.18832	1.08811	1.1058	1.05532	1.18832	1.07742	1.51668	1.5488	1.08811	1.07742	0.993136	1.16329
1544	US-NE	2020-04-23	13.7075	8.56288	12.2929	0	4.72965	16.6027	0	0	0	5.07094	0	0	0	0	13.8187	11.1591	8.01915	0	12.0114	0.828456	0.0350497	0.809195	0.4508	1.47241	1.25238	0.947967	0.4508	0.737235	0.833333	0.554173	1.47241	0.737235	1.44515	1.08097
1545	US-CO	2020-04-23	19.5712	40.7981	99.29	4.7525	6.00922	34.8058	12.0105	15.7951	0	5.06223	5.94853	23.5285	0	17.4532	15.7263	19.0236	22.3406	0	0	0.249453	-0.0120648	0.169409	1.26744	1.09436	0.8688	1.07104	1.26744	1.22729	1.67454	1.54847	1.09436	1.22729	0.837921	1.0133
1546	US-CT	2020-04-23	6.43474	7.85666	39.6476	0	0	29.2482	0	18.7699	0	3.61878	0	11.0426	0	4.8124	38.5443	11.3414	22.5867	2.67777	0	0.00874857	0.10087	-0.00828409	1.22243	1.18127	0.895144	0.99115	1.22243	0.891215	1.40181	1.40501	1.18127	0.891215	0.825056	1.247
1547	US-KY	2020-04-23	14.723	4.49411	54.1948	0	0	62.1112	0	28.4185	10.1734	16.2642	0	13.8963	0	12.4486	6.38226	7.92909	20.6718	6.12686	0	0.268911	0.0957878	0.150048	1.03016	0.84068	0.823339	1.09664	1.03016	1.18171	1.48728	1.46894	0.84068	1.18171	0.938296	1.2528
1548	US-TX	2020-04-23	171.267	188.496	394.633	32.0215	13.0143	397	10.1155	205.593	12.1221	89.5343	30.0601	141.665	12.446	103.632	347.161	163.686	222.967	76.2903	28.9197	0.238624	0.162352	0.391633	1.32485	0.960128	0.959049	0.987417	1.32485	1.13728	1.66472	1.55542	0.960128	1.13728	0.959826	1.27192
1549	US-VA	2020-04-23	17.6438	52.564	130.305	0	4.44227	83.806	4.14337	50.244	6.50217	13.0978	4.39741	37.7471	0	4.51576	95.4519	31.1668	43.765	8.22339	0	0.320333	0.189002	0.300447	1.20966	1.03262	0.873418	0.884306	1.20966	1.15964	1.55457	1.75585	1.03262	1.15964	0.824388	0.990701
1550	US-DE	2020-04-24	0	10.0068	14.4369	0	0	31.817	0	4.83385	0	7.30772	2.71723	0	0	0	10.9972	4.31657	0	0	0	0.259367	0.303909	0.0567305	0.900556	1.05459	0.618496	0.804575	0.900556	0.800728	1.13278	1.47024	1.05459	0.800728	0.490704	1.02605
1551	US-IL	2020-04-24	133.795	125.33	240.425	10.0244	28.7862	279.481	0	70.4689	10.3194	13.4362	0	148.653	19.568	28.1567	133.193	139.731	221.603	14.8626	0	0.227723	-0.127562	0.186443	1.05319	0.951087	0.933206	1.226	1.05319	1.08021	1.43022	1.54994	0.951087	1.08021	0.971535	1.30002
1552	US-WI	2020-04-24	47.0011	26.7858	145.744	22.9003	17.0897	193.161	0	33.326	0	29.0352	0	28.9112	0	0	154.193	42.3663	83.1198	14.9793	28.5813	0.421818	0.115373	0.349616	0.878055	0.993365	0.862489	1.05966	0.878055	0.720064	0.979229	1.30039	0.993365	0.720064	0.904145	1.18805
1553	US-NJ	2020-04-24	79.1828	76.1581	160.327	28.753	52.0604	217.719	20.9967	51.8183	53.7491	54.4917	30.3415	61.8605	17.5176	35.9954	72.8067	63.3572	56.2686	19.1159	8.97605	0.0465293	0.187449	0.118629	1.16863	1.06758	0.808345	1.00885	1.16863	1.11026	1.53499	1.57824	1.06758	1.11026	0.792233	1.21597
1554	US-MS	2020-04-24	8.70689	10.9165	56.7165	0	0	22.6327	0	21.5755	6.17956	12.6785	0	7.01351	14.9136	0	46.3453	0	25.6155	0	0	0.0998271	-0.0477524	0.485188	1.4368	0.750667	0.716255	0.629008	1.4368	1.33147	1.90132	1.56487	0.750667	1.33147	0.534191	0.261119
1555	US-FL	2020-04-24	167.223	282.875	513.049	19.6087	45.8624	539.974	26.3168	113.864	39.7324	46.3809	40.1669	141.114	44.1658	51.635	304.602	146.426	317.46	113.173	23.0633	0.311496	-0.0683613	0.243943	1.02192	1.01701	0.98398	1.15268	1.02192	1.01022	1.36021	1.59069	1.01701	1.01022	0.957816	1.33678
1556	US-NM	2020-04-24	8.76308	10.3406	13.187	0	0	29.3619	0	0	0	8.06899	0	11.7092	0	0	55.8058	27.8787	23.7691	0	0	0.225174	-0.0442591	-0.00799341	1.21082	0.773193	0.665291	0.822345	1.21082	1.0739	1.54261	1.41005	0.773193	1.0739	0.597523	1.03657
1557	US-NV	2020-04-24	23.3967	10.0987	68.6848	0	0	64.502	16.1166	10.8443	13.0665	8.9361	0	21.8741	16.8935	0	31.558	21.1587	50.8474	0	0	0.228383	0.036635	0.226307	1.11258	0.972539	0.915807	1.1482	1.11258	1.03244	1.40154	1.49723	0.972539	1.03244	0.902334	1.16932
1558	US-RI	2020-04-24	8.41617	10.8767	29.8113	0	0	27.0426	0	4.03952	0	0	0	9.13645	0	0	7.56949	7.56291	5.78387	0	0	0.275265	-0.0572076	0.146606	0.956608	0.92373	0.863146	1.09965	0.956608	1.04674	1.32168	1.53805	0.92373	1.04674	0.868098	1.37117
1559	US-MN	2020-04-24	11.0619	59.811	143.46	30.0439	16.2595	131.27	0	33.0283	0	17.1145	12.9986	30.0731	27.7446	0	98.8	23.1829	54.7936	25.9407	23.171	0.13181	0.318832	0.00618935	1.17131	0.999729	1.02312	1.15811	1.17131	1.07294	1.49397	1.55989	0.999729	1.07294	0.961999	1.28398
1560	US-ME	2020-04-24	0	10.9578	22.0304	0	0	15.655	0	8.8424	0	0	7.56186	5.57893	0	0	7.85513	8.56178	5.94052	4.96856	0	0.192867	-0.121816	0.135245	1.13988	1.15926	0.845164	1.00824	1.13988	0.989679	1.42017	1.35429	1.15926	0.989679	0.767566	1.20844
1561	US-ID	2020-04-24	15.4239	8.96843	24.1449	0	0	23.6465	0	9.37116	11.5382	7.64923	0	7.56254	0	0	32.4282	9.91344	0	0	0
1562	US-TN	2020-04-24	56.3883	34.8216	177.028	11.7033	0	116.424	0	72.2064	27.8027	15.3189	25.8576	45.5571	0	13.9644	123.915	71.0073	47.2971	9.09062	0	0.327952	0.0285001	0.122467	1.06327	1.06886	0.981177	0.818654	1.06327	1.14874	1.45271	1.63425	1.06886	1.14874	1.00281	1.24911
1563	US-AR	2020-04-24	32.9403	10.2089	48.3939	4.66424	0	30.1173	0	10.4644	0	0	0	29.6941	0	0	0	11.6099	13.3332	6.31225	4.44102	-0.214808	0.406544	-0.424307	1.40489	0.775126	0.722225	0.912232	1.40489	1.37659	1.96026	1.83885	0.775126	1.37659	0.782619	0.653334
1564	US-WA	2020-04-24	59.1783	62.4191	173.552	20.0015	22.0911	252.24	18.6265	37.5477	40.728	25.9883	0	36.3191	0	11.8237	160.676	101.605	104.224	11.7482	12.8257	0.26032	-0.0217426	0.174937	1.06894	0.983771	0.811954	0.967714	1.06894	1.06817	1.41323	1.45682	0.983771	1.06817	0.930336	1.25188
1565	US-NC	2020-04-24	95.8149	64.9354	264.99	33.1969	24.8577	284.474	14.6714	98.4633	16.7083	57.5048	17.2186	66.3331	0	9.63064	204.656	46.2178	55.9729	18.4021	48.216
1566	US-AZ	2020-04-24	64.3513	69.3185	247.324	0	0	132.755	0	88.3645	20.1168	47.5122	0	32.4156	0	22.8172	113.823	68.6264	67.9138	25.2476	15.7505	0.26878	0.118496	0.212446	1.11998	0.986443	0.989035	1.15568	1.11998	1.24171	1.59589	1.63719	0.986443	1.24171	1.01273	1.19968
1567	US-MT	2020-04-24	0	6.94686	9.74962	5.27414	0	27.5528	0	0	0	0	0	0	0	0	19.1379	6.99212	0	0	0
1568	US-MD	2020-04-24	23.6874	48.2604	71.5389	15.1186	33.3961	76.2971	0	23.0938	0	14.5514	0	55.8105	0	8.89401	104.18	47.2404	65.0659	12.2037	0	1.08888	0.722258	0.638665	0.714585	1.41267	1.39796	1.00396	0.714585	1.01109	1.18667	0.744873	1.41267	1.01109	1.35396	1.57259
1569	US-OK	2020-04-24	24.7941	21.3337	132.661	0	0	98.9	0	11.8494	22.0827	0	0	31.9551	0	13.6297	54.7373	20.5086	37.8292	24.874	0	0.597396	-0.120212	0.325779	0.87228	0.94201	0.926757	1.07441	0.87228	0.902172	1.18753	1.40391	0.94201	0.902172	0.919826	1.30598
1570	US-SD	2020-04-24	0	5.86103	13.9057	0	0	17.1029	0	10.599	0	0	0	3.3627	0	5.41147	23.5389	0	15.1954	0	0	0.439053	-0.145279	0.483665	1.01124	0.937042	0.948689	1.28264	1.01124	1.09116	1.41211	1.50319	0.937042	1.09116	0.891768	1.12131
1571	US-IA	2020-04-24	30.4937	20.326	73.511	8.38682	0	61.7719	7.28956	10.537	19.9239	0	0	30.2218	0	0	53.4889	37.1592	7.23072	9.65518	0	0.499452	-0.0277425	0.455649	0.908638	0.961192	0.948605	1.17923	0.908638	0.934206	1.14958	1.2976	0.961192	0.934206	0.786356	1.25688
1572	US-WY	2020-04-24	0	3.90837	6.04143	0	0	9.03187	0	0	0	0	0	0	0	3.97246	0	7.66333	0	0	0
1573	US-WV	2020-04-24	9.56683	18.8098	21.0131	0	0	35.9751	0	8.47918	5.27479	4.90739	0	6.51524	0	0	15.0649	7.52591	0	0	0
1574	US-HI	2020-04-24	5.68366	0	16.6452	0	7.10906	30.8329	0	0	7.73438	0	0	8.32411	0	8.37614	13.0522	18.6298	14.8909	0	0	-0.561348	0.398177	-0.0751258	1.20947	1.02392	0.83381	1.0943	1.20947	1.38423	1.73367	1.83091	1.02392	1.38423	1.01514	1.27653
1575	US-MO	2020-04-24	39.815	50.8609	170.827	14.6902	17.3066	136.522	14.5416	41.7468	0	0	29.9702	42.8426	0	21.4907	121.993	21.127	48.7123	14.0932	0	0.189269	0.166992	0.112585	1.22169	1.07317	1.03868	1.13765	1.22169	1.21575	1.64115	1.69825	1.07317	1.21575	0.909809	1.18864
1576	US-AK	2020-04-24	0	3.80117	10.1385	3.21618	3.76617	5.32105	0	0	0	0	0	0	0	0	0	0	0	4.25817	0	0.181318	-0.368796	-0.644575	0.145116	0.189652	0.0441863	0.193763	0.145116	0.820676	0.717217	1.04939	0.189652	0.820676	0.462061	0.839597
1577	US-MI	2020-04-24	47.4958	87.0333	114.235	23.8148	19.8732	198.198	26.4489	47.4929	23.8872	51.4271	36.8582	117.718	26.2238	29.2651	139.755	90.8936	89.4986	59.5407	0	0.34096	-0.0574622	0.273209	0.966744	0.949242	0.784539	0.976152	0.966744	1.01955	1.29567	1.5112	0.949242	1.01955	0.880594	1.24796
1578	US-NY	2020-04-24	75.5965	154.019	496.911	7.18612	11.3384	570.293	7.80745	228.016	12.1939	37.8397	7.58314	155.28	0	36.4944	281.33	127.766	159.995	57.7491	0	0.314138	-0.086279	0.174085	0.771136	0.918408	0.725128	1.01132	0.771136	0.861416	1.04366	1.43798	0.918408	0.861416	0.683685	1.17595
1579	US-ND	2020-04-24	7.61853	7.66513	5.34701	0	0	4.0819	0	0	0	0	0	4.09121	4.60297	0	0	5.49381	7.18319	0	0	0.23642	-0.0302767	0.224675	1.14648	0.960134	0.923554	1.10242	1.14648	1.19887	1.54717	1.42425	0.960134	1.19887	0.952302	1.26761
1580	US-IN	2020-04-24	25.56	77.5319	103.121	7.16595	8.70605	118.531	7.78553	60.2891	27.2377	24.0122	0	41.4434	17.7543	0	162.458	0	52.2766	9.37463	6.82301	0.298509	-0.221091	0.00343986	1.06247	0.915585	0.984777	1.14191	1.06247	0.942642	1.33875	1.44605	0.915585	0.942642	0.888815	1.33126
1581	US-AL	2020-04-24	27.6451	39.9352	112.746	0	23.3639	71.7249	0	13.4762	0	28.0036	23.9761	13.942	14.7056	0	105.402	37.7036	25.1139	21.8658	0	0.135997	0.318535	0.171365	1.15177	0.949031	0.80113	1.00698	1.15177	1.29238	1.66846	1.66937	0.949031	1.29238	0.827188	1.36516
1582	US-CA	2020-04-24	341.444	361.77	956.872	133.747	124.639	1291.38	88.5492	342.265	71.9864	217.083	68.3631	399.772	0	115.563	801.776	426.549	602.886	147.632	165.153	0.00803045	0.138722	-0.0243013	1.20162	0.987321	0.904088	1.08779	1.20162	1.14358	1.57801	1.62229	0.987321	1.14358	0.906251	1.25551
1583	US-OR	2020-04-24	21.2346	27.2728	86.8577	19.8056	0	42.1443	0	14.6433	10.9607	0	0	19.5245	21.5443	23.7062	56.0703	0	30.5985	12.0717	0	0.847161	-0.0813157	0.98366	0.533456	1.05696	0.877255	1.06392	0.533456	0.780294	0.704723	1.00352	1.05696	0.780294	0.934455	1.20523
1584	US-SC	2020-04-24	27.4179	61.5569	103.308	0	0	115.877	0	11.8113	0	28.7826	29.2392	41.911	0	17.5113	73.1717	19.3116	12.8632	13.7745	0	0.47874	0.0105066	0.510945	1.10702	1.09217	0.655583	0.8039	1.10702	1.03253	1.42138	1.36693	1.09217	1.03253	0.783234	1.07842
1585	US-UT	2020-04-24	6.74882	29.8641	81.2468	6.90054	0	89.3744	0	19.7391	17.2127	17.9202	0	9.97713	0	0	25.787	17.6058	10.2969	9.93017	0	0.360382	-0.0664879	0.167016	0.977668	1.02027	0.876972	1.1129	0.977668	0.95026	1.27063	1.34732	1.02027	0.95026	0.82999	1.16542
1586	US-KS	2020-04-24	8.53099	20.9462	82.8509	0	15.0131	47.2434	0	9.70342	0	5.43477	0	17.8667	0	8.13502	20.0107	35.7573	29.7079	8.48717	0	0.0942491	0.111803	-0.108684	0.889501	0.744263	0.746476	1.1335	0.889501	0.833663	1.17348	1.50505	0.744263	0.833663	0.673679	1.40243
1587	US-NH	2020-04-24	4.01631	10.2809	35.2	0	0	22.6956	0	0	3.62792	5.97015	0	0	0	0	19.9287	11.7658	7.47538	3.2346	0	0.476219	0.0487556	0.203508	0.889225	0.939808	0.812314	0.968041	0.889225	0.902529	1.15519	1.51215	0.939808	0.902529	0.8052	1.14129
1588	US-GA	2020-04-24	90.268	93.4931	193.367	0	32.6503	216.457	0	75.2515	67.5269	35.2419	0	88.519	0	16.4671	152.961	43.8673	139.499	16.3619	0	0.151511	-0.0222176	0.0110782	1.01547	1.00893	0.867876	1.10821	1.01547	1.10201	1.40121	1.5333	1.00893	1.10201	0.814077	1.32404
1589	US-VT	2020-04-24	0	9.49526	0	0	0	9.0385	0	0	0	0	0	0	0	4.33309	0	0	4.36518	2.19575	0	0.733019	-0.352063	0.000242422	1.51017	0.946238	0.900054	0.746511	1.51017	1.39572	1.90495	1.39796	0.946238	1.39572	1.008	1.19165
1590	US-LA	2020-04-24	25.56	9.97003	50.0501	0	0	89.3579	12.6039	9.41403	12.6069	16.9553	0	29.099	0	11.0494	72.5607	22.1179	0	26.4781	0	0.191516	-0.0265313	0.130911	1.11779	0.826113	0.750185	0.905213	1.11779	1.03182	1.40204	1.57779	0.826113	1.03182	0.645258	0.840553
1591	US-MA	2020-04-24	32.8231	61.2016	122.006	36.5729	10.0984	228.282	8.34436	56.6164	21.7208	14.0934	0	56.1328	22.6532	13.0014	65.6022	91.035	64.2756	23.9227	0	0.136845	0.190197	0.131185	1.08247	1.07568	0.827606	1.06472	1.08247	1.0464	1.40441	1.54555	1.07568	1.0464	0.813802	1.16155
1592	US-OH	2020-04-24	68.5411	96.6771	332.827	13.6514	34.2672	364.078	14.8317	44.549	19.1635	33.2685	0	78.6752	0	32.6799	170.049	75.6833	88.4777	26.7885	0	0.256061	0.0595929	0.212035	1.07613	1.02257	0.918334	1.15086	1.07613	1.12953	1.49942	1.59291	1.02257	1.12953	0.988342	1.35428
1593	US-PA	2020-04-24	40.5882	131.136	221.866	0	29.9699	313.339	12.5295	88.274	16.1157	60.2386	0	57.3407	0	28.5816	216.325	91.183	224.948	38.161	0	-0.0221306	0.0642438	-0.158654	1.25049	1.04429	0.868951	1.04529	1.25049	1.17169	1.58929	1.65136	1.04429	1.17169	0.777779	1.10864
1594	US-NE	2020-04-24	14.9292	7.13064	25.5962	0	9.21258	18.6402	0	6.46895	0	0	0	5.26839	0	0	24.6286	16.4048	21.5126	0	0	-0.379534	0.947608	-0.314173	0.493908	0.459792	0.481001	1.10373	0.493908	0.262083	0.157907	0.415274	0.459792	0.262083	0.366962	0.344999
1595	US-CO	2020-04-24	39.7429	49.8287	153.313	0	0	71.2246	0	22.833	0	19.1182	16.272	19.894	0	16.6481	104.492	75.2301	61.359	0	0	0.139072	0.0646927	0.184933	1.0748	0.896283	0.613784	0.891217	1.0748	1.01185	1.38173	1.63971	0.896283	1.01185	0.640031	1.05678
1596	US-CT	2020-04-24	13.0457	30.5319	53.1507	0	0	117.951	0	23.7417	0	30.0775	0	7.56609	0	0	29.1883	20.2259	49.5026	9.64129	0	-0.0486021	0.064392	0.00255504	1.27021	1.05338	0.998401	1.28318	1.27021	1.29638	1.75746	1.70953	1.05338	1.29638	1.03596	1.39202
1597	US-KY	2020-04-24	24.6255	30.8749	87.1077	0	22.0624	117.262	0	21.8744	0	8.36692	0	23.8034	0	9.70611	42.6557	14.2062	41.0046	15.5549	0	0.12739	-0.0687008	-0.113	1.27273	1.04987	0.888587	0.978036	1.27273	1.39551	1.8353	1.74879	1.04987	1.39551	0.941354	0.971715
1598	US-TX	2020-04-24	211.594	350.724	825.718	17.1431	74.0149	787.94	37.2506	293.703	98.1113	177.555	14.8011	346.661	31.5919	49.2462	667.807	193.961	335.908	112.134	16.3227	0.381142	-0.0489919	0.154785	0.832958	0.923958	0.838114	1.15509	0.832958	0.764705	1.02589	1.26183	0.923958	0.764705	0.764453	1.18277
1599	US-VA	2020-04-24	41.9709	64.4621	143.161	13.223	21.1513	239.07	0	41.9422	10.832	26.738	0	76.0682	10.27	0	165.849	101.012	120.958	16.7021	0	0.0669758	0.346044	0.00639135	1.26564	1.09127	0.737553	0.809864	1.26564	1.18837	1.67267	1.58605	1.09127	1.18837	0.752405	1.38173
1600	US-DE	2020-04-25	0	5.77862	14.1057	0	0	13.7668	0	3.66005	0	0	0	4.50331	0	0	4.9634	0	5.29909	4.43979	0	-0.732518	0.850923	-0.506019	0.0569259	0.702403	0.39268	0.377029	0.0569259	0.430128	0.318386	0.361169	0.702403	0.430128	0.730451	0.67805
1601	US-IL	2020-04-25	87.0297	129.1	270.907	40.4451	60.8184	312.901	20.1543	25.1597	21.0163	53.4881	0	49.5303	0	70.4898	255.112	21.058	105.048	19.1566	28.3506	0.239143	-0.0704457	0.0216953	1.07705	0.811447	0.865039	1.02201	1.07705	1.14191	1.45879	1.60699	0.811447	1.14191	0.939145	1.05063
1602	US-WI	2020-04-25	40.3005	91.9721	110.191	0	0	75.8967	12.8728	0	0	22.2411	0	31.5367	0	0	49.9328	9.75122	72.5075	13.0727	0	-0.114796	-0.505457	0.373277	1.14515	0.681308	0.396183	0.350821	1.14515	0.851468	1.39876	1.557	0.681308	0.851468	0.173474	0.139431
1603	US-NJ	2020-04-25	73.8688	75.6475	193.659	15.0708	15.358	149.758	0	38.1532	0	19.2481	0	54.5856	0	0	133.561	50.2705	107.644	0	13.4859	0.265988	-0.467888	0.369829	0.493578	0.36887	0.433084	0.71243	0.493578	0.499433	0.526639	1.09736	0.36887	0.499433	0.474383	0.823901
1604	US-MS	2020-04-25	0	16.3988	32.8173	0	0	41.3005	0	9.19958	16.07	0	0	7.6678	0	0	62.0426	16.8134	14.4946	0	0	0.918663	0.657553	0.826248	0.733422	1.12675	1.32223	1.15036	0.733422	1.22569	1.38673	1.15579	1.12675	1.22569	1.66145	1.78372
1605	US-FL	2020-04-25	89.1082	188.543	480.216	75.0756	58.3172	353.609	29.9877	217.125	86.3059	120.58	32.1054	109.531	30.0308	0	217.888	134.199	256.572	76.5688	37.5527	-0.076752	0.0910324	-0.0738801	1.23473	0.942569	0.909984	0.927926	1.23473	1.27219	1.69676	1.77835	0.942569	1.27219	0.982261	1.15123
[truncated: 8,944 more rows]
